# Supplementary material for: Genome-Wide Analysis of the Emerging Infection with Mycobacterium avium Subspecies paratuberculosis in the Arabian Camels (Camelus dromedarius)
Source: PLoS One. 2012 Feb 29;7(2):e31947. doi: 10.1371/journal.pone.0031947 (PMC3290536; doi:10.1371/journal.pone.0031947)
Supplement: Table S2 — Complete list of SNPs in M. ap JQ5 and M. ap JQ6 isolates compared to M. ap K-10. (XLSX) [file pone.0031947.s011.xlsx]

## Sheet: Table S1
Table S1. Complete list of SNPs in JQ5 and JQ6 M. ap isolates compared to M. ap K-10

## Sheet: S1-JQ5
SNPs detected in JQ5 genomes. Reference coordinates correspond to M. ap K-10 genome sequence (NCBI Sequence Read Archive # SRR060191)
Reference Position	Consensus Position	Reference	Variants	Allele Variations	Frequencies	Counts	Coverage	Variant	Frequency	Count	Overlapping Annotations	Amino Acid Change
332	332	C	1	T	100	52	52	T	100	52	CDS: chromosomal replication initiation protein, Gene: dnaA	Pro111Leu
684	684	A	1	G	99.8	828	830	G	99.759	828	CDS: chromosomal replication initiation protein, Gene: dnaA
752	752	T	1	C	99.9	784	785	C	99.8726	784	CDS: chromosomal replication initiation protein, Gene: dnaA	Leu251Ser
1650	1650	C	1	G	100	1477	1477	G	100	1477
2011	2011	C	1	T	99.9	1091	1092	T	99.9084	1091
2040	2040	A	1	G	100	771	771	G	100	771
2321	2321	G	1	T	100	625	625	T	100	625	CDS: DNA polymerase III,_beta subunit, Gene: dnaN
3266	3266	C	1	T	100	147	147	T	100	147	CDS: DNA polymerase III,_beta subunit, Gene: dnaN
3598	3598	C	1	T	100	23	23	T	100	23	CDS: DNA replication and repair protein, Gene: recF	Ser100Leu
4081	4053	A	1	G	100	11	11	G	100	11	CDS: DNA replication and repair protein, Gene: recF	His261Arg
5090	4970	T	1	C	100	806	806	C	100	806
5365	5245	T	1	C	99.9	777	778	C	99.8715	777	CDS: DNA topoisomerase (ATP-hydrolyzing),_B subunit, Gene: gyrB
5521	5401	G	1	T	100	311	311	T	100	311	CDS: DNA topoisomerase (ATP-hydrolyzing),_B subunit, Gene: gyrB	Met88Ile
5749	5629	G	1	A	100	681	681	A	100	681	CDS: DNA topoisomerase (ATP-hydrolyzing),_B subunit, Gene: gyrB
5751	5631	C	1	T	100	668	668	T	100	668	CDS: DNA topoisomerase (ATP-hydrolyzing),_B subunit, Gene: gyrB	Ala165Val
6610	6490	T	1	C	100	421	421	C	100	421	CDS: DNA topoisomerase (ATP-hydrolyzing),_B subunit, Gene: gyrB
6883	6763	C	1	T	100	1149	1149	T	100	1149	CDS: DNA topoisomerase (ATP-hydrolyzing),_B subunit, Gene: gyrB
7470	7350	A	1	G	100	509	509	G	100	509	CDS: DNA topoisomerase (ATP-hydrolyzing),_subunit A, Gene: gyrA
8955	8835	C	1	A	99.8	566	567	A	99.8236	566	CDS: DNA topoisomerase (ATP-hydrolyzing),_subunit A, Gene: gyrA	Asn551Lys
9124	9004	C	1	A	99.8	935	937	A	99.7866	935	CDS: DNA topoisomerase (ATP-hydrolyzing),_subunit A, Gene: gyrA
9288	9168	C	1	T	100	527	527	T	100	527	CDS: DNA topoisomerase (ATP-hydrolyzing),_subunit A, Gene: gyrA
10710	10380	G	1	A	99.8	1465	1468	A	99.7956	1465	CDS: hypothetical protein, Gene: MAPK_0007
11114	10784	T	1	A	99.8	1595	1598	A	99.8123	1595	Gene: MAPK_t02, tRNA: tRNA-Ala
11174	10844	C	1	G	99.9	1355	1357	G	99.8526	1355
14480	14150	A	1	G	99.6	565	567	G	99.6473	565	CDS: transcriptional regulator, Gene: MAPK_0010	Asp140Gly
14691	14361	A	1	G	99.6	533	535	G	99.6262	533	CDS: transcriptional regulator, Gene: MAPK_0010
15193	14863	C	1	T	100	658	658	T	100	658	CDS: alpha/beta hydrolase, Gene: MAPK_0011	Gln97Stp
15749	15419	A	1	G	99.9	671	672	G	99.8512	671	CDS: alpha/beta hydrolase, Gene: MAPK_0011	Asp282Gly
16014	15684	T	1	C	100	637	637	C	100	637	CDS: oxidoreductase, Gene: MAPK_0012	Ser3Pro
18441	18112	T	1	C	100	999	999	C	100	999	CDS: hypothetical protein, Gene: MAPK_0015
18628	18299	T	1	C	100	794	794	C	100	794	CDS: hypothetical protein, Gene: MAPK_0015	Gln326Arg
21441	21112	G	1	A	100	1232	1232	A	100	1232	CDS: FadD28, Gene: fadD28
21686	21357	G	1	A	99.7	373	374	A	99.7326	373	CDS: MmpL4_5, Gene: mmpL4_5
22630	22301	G	1	T	100	1156	1156	T	100	1156	CDS: MmpL4_5, Gene: mmpL4_5	Pro634Thr
22858	22529	G	1	A	99.9	1583	1585	A	99.8738	1583	CDS: MmpL4_5, Gene: mmpL4_5	Arg558Cys
24595	24266	T	1	G	100	643	643	G	100	643	CDS: MmpS1, Gene: mmpS1	Glu132Asp
24660	24331	T	1	C	99.9	868	869	C	99.8849	868	CDS: MmpS1, Gene: mmpS1	Met111Val
25270	24941	A	1	G	99.9	1633	1635	G	99.8777	1633	CDS: dehydrogenase, Gene: MAPK_0019
26117	25788	C	1	A	99.9	980	981	A	99.8981	980
27374	27045	A	1	G	100	974	974	G	100	974	CDS: transposase, Gene: IS1110	Thr398Ala
28134	27805	A	1	G	99.7	860	863	G	99.6524	860	CDS: Putative GTPases (G3E family), Gene: MAPK_0021	Asn205Asp
28343	28014	G	1	A	99.7	394	395	A	99.7468	394	CDS: Putative GTPases (G3E family), Gene: MAPK_0021
28496	28167	A	1	C	99.9	725	726	C	99.8623	725	CDS: Putative GTPases (G3E family), Gene: MAPK_0021
31016	30687	T	1	C	99.9	832	833	C	99.88	832	CDS: Oxidoreductase (NAD-binding),_involved in siderophore biosynthesis, Gene: pchG
34471	34141	A	1	C	100	970	970	C	100	970	CDS: dihydroaeruginoic acid synthetase, Gene: MAPK_0026	Phe971Leu
34766	34436	G	1	T	99.8	442	443	T	99.7743	442	CDS: dihydroaeruginoic acid synthetase, Gene: MAPK_0026	Thr873Asn
35578	35248	C	1	G	100	565	565	G	100	565	CDS: dihydroaeruginoic acid synthetase, Gene: MAPK_0026
35807	35477	G	1	C	100	1008	1008	C	100	1008	CDS: dihydroaeruginoic acid synthetase, Gene: MAPK_0026	Ser526Trp
36537	36207	G	1	T	100	18	18	T	100	18	CDS: dihydroaeruginoic acid synthetase, Gene: MAPK_0026	Arg283Ser
37431	37101	A	1	G	99.7	969	972	G	99.6914	969	CDS: dihydroaeruginoic acid synthetase, Gene: MAPK_0027	Stp282Gln
38431	38101	C	1	G	99.8	957	959	G	99.7914	957	CDS: dihydroaeruginoic acid synthetase, Gene: MAPK_0028	Ser3016Thr
40268	39938	G	1	A	100	145	145	A	100	145	CDS: dihydroaeruginoic acid synthetase, Gene: MAPK_0028	His2404Tyr
41365	41035	T	1	A	100	62	62	A	100	62	CDS: dihydroaeruginoic acid synthetase, Gene: MAPK_0028	Gln2038Leu
42567	42237	C	1	G	100	55	55	G	100	55	CDS: dihydroaeruginoic acid synthetase, Gene: MAPK_0028
44629	44299	G	1	T	99.8	1253	1255	T	99.8406	1253	CDS: dihydroaeruginoic acid synthetase, Gene: MAPK_0028	Ser950Stp
44630	44300	A	1	T	100	1238	1238	T	100	1238	CDS: dihydroaeruginoic acid synthetase, Gene: MAPK_0028	Ser950Thr
47445	47100	C	1	T	99.9	994	995	T	99.8995	994	CDS: dihydroaeruginoic acid synthetase, Gene: MAPK_0028
49470	49125	C	1	G	100	1108	1108	G	100	1108	CDS: methyltransferase, Gene: MAPK_0030	Leu112Val
50744	50295	A	1	C	100	794	794	C	100	794	CDS: PPE-repeat proteins, Gene: MAPK_0031	Phe241Val
57043	56593	A	1	G	100	767	767	G	100	767	CDS: ABC transporter,_ATP-binding subunit, Gene: MAPK_0037	Thr14Ala
57348	56898	C	1	T	100	982	982	T	100	982	CDS: ABC transporter,_ATP-binding subunit, Gene: MAPK_0037
57538	57088	C	1	G	99.8	635	636	G	99.8428	635	CDS: ABC transporter,_ATP-binding subunit, Gene: MAPK_0037	Arg179Gly
60956	60506	T	1	G	100	842	842	G	100	842	CDS: ABC transporter,_periplasmic binding protein, Gene: MAPK_0040
62052	61588	A	1	C	100	26	26	C	100	26	CDS: ABC transporter,_ATPase subunit, Gene: MAPK_0041	Ser156Ala
62779	62315	T	1	C	99.8	1102	1104	C	99.8188	1102	CDS: ABC transporter,_permease subunit, Gene: MAPK_0042	Tyr253Cys
63137	62673	T	1	C	99.9	996	997	C	99.8997	996	CDS: ABC transporter,_permease subunit, Gene: MAPK_0042	Ser134Gly
64286	63782	G	1	A	99.8	885	887	A	99.7745	885	CDS: PPE-repeat protein, Gene: MAPK_0043	Arg271Cys
65537	65033	T	1	C	99.9	1362	1363	C	99.9266	1362
66075	65571	C	1	T	100	1504	1504	T	100	1504
66140	65636	C	1	T	99.8	1315	1318	T	99.7724	1315
68875	68179	C	1	G	100	24	24	G	100	24	CDS: hypothetical protein, Gene: MAPK_0046	Gly29Ala
68963	68267	G	1	C	100	10	10	C	100	10
69035	68339	C	1	G	99.6	271	272	G	99.6324	271
69190	68494	T	1	G	100	807	807	G	100	807	CDS: polyketide synthase associated protein, Gene: papA3	Glu489Asp
69235	68539	T	1	G	99.9	870	871	G	99.8852	870	CDS: polyketide synthase associated protein, Gene: papA3	Lys474Asn
69686	68990	C	1	T	100	342	342	T	100	342	CDS: polyketide synthase associated protein, Gene: papA3	Trp324Stp
69818	69122	T	1	C	99.9	769	770	C	99.8701	769	CDS: polyketide synthase associated protein, Gene: papA3	Asp280Gly
70843	70147	C	1	T	99.9	774	775	T	99.871	774
72455	71759	G	1	A	100	51	51	A	100	51	CDS: transcriptional regulator, Gene: MAPK_0050	Ala52Thr
72698	72002	A	1	G	99.8	531	532	G	99.812	531	CDS: transcriptional regulator, Gene: MAPK_0050	Thr133Ala
73211	72515	T	1	C	99.9	721	722	C	99.8615	721	CDS: hypothetical protein, Gene: MAPK_0051
76082	75386	C	1	T	99.2	1084	1093	T	99.1766	1084	CDS: acyl-CoA dehydrogenase FadE6, Gene: fadE6
77164	76464	A	1	G	99.9	726	727	G	99.8624	726
77448	76748	A	1	C	100	11	11	C	100	11	CDS: hypothetical protein, Gene: MAPK_0053	Trp99Gly
78197	77450	A	1	C	99.4	936	942	C	99.3631	936	CDS: fatty-acid-CoA ligase FadD2, Gene: fadD2	Val414Gly
79971	79224	A	1	G	100	109	109	G	100	109	CDS: DNA primase, Gene: MAPK_0055
80063	79316	C	1	A	100	10	10	A	100	10	CDS: DNA primase, Gene: MAPK_0055	Pro190His
80326	79571	G	1	C	100	12	12	C	100	12	CDS: DNA primase, Gene: MAPK_0055	Ala278Pro
81575	80820	T	1	C	96.6	57	59	C	96.6102	57	CDS: NarU, Gene: narU	Met197Val
84164	83409	G	1	C	99.8	624	625	C	99.84	624
84422	83667	C	1	G	100	32	32	G	100	32	CDS: conserved hypothetical protein, Gene: MAPK_0059	Arg77Gly
87432	86672	T	1	C	97.7	42	43	C	97.6744	42	CDS: NarK3_2, Gene: narK3_2
87442	86682	A	1	G	100	40	40	G	100	40	CDS: NarK3_2, Gene: narK3_2	His412Arg
90137	89353	T	1	C	97.5	193	198	C	97.4747	193	CDS: NirD, Gene: nirD	Ser86Gly
91310	90525	A	1	G	99.4	655	659	G	99.393	655	CDS: NirB, Gene: nirB	Trp582Arg
93038	92213	T	1	C	99.7	1328	1332	C	99.6997	1328	CDS: NirB, Gene: nirB	Ile6Val
93887	93062	C	1	G	93.4	57	61	G	93.4426	57
95913	95086	T	1	C	100	292	292	C	100	292	CDS: succinate dehydrogenase,_flavoprotein subunit, Gene: MAPK_0070
97939	97026	T	1	C	100	349	349	C	100	349
98227	97314	A	1	G	100	582	582	G	100	582	CDS: Conserved protein/domain typically associated with flavoprotein oxygenases,_DIM6/NTAB family, Gene: MAPK_0072	Val148Ala
99736	98759	G	1	C	100	271	271	C	100	271	CDS: Isopenicillin N synthase and related dioxygenases, Gene: MAPK_0073
100912	99935	A	1	C	99.6	919	923	C	99.5666	919	CDS: FadE5, Gene: fadE5	Met303Leu
104656	103651	A	1	G	100	103	103	G	100	103	CDS: FabG4, Gene: fabG4	Asn333Asp
105556	104551	C	1	T	100	537	537	T	100	537	CDS: Acyl dehydratase, Gene: MAPK_0077	Pro178Leu
108415	107384	C	1	A	100	50	50	A	100	50	CDS: LpqI, Gene: lpqI	Glu204Asp
108971	107915	T	1	G	100	13	13	G	100	13	CDS: LpqI, Gene: lpqI	Glu19Ala
110827	109676	A	1	G	100	14	14	G	100	14	CDS: conserved hypothetical protein, Gene: MAPK_0082	Ser382Gly
111807	110631	G	1	A	100	15	15	A	100	15	CDS: conserved hypothetical protein, Gene: MAPK_0082
113178	111904	G	1	T	53.8	7	13	T	53.8462	7	CDS: conserved hypothetical protein, Gene: MAPK_0082
115657	114285	C	1	G	99.5	1439	1446	G	99.5159	1439	CDS: Choline dehydrogenase and related flavoproteins, Gene: MAPK_0084
116454	115079	C	1	T	100	1286	1286	T	100	1286	CDS: Choline dehydrogenase and related flavoproteins, Gene: MAPK_0084	Val333Met
117232	115857	G	1	A	100	1116	1116	A	100	1116	CDS: Choline dehydrogenase and related flavoproteins, Gene: MAPK_0084
117600	116225	T	1	C	99.6	726	729	C	99.5885	726
121317	119942	G	1	T	100	543	543	T	100	543
121429	120054	T	1	C	99.8	532	533	C	99.8124	532
121721	120346	T	1	C	100	641	641	C	100	641	CDS: D-3-phosphoglycerate dehydrogenase, Gene: MAPK_0088
123282	121859	A	1	C	100	635	635	C	100	635	CDS: transmembrane alanine and valine and leucine rich proteine, Gene: MAPK_0089
124524	123101	A	1	G	100	20	20	G	100	20	CDS: Sugar diacid utilization regulator, Gene: MAPK_0091
125936	124501	T	1	C	100	13	13	C	100	13	CDS: OxyS_2, Gene: oxyS_2	Asp223Gly
128193	126758	A	1	G	99.7	335	336	G	99.7024	335	Gene: ilvB_2
129584	128148	G	1	C	100	168	168	C	100	168	CDS: succinate-semialdehyde dehydrogenase (NAD(P)(+)), Gene: gabD1
131757	130189	C	1	T	100	32	32	T	100	32
134467	132899	G	1	C	99.7	1081	1084	C	99.7232	1081	CDS: FadE4, Gene: fadE4
135026	133458	T	1	C	100	285	285	C	100	285	CDS: aryldialkylphosphatase, Gene: php
135804	134236	C	1	G	86.3	88	102	G	86.2745	88	CDS: acyltransferase, Gene: MAPK_0101	Trp386Cys
138088	136497	C	1	T	99.5	193	194	T	99.4845	193	CDS: conserved hypothetical protein, Gene: MAPK_0102
140164	138298	G	1	A	100	79	79	A	100	79	CDS: Glycosyltransferase, Gene: MAPK_0104
142286	140174	G	1	A	100	41	41	A	100	41	CDS: aldehyde dehydrogenase, Gene: MAPK_0106	Gly66Asp
142835	140723	G	1	C	100	55	55	C	100	55	CDS: aldehyde dehydrogenase, Gene: MAPK_0106	Gly249Ala
143447	141335	G	1	C	99.9	1055	1056	C	99.9053	1055	CDS: aldehyde dehydrogenase, Gene: MAPK_0106	Arg453Pro
146810	144679	G	1	C	100	32	32	C	100	32	CDS: EchA1_2, Gene: echA1_2
147450	145318	G	1	A	98.6	824	836	A	98.5646	824
150857	148630	G	1	C	100	45	45	C	100	45	CDS: esterase LipW, Gene: lipW	Gly141Arg
152228	150001	C	1	T	75	15	20	T	75	15	CDS: metal dependent hydrolase, Gene: MAPK_0114	Gly125Asp
152232	150005	G	1	C	75	15	20	C	75	15	CDS: metal dependent hydrolase, Gene: MAPK_0114	Leu124Val
154056	151388	T	1	C	100	63	63	C	100	63	CDS: Acyl dehydratase, Gene: MAPK_0116	His287Arg
154202	151534	A	1	G	100	39	39	G	100	39	CDS: Acyl dehydratase, Gene: MAPK_0116
154290	151622	C	1	G	100	30	30	G	100	30	CDS: Acyl dehydratase, Gene: MAPK_0116	Arg209Pro
154929	152261	G	1	A	100	1022	1022	A	100	1022
154931	152263	T	1	C	100	1016	1016	C	100	1016
155142	152474	G	1	A	99.3	1133	1141	A	99.2989	1133	CDS: acyl-CoA dehydrogenase FadE3_2, Gene: fadE3_2	Ala55Thr
155814	153146	G	1	C	99.1	329	332	C	99.0964	329	CDS: acyl-CoA dehydrogenase FadE3_2, Gene: fadE3_2	Ala279Pro
156713	154045	C	1	T	100	575	575	T	100	575
158490	155821	G	1	A	99.9	1193	1194	A	99.9162	1193	CDS: fatty-acid-CoA ligase FadD4, Gene: fadD4	His269Tyr
159960	157291	T	1	G	99.8	442	443	G	99.7743	442	CDS: FOG:_GAF domain, Gene: fhlA	Stp174Glu
161963	159294	A	1	G	99.8	1192	1194	G	99.8325	1192	CDS: Phosphoenolpyruvate carboxykinase (GTP), Gene: pckA	Val137Ala
163352	160637	T	1	C	68.8	11	16	C	68.75	11	CDS: conserved hypothetical protein, Gene: MAPK_0123	His238Arg
163356	160641	A	1	G	68.8	11	16	G	68.75	11	CDS: conserved hypothetical protein, Gene: MAPK_0123	Ser237Pro
163360	160645	C	1	T	75	9	12	T	75	9	CDS: conserved hypothetical protein, Gene: MAPK_0123
163876	161161	A	1	G	100	15	15	G	100	15	CDS: conserved hypothetical protein, Gene: MAPK_0123
165226	162215	T	1	C	99.4	519	522	C	99.4253	519
170056	166781	A	1	G	100	101	101	G	100	101	CDS: hypothetical protein, Gene: MAPK_0128
173341	169957	T	1	C	100	1449	1449	C	100	1449	CDS: MmpL11, Gene: mmpL11	Leu14Ser
176222	172776	C	1	T	99.2	374	377	T	99.2042	374	CDS: MmpL11, CDS: Anaerobic dehydrogenases,_typically selenocysteine-containing, Gene: mmpL11, Gene: MAPK_0132
176584	173110	T	1	C	100	14	14	C	100	14	CDS: Anaerobic dehydrogenases,_typically selenocysteine-containing, Gene: MAPK_0132	Ile746Val
177195	173721	C	1	G	99.6	284	285	G	99.6491	284	CDS: Anaerobic dehydrogenases,_typically selenocysteine-containing, Gene: MAPK_0132	Arg542Pro
178032	174558	C	1	T	100	14	14	T	100	14	CDS: Anaerobic dehydrogenases,_typically selenocysteine-containing, Gene: MAPK_0132	Cys263Tyr
181991	178419	C	1	A	100	226	226	A	100	226
183032	179460	C	1	T	69.2	9	13	T	69.2308	9	CDS: IlvD, Gene: ilvD
183035	179463	C	1	A	60	6	10	A	60	6	CDS: IlvD, Gene: ilvD	Asp201Glu
184198	180518	T	1	C	100	61	61	C	100	61
184251	180571	C	1	T	100	83	83	T	100	83	CDS: pfam03779,_SPW,_SPW repeat, Gene: MAPK_0138	Ala141Thr
185406	181663	C	1	T	100	27	27	T	100	27	CDS: enoyl-(acyl-carrier-protein) reductase II, Gene: MAPK_0140
186626	182821	T	1	A	97.5	699	717	A	97.4895	699	CDS: hypothetical protein, Gene: MAPK_0142	Met4Lys
186816	183011	C	1	T	99.9	726	727	T	99.8624	726	CDS: BglS, Gene: bglS	Ala688Thr
187443	183638	C	1	G	100	57	57	G	100	57	CDS: BglS, Gene: bglS	Ala479Pro
190432	186566	A	1	G	100	272	272	G	100	272	CDS: Lysophospholipase, Gene: MAPK_0146
195823	191881	C	1	G	100	416	416	G	100	416	CDS: Pirin-related protein, Gene: MAPK_0151	Phe27Leu
197963	194015	C	1	G	100	135	135	G	100	135
199111	195157	G	1	T	96.8	30	31	T	96.7742	30	CDS: LprO, Gene: lprO	Ala358Ser
206236	202101	G	1	A	100	1087	1087	A	100	1087	CDS: mammalian cell entry protein D,_MceD, Gene: mceD	Ala310Val
209865	205494	A	1	T	99.7	380	381	T	99.7375	380	CDS: mammalian cell entry protein A,_MceA, Gene: mceA1	Ser401Thr
209869	205498	G	1	C	100	369	369	C	100	369	CDS: mammalian cell entry protein A,_MceA, Gene: mceA1	Ile399Met
209875	205504	G	1	C	100	307	307	C	100	307	CDS: mammalian cell entry protein A,_MceA, Gene: mceA1
209932	205561	T	1	G	75	54	72	G	75	54	CDS: mammalian cell entry protein A,_MceA, Gene: mceA1
210011	205640	A	1	G	56.5	35	62	G	56.4516	35	CDS: mammalian cell entry protein A,_MceA, Gene: mceA1	Val352Ala
210103	205732	G	1	C	52.2	12	23	C	52.1739	12	CDS: mammalian cell entry protein A,_MceA, Gene: mceA1
210241	205870	C	1	G	100	27	27	G	100	27	CDS: mammalian cell entry protein A,_MceA, Gene: mceA1
210481	206110	A	1	C	100	37	37	C	100	37	CDS: mammalian cell entry protein A,_MceA, Gene: mceA1
210699	206328	G	1	A	100	21	21	A	100	21	CDS: mammalian cell entry protein A,_MceA, Gene: mceA1
210715	206344	G	1	C	97.3	36	37	C	97.2973	36	CDS: mammalian cell entry protein A,_MceA, Gene: mceA1
210739	206368	G	1	A	100	111	111	A	100	111	CDS: mammalian cell entry protein A,_MceA, Gene: mceA1
210742	206371	G	1	C	99.1	113	114	C	99.1228	113	CDS: mammalian cell entry protein A,_MceA, Gene: mceA1
210745	206374	G	1	A	100	112	112	A	100	112	CDS: mammalian cell entry protein A,_MceA, Gene: mceA1
210790	206419	G	1	C	100	239	239	C	100	239	CDS: mammalian cell entry protein A,_MceA, Gene: mceA1
210835	206464	G	1	A	100	225	225	A	100	225	CDS: mammalian cell entry protein A,_MceA, Gene: mceA1
210840	206469	T	1	A	100	198	198	A	100	198	CDS: mammalian cell entry protein A,_MceA, Gene: mceA1	Thr76Ser
210841	206470	G	1	A	100	210	210	A	100	210	CDS: mammalian cell entry protein A,_MceA, Gene: mceA1
211476	207066	T	1	C	100	758	758	C	100	758	CDS: conserved hypothetical protein, Gene: MAPK_0165
217780	213095	C	1	T	90.2	37	41	T	90.2439	37	CDS: esterase LipW, Gene: MAPK_0173	Asp249Asn
219377	214479	T	1	C	99.8	423	424	C	99.7642	423	CDS: 4-hydroxyacetophenone monooxygenase, Gene: MAPK_0174	Gln215Arg
220321	215423	T	1	C	100	33	33	C	100	33	CDS: Dehydrogenases with different specificities (related to short-chain alcohol dehydrogenases), Gene: MAPK_0175	His148Arg
220421	215523	T	1	C	100	35	35	C	100	35	CDS: Dehydrogenases with different specificities (related to short-chain alcohol dehydrogenases), Gene: MAPK_0175	Asn115Asp
220893	215989	G	1	A	100	49	49	A	100	49	CDS: 2,4-dihydroxyhept-2-ene-1,7-dioic acid aldolase, Gene: MAPK_0176	Thr150Ile
221919	216923	G	2	C/G	50.0/50.0	7/7	14	C	50	7	CDS: dehydrogenase, Gene: MAPK_0177	Asp191Glu
222706	217708	A	1	G	99.7	391	392	G	99.7449	391	CDS: Cytochrome P450, Gene: MAPK_0178
222779	217781	G	1	A	99.6	255	256	A	99.6094	255	CDS: Cytochrome P450, Gene: MAPK_0178	Pro309Leu
222816	217818	T	1	C	100	170	170	C	100	170	CDS: Cytochrome P450, Gene: MAPK_0178	Thr297Ala
226213	220952	G	1	C	65.5	36	55	C	65.4545	36	CDS: formyl-coenzyme A transferase, Gene: fctA	Thr40Ser
226218	220958	C	1	G	70	35	50	G	70	35	CDS: formyl-coenzyme A transferase, Gene: fctA
226219	220959	G	1	C	83.7	36	43	C	83.7209	36	CDS: formyl-coenzyme A transferase, Gene: fctA	Pro38Arg
226227	220967	C	1	G	73.6	39	53	G	73.5849	39	CDS: formyl-coenzyme A transferase, Gene: fctA	Lys35Asn
226233	220973	C	1	G	75.9	41	54	G	75.9259	41	CDS: formyl-coenzyme A transferase, Gene: fctA
226412	221152	A	1	G	100	40	40	G	100	40
228289	223029	T	1	C	100	886	886	C	100	886	CDS: bll7800, Gene: MAPK_0183	Met1Val
230082	224821	T	1	C	99.8	617	618	C	99.8382	617	CDS: Acyl-CoA thioesterase, Gene: MAPK_0185
233286	227949	T	1	C	99.7	288	289	C	99.654	288	CDS: FAD/FMN-containing dehydrogenases, Gene: MAPK_0190	His376Arg
233425	228088	C	1	A	100	147	147	A	100	147	CDS: FAD/FMN-containing dehydrogenases, Gene: MAPK_0190	Val330Phe
233623	228286	G	1	A	100	18	18	A	100	18	CDS: FAD/FMN-containing dehydrogenases, Gene: MAPK_0190	Pro264Ser
236917	231506	G	1	C	100	417	417	C	100	417	CDS: Transcriptional regulator, Gene: MAPK_0193
244726	239146	G	1	A	99.3	138	139	A	99.2806	138	CDS: NAD-dependent aldehyde dehydrogenases, Gene: MAPK_0202
246169	240525	A	1	C	100	50	50	C	100	50	CDS: transcriptional attenuator, Gene: MAPK_0203
246298	240654	G	1	C	100	94	94	C	100	94	CDS: transcriptional attenuator, Gene: MAPK_0203
248032	242388	G	1	A	100	50	50	A	100	50
250615	244963	C	1	G	100	114	114	G	100	114	CDS: Pirin-related protein, Gene: MAPK_0207
250744	245092	G	1	A	100	81	81	A	100	81
251151	245499	G	1	C	99.8	1297	1299	C	99.846	1297	CDS: DNA-binding ferritin-like protein (oxidative damage protectant), Gene: MAPK_0208
251275	245623	G	1	A	99.9	1013	1014	A	99.9014	1013	CDS: DNA-binding ferritin-like protein (oxidative damage protectant), Gene: MAPK_0208	Thr27Ile
254580	248890	G	1	C	100	586	586	C	100	586	CDS: conserved hypothetical protein, Gene: MAPK_0213
255893	250203	G	1	A	100	240	240	A	100	240	CDS: Cytochrome P450, Gene: MAPK_0215
256325	250635	T	1	C	100	28	28	C	100	28	CDS: Cytochrome P450, Gene: MAPK_0215
256378	250688	C	1	T	100	29	29	T	100	29	CDS: Cytochrome P450, Gene: MAPK_0215	Gly183Ser
256985	251295	A	1	G	99.9	920	921	G	99.8914	920
258397	252707	G	1	A	99.8	587	588	A	99.8299	587	CDS: EphF, Gene: ephF
263095	257359	T	1	C	99.9	1033	1034	C	99.9033	1033	CDS: DesA3_2, Gene: desA3_2	Asn4Ser
263610	257874	G	1	A	96.5	55	57	A	96.4912	55	CDS: oxidoreductase, Gene: MAPK_0223
266283	260525	C	1	A	97.2	104	107	A	97.1963	104	CDS: F420-dependent glucose-6-phosphate dehydrogenase, Gene: MAPK_0227	Ala81Asp
267063	261305	C	1	T	100	163	163	T	100	163	CDS: F420-dependent glucose-6-phosphate dehydrogenase, Gene: MAPK_0227	Ala341Val
267215	261457	A	1	G	100	226	226	G	100	226
267665	261907	T	1	G	100	13	13	G	100	13	CDS: Response regulator with putative antiterminator output domain, Gene: MAPK_0228	Phe140Cys
268759	263001	G	1	A	100	382	382	A	100	382	CDS: FadE1_3, Gene: fadE1_3	Gly258Ser
268793	263035	G	1	A	100	558	558	A	100	558	CDS: FadE1_3, Gene: fadE1_3	Arg269Gln
269026	263268	C	1	T	99.7	326	327	T	99.6942	326	CDS: FadE1_3, Gene: fadE1_3	Arg347Cys
269952	264194	A	1	C	100	453	453	C	100	453
270812	265054	C	1	G	99.4	180	181	G	99.4475	180	CDS: peroxidase, Gene: MAPK_0231	Ala277Gly
273925	268164	G	1	A	100	104	104	A	100	104	CDS: ABC-type drug export system,_membrane protein, Gene: MAPK_0236	Val59Ile
275877	270116	G	1	A	55	33	60	A	55	33	CDS: FbpC2, Gene: fbpC2
275883	270122	G	1	C	100	61	61	C	100	61	CDS: FbpC2, Gene: fbpC2
277140	271379	G	1	A	100	48	48	A	100	48	CDS: trehalose biosynthesis pathway protein, Gene: MAPK_0239	Thr305Ile
281839	276053	A	1	G	100	177	177	G	100	177	CDS: FusA2, Gene: fusA2	Met1Val
282430	276644	T	1	C	100	22	22	C	100	22	CDS: FusA2, Gene: fusA2	Tyr198His
285559	279541	C	1	T	100	164	164	T	100	164	CDS: FadD7, Gene: fadD7
288132	281919	T	1	C	100	83	83	C	100	83	CDS: OxyS_1, Gene: oxyS_1
288213	282000	G	1	C	100	150	150	C	100	150	CDS: OxyS_1, Gene: oxyS_1
288447	282234	G	1	A	100	110	110	A	100	110	CDS: OxyS_1, Gene: oxyS_1
289058	282845	G	1	C	100	111	111	C	100	111	CDS: Amidases related to nicotinamidase, Gene: MAPK_0247	Pro86Ala
289763	283550	A	1	G	100	544	544	G	100	544	CDS: lppS, Gene: MAPK_0248	His135Arg
290039	283826	A	1	G	100	695	695	G	100	695	CDS: lppS, Gene: MAPK_0248	Tyr227Cys
290142	283929	A	1	G	100	157	157	G	100	157
290867	284632	A	1	G	100	134	134	G	100	134
290868	284633	A	1	G	100	138	138	G	100	138
290977	284742	T	1	C	100	88	88	C	100	88	CDS: NADPH:quinone reductase and related Zn-dependent oxidoreductases, Gene: MAPK_0250	Phe21Ser
293912	287569	G	1	A	99.8	906	908	A	99.7797	906	CDS: conserved hypothetical protein, Gene: MAPK_0252
298338	291836	G	1	A	99.6	226	227	A	99.5595	226	CDS: aldehyde dehydrogenase, Gene: MAPK_0255
300532	294004	C	1	T	100	331	331	T	100	331	CDS: oxcA, Gene: MAPK_0256	Arg31His
304347	297815	G	1	A	100	330	330	A	100	330	CDS: phenylacetone monooxygenase, Gene: MAPK_0259	Arg114Trp
304348	297816	G	1	A	100	310	310	A	100	310	CDS: phenylacetone monooxygenase, Gene: MAPK_0259
304956	298424	G	1	A	99.9	756	757	A	99.8679	756	CDS: dioxygenase, Gene: MAPK_0260
305103	298571	C	1	T	100	249	249	T	100	249	CDS: dioxygenase, Gene: MAPK_0260
305306	298774	C	1	G	100	345	345	G	100	345	CDS: dioxygenase, Gene: MAPK_0260	Asp265His
307071	300532	G	1	A	100	164	164	A	100	164
307110	300571	A	1	G	100	262	262	G	100	262
307393	300854	T	1	C	100	21	21	C	100	21	CDS: Gluconolactonase, Gene: MAPK_0262
308444	301906	G	1	T	100	38	38	T	100	38	CDS: Gluconolactonase, Gene: MAPK_0262	Ala443Ser
312852	306263	T	1	C	89.2	99	111	C	89.1892	99	CDS: AdhD, Gene: adhD	Asn87Ser
314579	307978	T	1	C	99.4	356	358	C	99.4413	356
316049	309090	C	1	A	86.7	13	15	A	86.6667	13	CDS: CtpI, Gene: ctpI	Asp407Glu
316056	309097	G	1	C	90	18	20	C	90	18	CDS: CtpI, Gene: ctpI	Ala410Pro
316060	309101	T	1	C	90.9	20	22	C	90.9091	20	CDS: CtpI, Gene: ctpI	Leu411Pro
320270	312882	T	1	C	100	50	50	C	100	50	CDS: FadD12_2, Gene: fadD12_2	Asn323Asp
322257	314470	A	1	G	100	16	16	G	100	16
323250	315463	C	1	T	100	23	23	T	100	23	CDS: NAD-dependent aldehyde dehydrogenases, Gene: MAPK_0274	Gly434Asp
325171	317231	T	1	C	100	35	35	C	100	35	CDS: hypothetical protein, Gene: MAPK_0275	Ser158Gly
328548	320607	T	1	C	100	50	50	C	100	50	CDS: hydrolase,_haloacid dehalogenase-like family, Gene: MAPK_0277	Asn163Asp
331409	323275	T	1	C	100	15	15	C	100	15	CDS: GuaA, Gene: guaA
331895	323761	C	1	T	99.5	193	194	T	99.4845	193	CDS: GuaA, Gene: guaA
332793	324658	T	1	C	100	477	477	C	100	477	CDS: conserved hypothetical protein, Gene: MAPK_0280
337186	328735	C	1	G	100	11	11	G	100	11	CDS: beta-ketoacyl-acyl-carrier-protein synthase I, Gene: kasB_2	Gly135Ala
337263	328812	C	1	G	99.4	164	165	G	99.3939	164	CDS: beta-ketoacyl-acyl-carrier-protein synthase I, Gene: kasB_2
337269	328818	G	1	C	100	229	229	C	100	229	CDS: beta-ketoacyl-acyl-carrier-protein synthase I, Gene: kasB_2
337278	328827	A	1	G	100	298	298	G	100	298	CDS: beta-ketoacyl-acyl-carrier-protein synthase I, Gene: kasB_2
337284	328833	A	1	C	99.7	324	325	C	99.6923	324	CDS: beta-ketoacyl-acyl-carrier-protein synthase I, Gene: kasB_2
337287	328836	T	1	C	99.7	324	325	C	99.6923	324	CDS: beta-ketoacyl-acyl-carrier-protein synthase I, Gene: kasB_2
337354	328903	A	1	G	97.8	394	403	G	97.7667	394	CDS: beta-ketoacyl-acyl-carrier-protein synthase I, Gene: kasB_2	Met79Thr
337360	328909	T	1	C	99.6	271	272	C	99.6324	271	CDS: beta-ketoacyl-acyl-carrier-protein synthase I, Gene: kasB_2	His77Arg
337363	328912	C	1	A	99.6	248	249	A	99.5984	248	CDS: beta-ketoacyl-acyl-carrier-protein synthase I, Gene: kasB_2	Arg76Leu
337369	328918	G	1	A	99.4	153	154	A	99.3506	153	CDS: beta-ketoacyl-acyl-carrier-protein synthase I, Gene: kasB_2	Ala74Val
337371	328920	C	1	G	99.4	165	166	G	99.3976	165	CDS: beta-ketoacyl-acyl-carrier-protein synthase I, Gene: kasB_2
337512	329054	A	1	G	99.9	947	948	G	99.8945	947	CDS: beta-ketoacyl-acyl-carrier-protein synthase I, Gene: kasB_2
337515	329057	C	1	T	99.9	957	958	T	99.8956	957	CDS: beta-ketoacyl-acyl-carrier-protein synthase I, Gene: kasB_2
337753	329295	C	1	T	100	685	685	T	100	685	CDS: IunH, Gene: iunH
337760	329302	C	1	T	99.7	686	688	T	99.7093	686	CDS: IunH, Gene: iunH	Gly342Ser
340761	332142	T	1	C	100	273	273	C	100	273	CDS: AcrA1, Gene: acrA1	Arg192Gly
341759	333140	A	1	G	100	362	362	G	100	362	CDS: conserved lipoprotein LpqD, Gene: lpqD	Ser126Pro
342215	333596	G	1	C	96.8	362	374	C	96.7914	362
342216	333597	A	1	G	97.6	364	373	G	97.5871	364
342221	333602	A	1	G	99.7	365	366	G	99.7268	365
343659	335040	T	1	G	99.9	1127	1128	G	99.9113	1127
343677	335058	T	1	A	100	1339	1339	A	100	1339
343678	335059	C	1	A	99.9	1332	1333	A	99.925	1332
345021	336385	T	1	C	91.7	11	12	C	91.6667	11	CDS: OtsB2, Gene: otsB2
345450	336814	C	1	G	100	16	16	G	100	16	CDS: OtsB2, Gene: otsB2
345456	336819	G	1	C	100	18	18	C	100	18	CDS: OtsB2, Gene: otsB2
345458	336821	G	1	T	100	18	18	T	100	18	CDS: OtsB2, Gene: otsB2	Pro88Thr
348373	339233	T	1	C	100	134	134	C	100	134	CDS: DNA-directed DNA polymerase,_alpha subunit, Gene: dnaE2
351148	341974	C	1	G	100	32	32	G	100	32	CDS: Nitroreductase, Gene: MAPK_0293	Gln207Glu
352268	343011	C	1	G	100	33	33	G	100	33	CDS: methyltransferase, Gene: MAPK_0295	Ser180Cys
355961	346363	T	1	C	90.9	10	11	C	90.9091	10	CDS: conserved hypothetical protein, Gene: MAPK_0298	Leu37Pro
357136	347538	G	1	T	93.3	28	30	T	93.3333	28	CDS: hypothetical protein, Gene: MAPK_0300	Gly116Trp
357143	347545	G	1	A	95.5	21	22	A	95.4545	21	CDS: hypothetical protein, Gene: MAPK_0300	Arg118His
359093	349448	C	1	T	95.8	136	142	T	95.7746	136	CDS: ABC-type multidrug transport system,_ATPase component, Gene: MAPK_0302	Arg788His
362563	352822	T	1	C	100	48	48	C	100	48	CDS: ABC-type multidrug transport system,_ATPase component, Gene: MAPK_0303	Met515Val
363105	353364	G	1	C	100	48	48	C	100	48	CDS: ABC-type multidrug transport system,_ATPase component, Gene: MAPK_0303	Thr334Ser
363508	353767	G	1	A	100	11	11	A	100	11	CDS: ABC-type multidrug transport system,_ATPase component, Gene: MAPK_0303	His200Tyr
363604	353806	G	1	A	90	9	10	A	90	9	CDS: ABC-type multidrug transport system,_ATPase component, Gene: MAPK_0303	Pro168Ser
366258	356359	T	1	G	100	221	221	G	100	221	CDS: hypothetical protein, Gene: MAPK_0306	Leu15Val
367452	357548	A	1	G	95.4	821	861	G	95.3542	821	CDS: conserved hypothetical protein, Gene: MAPK_0308	Lys11Glu
367568	357664	C	1	G	89.3	134	150	G	89.3333	134	CDS: conserved hypothetical protein, Gene: MAPK_0308
367580	357676	C	1	T	96.1	324	337	T	96.1424	324	CDS: conserved hypothetical protein, Gene: MAPK_0308
367588	357684	C	1	A	100	371	371	A	100	371	CDS: conserved hypothetical protein, Gene: MAPK_0308	Pro56Gln
367604	357700	G	1	T	100	204	204	T	100	204	CDS: conserved hypothetical protein, Gene: MAPK_0308
367610	357706	C	1	G	99.6	223	224	G	99.5536	223	CDS: conserved hypothetical protein, Gene: MAPK_0308
367611	357707	G	1	C	100	204	204	C	100	204	CDS: conserved hypothetical protein, Gene: MAPK_0308	Asp64His
367613	357709	C	1	A	100	247	247	A	100	247	CDS: conserved hypothetical protein, Gene: MAPK_0308	Asp64Glu
367700	357796	G	1	A	100	21	21	A	100	21	CDS: conserved hypothetical protein, Gene: MAPK_0308
368354	358372	C	1	G	100	48	48	G	100	48	CDS: conserved hypothetical protein, Gene: MAPK_0308
368558	358576	T	1	C	89.5	428	478	C	89.5397	428	CDS: conserved hypothetical protein, Gene: MAPK_0308
368678	358696	G	1	C	97.8	1293	1322	C	97.8064	1293	CDS: conserved hypothetical protein, Gene: MAPK_0308
368783	358801	A	1	C	85.3	474	556	C	85.2518	474	CDS: conserved hypothetical protein, Gene: MAPK_0308	Glu454Asp
368785	358803	T	1	A	88.8	460	518	A	88.8031	460	CDS: conserved hypothetical protein, Gene: MAPK_0308	Val455Asp
368786	358804	T	1	C	89.9	481	535	C	89.9065	481	CDS: conserved hypothetical protein, Gene: MAPK_0308
371204	361206	T	1	C	100	23	23	C	100	23	CDS: O-acetylhomoserine sulfhydrylase, Gene: metC	Ser301Gly
375474	365476	C	1	T	99.9	1409	1410	T	99.9291	1409	CDS: isocitrate dehydrogenase, Gene: icd1
378036	368012	A	1	G	99.9	690	691	G	99.8553	690	CDS: tryptophanyl-tRNA synthetase, Gene: trpS
379518	369494	T	1	C	100	118	118	C	100	118
379570	369546	G	1	T	100	253	253	T	100	253	CDS: N-acetylglucosamine-6-phosphate deacetylase, Gene: nagA
381068	370768	T	1	A	100	50	50	A	100	50	CDS: sugar-transport integral membrane protein SugI, Gene: sugI	Thr301Ser
382072	371772	G	1	T	100	15	15	T	100	15	CDS: penicillin-binding protein dacB, Gene: MAPK_0320	Leu363Ile
385071	374632	C	1	T	100	357	357	T	100	357	CDS: SigJ, Gene: sigJ	Arg35Trp
386039	375578	A	1	C	100	204	204	C	100	204	CDS: hypothetical protein, Gene: MAPK_0323	Val184Gly
386590	376129	A	1	G	100	120	120	G	100	120
390989	380448	G	2	C/G	50.0/50.0	5/5	10	C	50	5	CDS: DeoA, Gene: deoA
392348	381725	G	1	A	100	153	153	A	100	153	CDS: Add, Gene: add	Ala125Thr
393892	383270	T	1	C	100	873	873	C	100	873	CDS: transcription regulator, Gene: MAPK_0331	Leu158Ser
394644	384022	G	1	A	100	1132	1132	A	100	1132	CDS: conserved hypothetical protein, Gene: MAPK_0332	Cys129Tyr
397237	386614	C	1	T	100	64	64	T	100	64	CDS: conserved protein, Gene: MAPK_0335	Gly437Glu
397730	387107	C	1	T	100	234	234	T	100	234	CDS: conserved protein, Gene: MAPK_0335	Gly273Ser
397935	387304	C	1	A	83.3	10	12	A	83.3333	10	CDS: conserved protein, Gene: MAPK_0335	Glu204Asp
398320	387689	T	1	C	99.7	315	316	C	99.6835	315	CDS: conserved protein, Gene: MAPK_0335	His76Arg
399516	388885	G	1	T	100	39	39	T	100	39
401021	390265	A	1	G	100	17	17	G	100	17	CDS: PmmB, Gene: pmmB	Val251Ala
401980	391123	C	1	T	100	18	18	T	100	18	CDS: DeoD, Gene: deoD	Val205Ile
404607	393636	G	1	T	100	38	38	T	100	38	CDS: AmiA, Gene: amiA	Ala6Ser
407695	396638	C	1	G	100	278	278	G	100	278	CDS: LpdA, Gene: lpdA	Leu449Val
408488	397431	G	1	C	100	62	62	C	100	62	CDS: GlpD2, Gene: glpD2
409162	398105	G	1	T	99.4	154	155	T	99.3548	154	CDS: GlpD2, Gene: glpD2	Cys426Phe
413094	401816	A	1	C	99.8	496	497	C	99.7988	496	CDS: PPE-repeat proteins, Gene: MAPK_0349	Glu39Asp
414191	402755	T	1	C	100	13	13	C	100	13
418813	406957	C	1	T	100	24	24	T	100	24	CDS: Lhr, Gene: lhr	Gly844Ser
418913	407057	T	1	C	100	17	17	C	100	17	CDS: Lhr, Gene: lhr
419731	407855	T	1	C	100	27	27	C	100	27	CDS: Lhr, Gene: lhr	Ile538Val
424118	412028	C	1	T	100	32	32	T	100	32	CDS: conserved hypothetical protein, Gene: MAPK_0356
426057	413906	G	1	A	100	12	12	A	100	12	CDS: Lat, Gene: lat	Arg216Gln
426517	414366	C	1	T	90.9	10	11	T	90.9091	10	CDS: Lat, Gene: lat
428016	415859	G	1	A	100	952	952	A	100	952
428120	415963	C	1	A	100	1262	1262	A	100	1262	CDS: RsbW, Gene: rsbW	Pro22Thr
430181	418020	G	2	C/G	50.0/50.0	5/5	10	C	50	5	CDS: AccA3, Gene: accA3	His531Gln
430311	418120	G	1	A	100	12	12	A	100	12	CDS: AccA3, Gene: accA3	Ala488Val
433531	421340	C	1	T	100	32	32	T	100	32	CDS: maf protein, Gene: maf	Ala150Thr
433567	421376	C	1	T	100	35	35	T	100	35	CDS: maf protein, Gene: maf	Val138Met
436645	424332	C	1	T	100	12	12	T	100	12	CDS: Succinate dehydrogenase/fumarate reductase, flavoprotein subunit, Gene: MAPK_0370
439635	427037	C	1	G	100	222	222	G	100	222	CDS: PurK, Gene: purK	Pro9Arg
440410	427622	C	1	G	100	10	10	G	100	10	CDS: PurK, Gene: purK
441449	428610	C	1	G	100	295	295	G	100	295	CDS: FadE25_4, Gene: fadE25_4	Pro8Arg
443884	431024	T	1	C	100	33	33	C	100	33	CDS: Serine phosphatase RsbU,_regulator of sigma subunit, Gene: MAPK_0377	Leu364Pro
446467	433543	G	1	C	100	265	265	C	100	265	CDS: PstS, Gene: pstS	Arg115Pro
449145	436186	T	1	C	100	130	130	C	100	130	CDS: PknD, Gene: pknD	Tyr612His
454118	441021	T	1	C	100	286	286	C	100	286
456358	443154	C	1	T	100	153	153	T	100	153
460575	446869	C	1	T	100	16	16	T	100	16	CDS: Type I restriction-modification system methyltransferase subunit, Gene: MAPK_0392	Asp321Asn
461185	447479	G	2	G/T	50.0/50.0	5/5	10	G	50	5	CDS: Type I restriction-modification system methyltransferase subunit, Gene: MAPK_0392
463628	449660	T	1	C	99.8	629	630	C	99.8413	629	CDS: LPPG:Fo 2-phospho-L-lactate transferase, Gene: MAPK_0394	His99Arg
465949	451981	G	1	C	100	13	13	C	100	13	CDS: PmmA, Gene: pmmA	Val40Leu
468337	454020	G	1	A	100	93	93	A	100	93	CDS: conserved hypothetical protein, Gene: MAPK_0400	Arg365Gln
473080	458741	A	1	G	100	87	87	G	100	87	CDS: conserved hypothetical protein, Gene: MAPK_0404
475192	460853	G	1	A	100	472	472	A	100	472	CDS: SahH, Gene: sahH
475620	461281	C	1	A	99.8	501	502	A	99.8008	501	CDS: SahH, Gene: sahH	Ala197Glu
480912	466450	G	1	A	100	20	20	A	100	20	CDS: LpqB, Gene: lpqB	Ala374Thr
481265	466803	C	1	A	99.3	148	149	A	99.3289	148	CDS: LpqB, Gene: lpqB
481326	466864	T	1	C	100	125	125	C	100	125	CDS: LpqB, Gene: lpqB	Ser512Pro
483334	468869	A	1	G	100	90	90	G	100	90
484094	469464	A	1	G	100	390	390	G	100	390
486642	472012	C	1	A	100	32	32	A	100	32	CDS: SecA, Gene: secA	His483Asn
487431	472801	A	1	G	99.5	1182	1188	G	99.4949	1182	CDS: SecA, Gene: secA	Thr746Ala
487574	472944	C	1	T	99.8	1087	1089	T	99.8163	1087	CDS: SecA, Gene: secA
488198	473521	G	1	A	100	17	17	A	100	17
490583	475673	T	1	C	100	897	897	C	100	897	CDS: Response regulator containing a CheY-like receiver domain and an HTH DNA-binding domain, Gene: MAPK_0416	Leu521Pro
493782	478731	C	1	G	99.7	394	395	G	99.7468	394
494333	479282	T	1	C	100	151	151	C	100	151	CDS: conserved hypothetical protein, Gene: MAPK_0421
495570	480519	A	1	T	100	715	715	T	100	715	CDS: PvdS, Gene: pvdS	Asn84Tyr
495705	480654	G	1	T	99.9	1087	1088	T	99.9081	1087	CDS: PvdS, Gene: pvdS	Asp129Tyr
496908	481730	C	1	T	98.9	180	182	T	98.9011	180	CDS: Flavodoxin reductases (ferredoxin-NADPH reductases) family 1, Gene: MAPK_0424	Arg29Trp
499449	484271	C	1	T	100	431	431	T	100	431
499550	484372	C	1	A	100	370	370	A	100	370	CDS: conserved hypothetical protein, Gene: MAPK_0426	Val264Leu
500462	485284	A	1	G	99.2	637	642	G	99.2212	637	CDS: Transcriptional regulator, Gene: MAPK_0427	Leu170Ser
500612	485435	G	1	C	95.6	172	180	C	95.5556	172	CDS: Transcriptional regulator, Gene: MAPK_0427	Pro120Arg
500741	485564	T	1	C	99.2	259	261	C	99.2337	259	CDS: Transcriptional regulator, Gene: MAPK_0427	Lys77Arg
500949	485772	G	1	C	100	55	55	C	100	55	CDS: Transcriptional regulator, Gene: MAPK_0427	Pro8Ala
502159	486982	T	1	C	100	399	399	C	100	399	CDS: conserved hypothetical protein, Gene: MAPK_0429	Val142Ala
502296	487119	A	1	G	100	476	476	G	100	476	CDS: conserved hypothetical protein, Gene: MAPK_0429	Met188Val
502989	487812	C	1	T	100	368	368	T	100	368
503850	488673	C	1	A	99.5	578	581	A	99.4836	578	CDS: acetyl-CoA acetyltransferase, Gene: fadA6_4	Asp327Tyr
504052	488875	G	1	A	100	107	107	A	100	107	CDS: acetyl-CoA acetyltransferase, Gene: fadA6_4
505675	490498	G	1	C	100	15	15	C	100	15	CDS: ribosome biogenesis GTPase, Gene: MAPK_0433	Pro235Arg
508602	493240	A	1	C	99.6	515	517	C	99.6132	515	CDS: conserved hypothetical protein, Gene: MAPK_0436
508605	493243	C	1	G	100	514	514	G	100	514	CDS: conserved hypothetical protein, Gene: MAPK_0436
508689	493327	C	1	G	99.9	730	731	G	99.8632	730	CDS: conserved hypothetical protein, Gene: MAPK_0436
508819	493457	C	1	G	85.6	143	167	G	85.6287	143	CDS: conserved hypothetical protein, Gene: MAPK_0436	Ser375Thr
508820	493458	T	1	C	86.4	140	162	C	86.4198	140	CDS: conserved hypothetical protein, Gene: MAPK_0436	Ser375Gly
508833	493471	G	1	C	57.4	66	115	C	57.3913	66	CDS: conserved hypothetical protein, Gene: MAPK_0436	Ile370Met
508835	493473	T	1	C	62.3	66	106	C	62.2642	66	CDS: conserved hypothetical protein, Gene: MAPK_0436	Ile370Val
508963	493575	C	1	T	98.2	54	55	T	98.1818	54	CDS: conserved hypothetical protein, Gene: MAPK_0436	Arg327His
509001	493613	C	1	T	99.3	302	304	T	99.3421	302	CDS: conserved hypothetical protein, Gene: MAPK_0436
509133	493745	G	1	C	100	57	57	C	100	57	CDS: conserved hypothetical protein, Gene: MAPK_0436
509197	493809	T	1	C	100	85	85	C	100	85	CDS: conserved hypothetical protein, Gene: MAPK_0436	Gln249Arg
509223	493835	G	1	A	90.9	10	11	A	90.9091	10	CDS: conserved hypothetical protein, Gene: MAPK_0436
509224	493836	T	1	C	100	12	12	C	100	12	CDS: conserved hypothetical protein, Gene: MAPK_0436	Asn240Ser
509226	493838	T	1	C	100	14	14	C	100	14	CDS: conserved hypothetical protein, Gene: MAPK_0436
509292	493904	C	1	T	58.5	237	405	T	58.5185	237	CDS: conserved hypothetical protein, Gene: MAPK_0436
509295	493907	T	1	C	57.8	245	424	C	57.783	245	CDS: conserved hypothetical protein, Gene: MAPK_0436
509580	494193	T	1	C	100	60	60	C	100	60	CDS: conserved hypothetical protein, Gene: MAPK_0436
509586	494199	T	1	C	100	69	69	C	100	69	CDS: conserved hypothetical protein, Gene: MAPK_0436
509592	494205	G	1	C	66.7	44	66	C	66.6667	44	CDS: conserved hypothetical protein, Gene: MAPK_0436
509824	494437	T	1	G	90.3	28	31	G	90.3226	28	CDS: conserved hypothetical protein, Gene: MAPK_0436	Asn40Thr
509860	494473	A	1	G	97.5	79	81	G	97.5309	79	CDS: conserved hypothetical protein, Gene: MAPK_0436	Val28Ala
513407	497917	C	1	T	100	468	468	T	100	468	CDS: short chain dehydrogenase, Gene: MAPK_0440
513888	498398	G	1	A	100	201	201	A	100	201	CDS: short chain dehydrogenase, Gene: MAPK_0440	Ala232Thr
514220	498730	T	1	G	54.3	51	94	G	54.2553	51	CDS: conserved hypothetical protein, Gene: MAPK_0441	Val91Gly
514228	498738	A	1	T	70.8	51	72	T	70.8333	51	CDS: conserved hypothetical protein, Gene: MAPK_0441	Met94Leu
514380	498890	A	1	G	100	544	544	G	100	544	CDS: conserved hypothetical protein, Gene: MAPK_0441
514746	499256	G	1	A	99.9	697	698	A	99.8567	697	CDS: conserved hypothetical protein, Gene: MAPK_0441	Trp266Stp
515423	499933	C	1	A	100	43	43	A	100	43	CDS: dehydrogenase, Gene: MAPK_0442
515843	500353	A	1	G	100	86	86	G	100	86	CDS: dehydrogenase, Gene: MAPK_0442
516539	501049	C	1	T	99.8	483	484	T	99.7934	483	CDS: Dehydrogenases with different specificities (related to short-chain alcohol dehydrogenases), Gene: MAPK_0443	Glu158Lys
518065	502575	T	1	C	99.6	496	498	C	99.5984	496	CDS: conserved hypothetical protein, Gene: MAPK_0445	Ser12Pro
518376	502886	G	1	A	100	411	411	A	100	411
518408	502918	T	1	G	99.6	498	500	G	99.6	498
518632	503142	T	1	C	100	589	589	C	100	589
520855	505365	G	1	A	99.9	1647	1649	A	99.8787	1647
520993	505503	C	1	T	100	1337	1337	T	100	1337
526335	510546	C	1	T	76.5	13	17	T	76.4706	13	CDS: conserved hypothetical protein, Gene: MAPK_0455	Val216Met
526343	510554	G	1	A	64.3	9	14	A	64.2857	9	CDS: conserved hypothetical protein, Gene: MAPK_0455	Ala213Val
527717	511640	T	1	G	100	252	252	G	100	252	CDS: RhlE, Gene: rhlE	Ile267Leu
530643	514521	C	1	G	99.3	427	430	G	99.3023	427	CDS: conserved hypothetical protein, Gene: MAPK_0459
530986	514864	A	1	C	99.8	570	571	C	99.8249	570	CDS: Transcriptional regulator, Gene: MAPK_0460	Leu152Val
532434	516312	C	1	G	100	819	819	G	100	819	CDS: conserved hypothetical protein, Gene: MAPK_0461	Cys284Trp
533853	517708	G	1	A	100	481	481	A	100	481	CDS: MoeZ, Gene: moeZ
534779	518626	G	1	A	100	153	153	A	100	153	CDS: conserved hypothetical protein, Gene: MAPK_0463
544797	527583	C	1	T	99.6	719	722	T	99.5845	719	CDS: NTP pyrophosphohydrolases containing a Zn-finger,_probably nucleic-acid-binding, Gene: MAPK_0469	Arg656Trp
547601	530270	T	1	C	93.4	114	122	C	93.4426	114
550597	533212	G	1	T	100	94	94	T	100	94
552000	534592	C	1	A	99.9	1337	1339	A	99.8506	1337	CDS: hypothetical protein, Gene: MAPK_0475	Val4Phe
553933	536525	A	1	T	99.7	381	382	T	99.7382	381	CDS: conserved hypothetical protein, Gene: MAPK_0477	Ile244Phe
554447	537039	T	1	C	99.8	1068	1070	C	99.8131	1068	CDS: conserved hypothetical protein, Gene: MAPK_0477	Val415Ala
554535	537127	T	1	C	99.9	1193	1194	C	99.9162	1193	CDS: conserved hypothetical protein, Gene: MAPK_0477
557381	539918	A	1	G	100	683	683	G	100	683	CDS: mammalian cell entry protein A,_MceA, Gene: mceA2	Met12Val
557593	540130	C	1	T	99.9	1091	1092	T	99.9084	1091	CDS: mammalian cell entry protein A,_MceA, Gene: mceA2
557594	540131	A	1	T	99.9	1391	1392	T	99.9282	1391	CDS: mammalian cell entry protein A,_MceA, Gene: mceA2	Thr83Ser
557599	540136	C	1	T	100	1649	1649	T	100	1649	CDS: mammalian cell entry protein A,_MceA, Gene: mceA2
557644	540181	C	1	G	99.8	1729	1732	G	99.8268	1729	CDS: mammalian cell entry protein A,_MceA, Gene: mceA2
557689	540226	C	1	T	100	1988	1988	T	100	1988	CDS: mammalian cell entry protein A,_MceA, Gene: mceA2
557692	540229	C	1	G	100	2020	2021	G	99.9505	2020	CDS: mammalian cell entry protein A,_MceA, Gene: mceA2
557695	540232	C	1	T	100	2030	2030	T	100	2030	CDS: mammalian cell entry protein A,_MceA, Gene: mceA2
557719	540256	C	1	G	99.7	2261	2268	G	99.6914	2261	CDS: mammalian cell entry protein A,_MceA, Gene: mceA2
557735	540272	C	1	T	99.9	2567	2569	T	99.9221	2567	CDS: mammalian cell entry protein A,_MceA, Gene: mceA2
557953	540490	T	1	G	100	2482	2482	G	100	2482	CDS: mammalian cell entry protein A,_MceA, Gene: mceA2
558088	540625	G	1	C	100	266	266	C	100	266	CDS: mammalian cell entry protein A,_MceA, Gene: mceA2
558193	540730	G	1	C	100	1229	1229	C	100	1229	CDS: mammalian cell entry protein A,_MceA, Gene: mceA2
558483	541020	G	1	A	100	26	26	A	100	26	CDS: mammalian cell entry protein A,_MceA, Gene: mceA2	Ser379Asn
558511	541048	G	1	A	100	52	52	A	100	52	CDS: mammalian cell entry protein A,_MceA, Gene: mceA2
558688	541225	T	1	G	100	36	36	G	100	36	CDS: hypothetical protein, Gene: MAPK_0480	Tyr303Ser
560077	542513	T	1	C	99.7	660	662	C	99.6979	660	CDS: Dehydrogenases with different specificities (related to short-chain alcohol dehydrogenases), Gene: MAPK_0481
563157	545534	G	1	C	100	171	171	C	100	171
563750	546127	T	1	C	100	190	190	C	100	190	CDS: FadD29, Gene: fadD29	Cys93Arg
567626	549963	G	1	A	100	56	56	A	100	56	CDS: metal dependent hydrolase, Gene: MAPK_0485	Val259Met
569286	551544	G	1	T	100	118	118	T	100	118	CDS: Flavodoxin reductases (ferredoxin-NADPH reductases) family 1, Gene: MAPK_0487	Asp200Tyr
570380	552580	T	1	G	100	11	11	G	100	11	CDS: Na/H antiporter, Gene: MAPK_0488	Ser186Ala
571031	553182	C	1	T	100	614	614	T	100	614
573627	555607	T	1	G	99.8	642	643	G	99.8445	642	CDS: YiaAB two helix domain protein, Gene: MAPK_0491	Tyr34Asp
573837	555817	A	1	G	100	828	828	G	100	828
574295	556275	T	1	C	100	481	481	C	100	481	CDS: conserved hypothetical protein, Gene: MAPK_0492	Val116Ala
574310	556290	T	1	C	100	388	388	C	100	388	CDS: conserved hypothetical protein, Gene: MAPK_0492	Met121Thr
574828	556806	G	1	C	63.6	7	11	C	63.6364	7	CDS: conserved hypothetical protein, Gene: MAPK_0492	Val294Leu
574840	556818	A	1	G	61.5	8	13	G	61.5385	8	CDS: conserved hypothetical protein, Gene: MAPK_0492	Thr298Ala
576886	558826	C	1	G	100	106	106	G	100	106	CDS: Signal transduction histidine kinase, Gene: MAPK_0494	Arg59Ser
576964	558904	G	1	C	100	105	105	C	100	105	CDS: Signal transduction histidine kinase, Gene: MAPK_0494
577063	559003	A	1	G	100	110	110	G	100	110
578282	560138	C	1	T	99.6	267	268	T	99.6269	267	CDS: conserved hypothetical protein, Gene: MAPK_0496
578556	560412	C	1	T	99.9	822	823	T	99.8785	822	CDS: conserved hypothetical protein, Gene: MAPK_0496	Arg14His
581206	563062	A	1	C	100	652	652	C	100	652	CDS: conserved hypothetical protein, Gene: MAPK_0499
581412	563268	C	1	T	99.7	1095	1098	T	99.7268	1095	CDS: conserved hypothetical protein, Gene: MAPK_0499	Glu159Lys
582026	563869	C	1	T	80	44	55	T	80	44	CDS: Hsp18_3, Gene: hsp18_3	Gly129Ser
582030	563873	G	1	C	76.3	45	59	C	76.2712	45	CDS: Hsp18_3, Gene: hsp18_3
582048	563891	G	1	C	78.1	57	73	C	78.0822	57	CDS: Hsp18_3, Gene: hsp18_3
582066	563909	G	1	A	75.4	46	61	A	75.4098	46	CDS: Hsp18_3, Gene: hsp18_3
582084	563927	G	1	C	84	63	75	C	84	63	CDS: Hsp18_3, Gene: hsp18_3
582091	563934	C	1	G	81.2	52	64	G	81.25	52	CDS: Hsp18_3, Gene: hsp18_3	Arg107Pro
582092	563935	G	1	T	80	52	65	T	80	52	CDS: Hsp18_3, Gene: hsp18_3	Arg107Ser
582098	563941	A	1	T	80.6	50	62	T	80.6452	50	CDS: Hsp18_3, Gene: hsp18_3	Ser105Thr
582099	563942	G	1	C	82.8	53	64	C	82.8125	53	CDS: Hsp18_3, Gene: hsp18_3
582108	563951	C	1	G	84.8	56	66	G	84.8485	56	CDS: Hsp18_3, Gene: hsp18_3	Lys101Asn
582109	563952	T	1	C	83.6	56	67	C	83.5821	56	CDS: Hsp18_3, Gene: hsp18_3	Lys101Arg
582110	563953	T	1	G	85.7	54	63	G	85.7143	54	CDS: Hsp18_3, Gene: hsp18_3	Lys101Gln
582120	563963	G	1	C	89.5	68	76	C	89.4737	68	CDS: Hsp18_3, Gene: hsp18_3
582138	563981	C	1	G	81.1	60	74	G	81.0811	60	CDS: Hsp18_3, Gene: hsp18_3
582143	563986	C	1	G	78.6	66	84	G	78.5714	66	CDS: Hsp18_3, Gene: hsp18_3	Glu90Gln
582451	564294	G	1	A	100	693	693	A	100	693
585657	567434	A	1	G	100	270	270	G	100	270	CDS: Response regulator with putative antiterminator output domain, Gene: MAPK_0504	Thr168Ala
587224	568997	A	1	G	100	343	343	G	100	343	CDS: Threonine dehydrogenase and related Zn-dependent dehydrogenases, Gene: MAPK_0505
587866	569639	C	1	T	99.9	1267	1268	T	99.9211	1267	CDS: GlgX_2, Gene: glgX_2
589240	571013	C	1	T	99.8	435	436	T	99.7706	435	CDS: GlgX_2, Gene: glgX_2
591245	572919	T	1	C	95.5	21	22	C	95.4545	21	CDS: oxidoreductase, Gene: MAPK_0508	Asp36Gly
595209	576705	G	1	A	100	645	645	A	100	645	CDS: pyruvate dehydrogenase (cytochrome), Gene: poxB	Pro523Ser
596667	578163	A	1	G	100	76	76	G	100	76	CDS: pyruvate dehydrogenase (cytochrome), Gene: poxB	Trp37Arg
597223	578719	T	1	C	100	18	18	C	100	18	CDS: UDP-glucose 6-dehydrogenase,_puative, Gene: MAPK_0514	Asn506Ser
599273	580638	G	1	A	100	25	25	A	100	25	CDS: Dehydrogenases with different specificities (related to short-chain alcohol dehydrogenases), Gene: MAPK_0515	Ser228Leu
602689	583508	C	1	T	100	20	20	T	100	20	CDS: Superfamily II RNA helicase, Gene: MAPK_0516	Gly84Asp
604298	584569	T	1	A	99.1	116	117	A	99.1453	116	CDS: sugar transferase, Gene: MAPK_0518	Asp41Val
605666	585863	C	1	T	100	14	14	T	100	14	CDS: carbamoyl transferase, Gene: MAPK_0519	Ala131Thr
606639	586831	G	1	A	100	151	151	A	100	151	CDS: Nucleoside-diphosphate-sugar epimerases, Gene: MAPK_0520	Ala169Val
607616	587794	A	1	G	100	29	29	G	100	29	CDS: glycosyl transferase, Gene: MAPK_0521
610536	590555	A	1	G	100	17	17	G	100	17	CDS: Topoisomerase IB, Gene: MAPK_0524	Val394Ala
610842	590847	G	1	A	100	18	18	A	100	18	CDS: Topoisomerase IB, Gene: MAPK_0524	Thr292Met
613388	593312	G	1	A	98.5	128	130	A	98.4615	128	CDS: epimerase, Gene: MAPK_0526
614802	594723	T	1	A	100	192	192	A	100	192	CDS: Metal-dependent hydrolase, Gene: MAPK_0528	Asn25Ile
615384	595265	T	1	C	100	36	36	C	100	36	CDS: LmbE family protein, Gene: MAPK_0529	Arg99Gly
618479	598272	T	1	C	100	346	346	C	100	346	CDS: CatB, Gene: catB
621906	601699	G	1	A	99.9	705	706	A	99.8584	705
621993	601786	C	1	T	99.9	859	860	T	99.8837	859	CDS: methyltransferase, Gene: MAPK_0535	Ala14Val
630362	609389	T	1	C	100	54	54	C	100	54	CDS: sugar transporter, Gene: MAPK_0541	Val240Ala
630704	609731	T	1	C	100	59	59	C	100	59	CDS: sugar transporter, Gene: MAPK_0541	Val354Ala
631441	610468	G	1	A	99.6	225	226	A	99.5575	225	CDS: monooxygenase, Gene: MAPK_0542	Gly130Asp
631502	610529	A	1	G	100	242	242	G	100	242	CDS: monooxygenase, Gene: MAPK_0542
632401	611428	C	1	T	100	16	16	T	100	16	CDS: monooxygenase, Gene: MAPK_0542	Ala450Val
632601	611628	C	1	T	100	52	52	T	100	52	CDS: conserved hypothetical protein, Gene: MAPK_0543
635188	614215	T	1	C	100	21	21	C	100	21	CDS: conserved hypothetical protein, Gene: MAPK_0545
636101	614977	A	1	G	99	190	192	G	98.9583	190	CDS: oxidoreductase, Gene: MAPK_0546	Asp230Gly
638140	616837	C	1	T	100	496	496	T	100	496	CDS: conserved hypothetical protein, Gene: MAPK_0547	Ala93Thr
639036	617599	A	1	G	100	17	17	G	100	17	CDS: conserved hypothetical protein, Gene: MAPK_0548
642767	621309	G	1	A	99.9	764	765	A	99.8693	764	CDS: Omt, Gene: omt	Thr237Ile
643542	622084	A	1	G	100	1219	1219	G	100	1219
644459	623001	A	1	G	100	262	262	G	100	262	CDS: NuoN, Gene: nuoN
644767	623309	T	1	C	100	625	625	C	100	625	CDS: NuoN, Gene: nuoN	Thr331Ala
644801	623343	A	1	C	100	620	620	C	100	620	CDS: NuoN, Gene: nuoN
647795	626337	G	1	C	100	128	128	C	100	128	CDS: NuoL, Gene: nuoL	Leu471Val
647971	626513	C	1	A	100	11	11	A	100	11	CDS: NuoL, Gene: nuoL	Gly412Val
648227	626769	T	1	C	100	408	408	C	100	408	CDS: NuoL, Gene: nuoL	Thr327Ala
648503	627045	G	1	T	99.2	258	260	T	99.2308	258	CDS: NuoL, Gene: nuoL	Gln235Lys
650005	628547	C	1	T	100	170	170	T	100	170	CDS: NuoJ, Gene: nuoJ	Arg111Lys
651110	629652	T	1	G	100	894	894	G	100	894	CDS: NuoH, Gene: nuoH	Asn346His
652276	630818	T	1	C	50.7	36	71	C	50.7042	36	CDS: NADH dehydrogenase subunit G, Gene: nuoG	Ile760Val
652280	630822	T	1	G	55.6	35	63	G	55.5556	35	CDS: NADH dehydrogenase subunit G, Gene: nuoG
652284	630826	C	1	T	69.2	36	52	T	69.2308	36	CDS: NADH dehydrogenase subunit G, Gene: nuoG	Arg757His
655919	634309	C	1	G	100	124	124	G	100	124	CDS: NuoE, Gene: nuoE	Gly250Arg
656036	634426	G	1	A	100	22	22	A	100	22	CDS: NuoE, Gene: nuoE
658333	636723	A	1	G	99.8	524	525	G	99.8095	524	CDS: NuoC, Gene: nuoC
662092	640482	G	1	A	100	29	29	A	100	29	CDS: phosphotransferase, Gene: MAPK_0571	Ala133Val
662232	640622	C	1	T	100	17	17	T	100	17	CDS: phosphotransferase, Gene: MAPK_0571
663022	641348	A	1	G	99.8	863	865	G	99.7688	863	CDS: FadE12_3, Gene: fadE12_3	Ser303Pro
664496	642822	G	1	A	100	583	583	A	100	583	CDS: Transcriptional regulator, Gene: MAPK_0573	Gln25Stp
664650	642976	C	1	A	100	171	171	A	100	171	CDS: Isopropylmalate/homocitrate/citramalate synthases, Gene: MAPK_0574	Ser274Ile
665413	643719	C	1	T	100	18	18	T	100	18	CDS: Isopropylmalate/homocitrate/citramalate synthases, Gene: MAPK_0574	Ala20Thr
667112	645376	A	1	G	100	357	357	G	100	357	CDS: hypothetical protein, Gene: MAPK_0576	Phe248Leu
668335	646599	C	1	G	99.8	477	478	G	99.7908	477	CDS: conserved hypothetical protein, Gene: MAPK_0577	Gly222Arg
668879	647143	G	1	A	100	63	63	A	100	63	CDS: conserved hypothetical protein, Gene: MAPK_0577
670432	648638	C	1	T	99.8	472	473	T	99.7886	472	CDS: FadE23, Gene: fadE23	Glu324Lys
670490	648696	T	1	C	99.9	754	755	C	99.8675	754	CDS: FadE23, Gene: fadE23
670660	648866	T	1	C	99.9	702	703	C	99.8578	702	CDS: FadE23, Gene: fadE23	Met248Val
673351	651545	C	1	T	100	53	53	T	100	53	CDS: Archaeal fructose-1,6-bisphosphatase and related enzymes of inositol monophosphatase family, Gene: MAPK_0581	Val115Met
674306	652433	T	1	C	87.2	34	39	C	87.1795	34	CDS: PPE-repeat proteins, Gene: MAPK_0583	Thr301Ala
675841	653942	T	1	C	100	233	233	C	100	233	CDS: PPE-repeat proteins, Gene: MAPK_0584	Thr213Ala
676069	654170	C	1	T	97.9	46	47	T	97.8723	46	CDS: PPE-repeat proteins, Gene: MAPK_0584	Ala137Thr
676822	654894	T	1	C	100	590	590	C	100	590
678349	656420	T	1	C	99.8	633	634	C	99.8423	633	Gene: norB
681131	659203	C	1	A	100	12	12	A	100	12	CDS: Universal stress protein UspA and related nucleotide-binding proteins, Gene: MAPK_0589	Ala67Asp
683329	661380	T	1	C	100	26	26	C	100	26	CDS: FprA, Gene: fprA	Asn220Asp
685448	663484	C	1	T	100	1014	1014	T	100	1014	CDS: Small-conductance mechanosensitive channel, Gene: MAPK_0594	Pro63Leu
687689	665725	A	1	G	99.8	1321	1323	G	99.8488	1321	CDS: FtsX, Gene: ftsX	Thr68Ala
690210	668246	A	1	G	100	200	200	G	100	200	CDS: conserved hypothetical protein, Gene: MAPK_0600	Ser137Gly
690222	668258	C	1	T	99.6	235	236	T	99.5763	235	CDS: conserved hypothetical protein, Gene: MAPK_0600	His141Tyr
692062	670086	C	1	T	100	1179	1179	T	100	1179
692209	670233	G	1	A	100	1180	1180	A	100	1180
693293	671317	G	1	C	100	59	59	C	100	59	CDS: Glycosyl transferases,_related to UDP-glucuronosyltransferase, Gene: MAPK_0603
693428	671452	T	1	C	100	60	60	C	100	60	CDS: Glycosyl transferases,_related to UDP-glucuronosyltransferase, Gene: MAPK_0603
693465	671489	T	1	C	75.3	295	392	C	75.2551	295	CDS: Glycosyl transferases,_related to UDP-glucuronosyltransferase, Gene: MAPK_0603	Tyr221Cys
694792	672816	C	1	A	100	346	346	A	100	346	CDS: conserved hypothetical protein, Gene: MAPK_0605	Arg187Leu
694811	672835	G	1	C	58.8	10	17	C	58.8235	10	CDS: conserved hypothetical protein, Gene: MAPK_0605	Arg181Gly
695024	673047	C	1	T	99.4	312	314	T	99.3631	312	CDS: conserved hypothetical protein, Gene: MAPK_0605	Gly110Ser
696053	674016	T	1	G	99.8	1451	1454	G	99.7937	1451
696580	674543	A	1	G	100	699	699	G	100	699	Gene: MAPK_0607
697310	675273	G	1	C	100	38	38	C	100	38	CDS: conserved hypothetical protein, Gene: MAPK_0608	Pro136Ala
699091	677042	G	1	A	100	786	786	A	100	786	CDS: Phosphatidylserine/phosphatidylglycerophosphate/ cardiolipin synthases and related enzymes, Gene: MAPK_0609
699369	677320	C	1	T	50	8	16	T	50	8	CDS: hypothetical protein, Gene: MAPK_0610
700321	678272	G	1	T	99.7	1073	1076	T	99.7212	1073	CDS: hypothetical protein, Gene: MAPK_0611	Pro123Thr
701658	679609	G	1	C	100	237	237	C	100	237	CDS: conserved hypothetical protein, Gene: MAPK_0613	Arg88Pro
703752	681679	C	1	G	100	121	121	G	100	121	CDS: Hemerythrin HHE cation binding domain protein, Gene: MAPK_0615	Asp156His
703925	681852	C	1	T	99.9	691	692	T	99.8555	691	CDS: Hemerythrin HHE cation binding domain protein, Gene: MAPK_0615	Ser98Asn
706109	683986	A	1	C	100	21	21	C	100	21	CDS: conserved hypothetical protein, Gene: MAPK_0617
706712	684528	A	1	G	99.6	254	255	G	99.6078	254
708066	685882	A	1	C	82.9	34	41	C	82.9268	34	CDS: putative CrcB protein 2, Gene: ccrB2	Val24Gly
708992	686808	C	1	T	100	205	205	T	100	205	CDS: PgmA, Gene: pgmA
710420	688224	C	1	T	99.9	1432	1433	T	99.9302	1432	CDS: Arabinose efflux permease, Gene: MAPK_0623	Arg41Cys
710606	688410	C	1	T	100	778	778	T	100	778	CDS: Arabinose efflux permease, Gene: MAPK_0623	Gln103Stp
712235	690039	G	1	A	100	860	860	A	100	860	CDS: Prophage maintenance system killer protein, Gene: MAPK_0624
714463	692107	C	1	T	100	543	543	T	100	543	Gene: MAPK_0626
714723	692367	A	1	G	99.9	1125	1126	G	99.9112	1125	CDS: Phenylpropionate dioxygenase and related ring-hydroxylating dioxygenases,_large terminal subunit, Gene: MAPK_0627	Asn31Ser
722411	700049	A	1	G	100	58	58	G	100	58	CDS: conserved hypothetical protein, Gene: MAPK_0634
722957	700575	G	1	C	100	13	13	C	100	13	CDS: enolase, Gene: MAPK_0635
723001	700619	A	1	G	100	28	28	G	100	28	CDS: enolase, Gene: MAPK_0635	Asp99Gly
723460	701078	G	1	A	100	593	593	A	100	593	CDS: enolase, Gene: MAPK_0635	Cys252Tyr
723721	701339	T	1	A	99.9	687	688	A	99.8547	687	CDS: enolase, Gene: MAPK_0635	Met339Lys
725742	703171	C	1	A	100	70	70	A	100	70	CDS: ABC transporter, Gene: MAPK_0636	Asp381Tyr
727064	704440	G	1	C	99.7	363	364	C	99.7253	363	CDS: membrane protein,_MmpL family, Gene: MAPK_0637
727374	704750	G	1	A	99.8	1003	1005	A	99.801	1003	CDS: membrane protein,_MmpL family, Gene: MAPK_0637	Ala804Val
728223	705599	G	1	A	99.9	1179	1180	A	99.9153	1179	CDS: membrane protein,_MmpL family, Gene: MAPK_0637	Ala521Val
733868	711206	C	1	G	100	41	41	G	100	41
737197	714512	T	1	C	99.1	316	319	C	99.0596	316	CDS: acyl-CoA dehydrogenase FadE1, Gene: fadE1_2	Lys292Arg
738430	715745	T	1	C	100	21	21	C	100	21	CDS: enoyl-CoA hydratase, Gene: MAPK_0647	Glu174Gly
738981	716296	C	1	T	100	602	602	T	100	602
739616	716931	G	1	T	100	131	131	T	100	131	CDS: F420-dependent glucose-6-phosphate dehydrogenase, Gene: MAPK_0648	Gly169Val
742108	719390	C	1	A	99.6	265	266	A	99.6241	265	CDS: CstA, Gene: cstA	Ala581Ser
745425	722359	T	1	C	100	158	158	C	100	158	CDS: LigB, Gene: ligB
746198	723132	C	1	T	100	380	380	T	100	380	CDS: short chain dehydrogenase, Gene: MAPK_0652	Pro220Ser
749467	726293	A	1	C	79.5	175	220	C	79.5455	175	CDS: ltp2, Gene: MAPK_0655	Asp158Ala
750637	727460	C	1	T	100	79	79	T	100	79	CDS: Transcriptional regulators, Gene: MAPK_0656
752720	729529	T	1	C	100	10	10	C	100	10	CDS: conserved hypothetical protein, Gene: MAPK_0657	Cys313Arg
752915	729724	T	1	C	100	715	715	C	100	715
753153	729962	A	1	G	99.9	1717	1719	G	99.8837	1717
753577	730386	T	1	C	100	1475	1475	C	100	1475
753641	730450	C	1	T	99.9	1093	1094	T	99.9086	1093
754452	731225	C	1	T	100	618	618	T	100	618	CDS: Cytochrome P450, Gene: MAPK_0659
755540	732313	G	1	C	100	441	441	C	100	441	CDS: Cytochrome P450, Gene: MAPK_0659	Leu105Val
756033	732806	C	1	T	100	781	781	T	100	781	CDS: Transcriptional regulator, Gene: MAPK_0660	Ala28Val
756045	732818	T	1	C	99.9	760	761	C	99.8686	760	CDS: Transcriptional regulator, Gene: MAPK_0660	Val32Ala
760086	736775	T	1	C	99.9	1374	1376	C	99.8547	1374	CDS: conserved hypothetical protein, Gene: MAPK_0665	Cys31Arg
760152	736841	G	1	T	99.8	1267	1269	T	99.8424	1267	CDS: conserved hypothetical protein, Gene: MAPK_0665	Glu53Stp
762938	739627	T	1	G	99.7	1378	1382	G	99.7106	1378	CDS: NrdE, Gene: nrdE	Tyr638Asp
764956	741645	C	1	T	100	219	219	T	100	219	CDS: monooxygenase, Gene: MAPK_0670	Ala239Val
766084	742773	G	1	T	100	31	31	T	100	31	CDS: conserved hypothetical protein, Gene: MAPK_0671	Pro75His
768438	745127	C	1	G	100	285	285	G	100	285	CDS: AdhC, Gene: adhC	Ala332Pro
771032	747503	T	1	C	99.9	1096	1097	C	99.9088	1096	CDS: CtaD, Gene: ctaD	Phe73Leu
773918	750346	T	1	C	100	28	28	C	100	28	CDS: ABC-type molybdenum transport system,_ATPase component/photorepair protein PhrA, Gene: MAPK_0679
778815	755026	T	1	C	100	472	472	C	100	472	CDS: conserved hypothetical protein, Gene: MAPK_0684	Tyr90His
780657	756796	C	1	T	100	20	20	T	100	20	CDS: FOG:_WD40-like repeat, Gene: MAPK_0685	Gly32Asp
785822	761787	C	1	T	99.9	1187	1188	T	99.9158	1187	CDS: L-lactate dehydrogenase (FMN-dependent) and related alpha-hydroxy acid dehydrogenases, Gene: MAPK_0689
789028	764993	T	1	C	100	139	139	C	100	139	CDS: Phenylpropionate dioxygenase and related ring-hydroxylating dioxygenases,_large terminal subunit, Gene: MAPK_0692	Thr281Ala
789208	765173	T	1	C	100	171	171	C	100	171	CDS: Phenylpropionate dioxygenase and related ring-hydroxylating dioxygenases,_large terminal subunit, Gene: MAPK_0692	Asn221Asp
790003	765895	T	1	C	100	13	13	C	100	13	CDS: dehydrogenase, Gene: MAPK_0693
790433	766325	C	1	A	92.5	62	67	A	92.5373	62	CDS: dehydrogenase, Gene: MAPK_0693	Gly321Val
790437	766329	C	1	A	94	63	67	A	94.0299	63	CDS: dehydrogenase, Gene: MAPK_0693	Ala320Ser
790441	766333	C	1	G	82.9	63	76	G	82.8947	63	CDS: dehydrogenase, Gene: MAPK_0693
794359	770224	C	1	T	84.6	11	13	T	84.6154	11	CDS: phytoene dehydrogenase, Gene: MAPK_0698
795947	771805	T	1	C	100	96	96	C	100	96	CDS: IdsA2_2, Gene: idsA2_2
796471	772329	T	1	C	100	212	212	C	100	212
796888	772746	T	1	C	100	77	77	C	100	77	CDS: Anti-anti-sigma regulatory factor (antagonist of anti-sigma factor), Gene: MAPK_0700	Ser82Gly
804564	780038	C	1	A	100	80	80	A	100	80	CDS: FixA, Gene: fixA	Asp97Glu
804928	780402	G	1	A	100	808	808	A	100	808	CDS: FixA, Gene: fixA	Val219Ile
806071	781424	G	1	C	99.4	969	975	C	99.3846	969
807833	783012	A	1	C	100	14	14	C	100	14
810739	785806	A	1	G	100	92	92	G	100	92	CDS: LpqA, Gene: lpqA
814694	789509	G	1	A	100	34	34	A	100	34	CDS: cystathionine gamma-lyase, Gene: MAPK_0715	Gly153Asp
816152	790949	C	1	T	100	23	23	T	100	23	CDS: yridoxamine 5'-phosphate oxidase-related FMN-binding, Gene: MAPK_0717	Gly135Ser
817833	792627	C	1	T	99.9	1108	1109	T	99.9098	1108	CDS: MmpL2, Gene: mmpL2
821023	795817	C	1	A	99.6	229	230	A	99.5652	229	CDS: conserved hypothetical protein, Gene: MAPK_0721	Glu93Stp
821716	796510	G	1	A	100	38	38	A	100	38	CDS: GatA, Gene: gatA	Glu3Lys
829521	804143	C	1	T	100	13	13	T	100	13	CDS: conserved hypothetical protein, Gene: MAPK_0729
830263	804885	A	1	G	100	56	56	G	100	56	CDS: acetolactate synthase, Gene: ilvB1
830494	805116	A	1	G	99.5	211	212	G	99.5283	211	CDS: acetolactate synthase, Gene: ilvB1
832085	806707	T	1	C	99.4	623	627	C	99.362	623	CDS: IlvN, Gene: ilvN	Val53Ala
835163	809567	G	1	A	100	16	16	A	100	16	CDS: Phytoene dehydrogenase and related proteins, Gene: MAPK_0734
838392	812730	A	1	G	100	54	54	G	100	54	CDS: Sugar phosphate permease, Gene: MAPK_0737
839094	813432	G	1	A	100	24	24	A	100	24	CDS: Sugar phosphate permease, Gene: MAPK_0737
846496	820777	G	1	C	80	20	25	C	80	20	CDS: DNA-binding protein,_Hu related, Gene: hupB
846498	820779	C	1	G	75	21	28	G	75	21	CDS: DNA-binding protein,_Hu related, Gene: hupB	Thr184Ser
850182	824421	G	2	G/T	50.0/50.0	6/6	12	G	50	6	CDS: hypothetical protein, Gene: MAPK_0747	Ala159Glu
850190	824429	C	2	C/T	50.0/50.0	7/7	14	C	50	7	CDS: hypothetical protein, Gene: MAPK_0747
851003	825231	T	1	C	100	15	15	C	100	15	CDS: GpdA2, Gene: gpdA2
856996	830979	G	1	A	100	368	368	A	100	368	CDS: conserved hypothetical protein, Gene: MAPK_0754	Arg256Trp
859861	833838	G	1	A	100	70	70	A	100	70	CDS: Dehydrogenases with different specificities (related to short-chain alcohol dehydrogenases), Gene: MAPK_0756	Gly246Glu
860441	834418	A	1	G	100	47	47	G	100	47
863799	837481	A	1	G	100	76	76	G	100	76	CDS: RecG, Gene: recG	Asn230Ser
865219	838901	T	1	C	100	92	92	C	100	92	CDS: RecG, Gene: recG
865506	839188	C	1	T	100	384	384	T	100	384	CDS: conserved hypothetical protein, Gene: MAPK_0760
866202	839884	T	1	C	100	596	596	C	100	596	CDS: Aldo/keto reductases,_related to diketogulonate reductase, Gene: MAPK_0761	Ser230Gly
870194	843720	G	1	T	100	13	13	T	100	13	CDS: N6-adenine-specific methylase, Gene: MAPK_0765	Val116Leu
870370	843887	T	1	C	100	25	25	C	100	25	CDS: N6-adenine-specific methylase, Gene: MAPK_0765
871029	844546	C	1	T	99.8	843	845	T	99.7633	843	CDS: hypothetical protein, Gene: MAPK_0767
872098	845615	G	1	C	99.4	352	354	C	99.435	352	CDS: hypothetical protein, Gene: MAPK_0767	Ala54Gly
872099	845616	C	1	G	99.7	356	357	G	99.7199	356	CDS: hypothetical protein, Gene: MAPK_0767	Ala54Pro
872100	845617	T	1	A	100	353	353	A	100	353	CDS: hypothetical protein, Gene: MAPK_0767
872116	845633	C	1	G	100	459	459	G	100	459	CDS: hypothetical protein, Gene: MAPK_0767	Arg48Pro
874050	847414	G	1	A	100	89	89	A	100	89	CDS: Thiamine pyrophosphate-requiring enzymes, Gene: MAPK_0768
876692	849968	G	1	A	99.8	508	509	A	99.8035	508
877299	850575	A	1	G	100	65	65	G	100	65	CDS: cell division protein, Gene: MAPK_0771	Gln169Arg
878692	851968	C	1	T	97.8	44	45	T	97.7778	44	CDS: Rnc, Gene: rnc	Ala170Val
879637	852892	C	1	T	100	357	357	T	100	357	CDS: Fpg, Gene: fpg
884216	857044	A	1	C	100	20	20	C	100	20	CDS: Smc, Gene: smc	Ser943Arg
885265	858093	C	1	T	100	133	133	T	100	133	CDS: FtsY, Gene: ftsY
886244	859003	T	1	C	100	23	23	C	100	23	CDS: FtsY, Gene: ftsY	Cys359Arg
887834	860593	T	1	C	99.2	129	130	C	99.2308	129	CDS: Amt_2, Gene: amt_2	Phe398Leu
888397	861156	C	1	G	99.3	842	848	G	99.2925	842	CDS: GlnB, Gene: glnB	Arg107Gly
888856	861615	T	1	A	99.4	175	176	A	99.4318	175	CDS: GlnD, Gene: glnD	Tyr132Asn
889726	862379	G	1	T	100	24	24	T	100	24	CDS: GlnD, Gene: glnD	Ala422Ser
889996	862629	T	1	C	100	276	276	C	100	276	CDS: GlnD, Gene: glnD
890064	862697	G	1	C	100	204	204	C	100	204	CDS: GlnD, Gene: glnD
890402	863035	C	1	T	100	23	23	T	100	23	CDS: GlnD, Gene: glnD	Ser647Leu
892324	864807	C	1	T	100	56	56	T	100	56	CDS: DNA or RNA helicases of superfamily II, Gene: MAPK_0783	Val125Met
893687	866151	G	1	A	76.7	56	73	A	76.7123	56
897092	869544	C	1	T	100	48	48	T	100	48	CDS: N-acyl-D-aspartate/D-glutamate deacylase, Gene: MAPK_0787	Ala222Val
897099	869551	G	1	C	100	58	58	C	100	58	CDS: N-acyl-D-aspartate/D-glutamate deacylase, Gene: MAPK_0787	Glu224Asp
898144	870596	G	1	A	100	32	32	A	100	32	CDS: N-acyl-D-aspartate/D-glutamate deacylase, Gene: MAPK_0787	Gly573Ser
898531	870983	C	1	G	100	190	190	G	100	190	CDS: conserved hypothetical protein, Gene: MAPK_0788	Asp80Glu
900828	873280	A	1	C	100	11	11	C	100	11	CDS: RpsP, Gene: rpsP	Glu120Ala
905765	878105	C	1	T	100	42	42	T	100	42	CDS: RnhB, Gene: rnhB	Ser219Leu
908036	880361	G	1	T	50	5	10	T	50	5	CDS: Nucleoside-diphosphate-sugar epimerases, Gene: MAPK_0801	Lys258Asn
908040	880365	C	1	G	87.1	27	31	G	87.0968	27	CDS: Nucleoside-diphosphate-sugar epimerases, Gene: MAPK_0801	Leu260Val
908044	880369	G	1	T	82.4	28	34	T	82.3529	28	CDS: Nucleoside-diphosphate-sugar epimerases, Gene: MAPK_0801	Gly261Val
908321	880646	T	1	C	100	27	27	C	100	27	CDS: FdhD, Gene: fdhD	Ser5Pro
908540	880865	T	1	C	98.3	59	60	C	98.3333	59	CDS: FdhD, Gene: fdhD	Cys78Arg
909237	881562	C	1	G	100	138	138	G	100	138	CDS: hypothetical protein, Gene: MAPK_0803
909457	881782	T	1	C	100	1046	1046	C	100	1046
909624	881949	A	1	C	99.9	1352	1353	C	99.9261	1352	CDS: tyrosine recombinase XerC, Gene: MAPK_0804	Gln22Pro
911808	884132	G	1	T	99.7	969	972	T	99.6914	969	CDS: conserved hypothetical protein, Gene: MAPK_0805	Leu378Phe
912252	884576	A	1	C	99.9	1258	1259	C	99.9206	1258	CDS: conserved hypothetical protein, Gene: MAPK_0805
913352	885676	G	1	A	100	434	434	A	100	434
913572	885867	T	1	C	100	27	27	C	100	27
913842	886137	T	1	A	100	48	48	A	100	48	CDS: ATPase with chaperone activity, Gene: MAPK_0806	Leu90Gln
914194	886426	G	1	C	100	12	12	C	100	12	CDS: ATPase with chaperone activity, Gene: MAPK_0806
918645	890313	C	1	T	100	58	58	T	100	58	CDS: L-lactate dehydrogenase (FMN-dependent) and related alpha-hydroxy acid dehydrogenases, Gene: MAPK_0809	Ala354Val
920488	891848	C	1	G	99.9	831	832	G	99.8798	831
923833	895119	A	1	G	100	21	21	G	100	21	CDS: Transcriptional regulators, Gene: MAPK_0815	Cys100Arg
925201	896451	A	1	G	100	438	438	G	100	438	CDS: dehydrogenase/reductase, Gene: MAPK_0817	Leu131Pro
925854	897104	T	1	C	99	724	731	C	99.0424	724
926590	897840	T	1	C	100	98	98	C	100	98	CDS: conserved hypothetical protein, Gene: MAPK_0818
926888	898138	A	1	G	100	47	47	G	100	47	CDS: 1-acyl-sn-glycerol-3-phosphate acyltransferase, Gene: MAPK_0819	Glu28Gly
927273	898523	G	1	A	94.1	16	17	A	94.1176	16	CDS: 1-acyl-sn-glycerol-3-phosphate acyltransferase, Gene: MAPK_0819
927798	899048	C	1	G	99.6	266	267	G	99.6255	266	CDS: transcriptional regulator, Gene: MAPK_0820
929163	900364	G	1	T	99.9	770	771	T	99.8703	770
929966	901167	G	1	C	99.8	806	808	C	99.7525	806	CDS: PyrH, Gene: pyrH	Gly255Ala
934930	906007	T	1	G	87.2	34	39	G	87.1795	34	CDS: 1-deoxy-D-xylulose 5-phosphate reductoisomerase, Gene: MAPK_0828	Ser143Ala
934938	906015	C	1	G	84.6	33	39	G	84.6154	33	CDS: 1-deoxy-D-xylulose 5-phosphate reductoisomerase, Gene: MAPK_0828	Ile145Met
934942	906019	G	1	A	81	34	42	A	80.9524	34	CDS: 1-deoxy-D-xylulose 5-phosphate reductoisomerase, Gene: MAPK_0828	Gly147Ser
934946	906023	G	1	C	55.6	10	18	C	55.5556	10	CDS: 1-deoxy-D-xylulose 5-phosphate reductoisomerase, Gene: MAPK_0828	Gly148Ala
935554	906563	C	1	G	100	93	93	G	100	93	CDS: 1-deoxy-D-xylulose 5-phosphate reductoisomerase, Gene: MAPK_0828	Leu351Val
936253	907262	T	1	C	97.7	42	43	C	97.6744	42	CDS: zinc metalloprotease, Gene: MAPK_0829
937325	908331	T	1	C	100	64	64	C	100	64	CDS: GcpE, Gene: gcpE	Ile96Thr
939929	910783	G	1	C	100	42	42	C	100	42	CDS: Cell division protein FtsI/penicillin-binding protein 2, Gene: MAPK_0832
940100	910954	T	1	C	100	27	27	C	100	27	CDS: Cell division protein FtsI/penicillin-binding protein 2, Gene: MAPK_0832
940640	911494	T	1	C	100	29	29	C	100	29	CDS: Cell division protein FtsI/penicillin-binding protein 2, Gene: MAPK_0832
941269	912123	A	1	G	95.8	46	48	G	95.8333	46	CDS: conserved hypothetical protein, Gene: MAPK_0833	Asp57Gly
945594	916248	G	1	A	100	534	534	A	100	534	CDS: GlnA4, Gene: glnA4	Arg269His
946051	916670	G	1	A	98.3	57	58	A	98.2759	57	CDS: GlnA4, Gene: glnA4
954254	924074	A	1	G	99.6	258	259	G	99.6139	258	CDS: GorA, Gene: gorA	Trp77Arg
955668	925488	G	1	A	100	151	151	A	100	151	CDS: malate:quinone-oxidoreductase, Gene: MAPK_0847	Ala10Thr
956792	926612	A	1	G	100	61	61	G	100	61	CDS: malate:quinone-oxidoreductase, Gene: MAPK_0847
956985	926805	T	1	A	100	457	457	A	100	457	CDS: malate:quinone-oxidoreductase, Gene: MAPK_0847	Cys449Ser
957148	926968	A	1	T	52.3	785	1502	T	52.2636	785
957188	927007	C	1	T	75	2112	2815	T	75.0266	2112
957195	927014	G	1	A	74	2114	2857	A	73.9937	2114
957201	927020	T	1	A	76.1	2067	2716	A	76.1046	2067
957241	927059	C	1	T	61.4	1242	2022	T	61.4243	1242
957248	927066	G	1	A	60.4	1334	2209	A	60.3893	1334
957254	927072	T	1	A	59.2	1340	2264	A	59.1873	1340
960149	929606	C	1	T	98.9	87	88	T	98.8636	87	CDS: CobA, Gene: cobA
960906	930340	C	1	T	100	12	12	T	100	12	CDS: CobB, Gene: cobB	Ala220Val
963679	933056	C	1	T	99.7	397	398	T	99.7487	397	CDS: EfpA_2, Gene: efpA_2
964961	934338	T	1	C	100	354	354	C	100	354	CDS: acetyltransferase, Gene: MAPK_0854	Val81Ala
976485	945164	G	1	T	100	39	39	T	100	39	CDS: EchA16_2, Gene: echA16_2	Ala98Glu
979872	948352	G	1	A	100	79	79	A	100	79	CDS: conserved hypothetical protein, Gene: MAPK_0867	Ala49Val
984724	953183	C	1	A	99.9	1464	1466	A	99.8636	1464	CDS: FadE21, Gene: fadE21
984799	953258	T	1	G	99.9	1519	1521	G	99.8685	1519	CDS: FadE21, Gene: fadE21	Asn303Lys
987206	955667	T	1	G	99.5	190	191	G	99.4764	190
989805	958266	C	1	T	99.9	822	823	T	99.8785	822	CDS: GpsI, Gene: gpsI
992590	960974	G	1	A	100	30	30	A	100	30	CDS: enoyl-(acyl-carrier-protein) reductase II, Gene: MAPK_0879	Val334Ile
996987	965309	T	1	C	99.1	113	114	C	99.1228	113	CDS: Short-chain dehydrogenases of various substrate specificities, Gene: MAPK_0883	Trp529Arg
997196	965519	T	1	C	100	15	15	C	100	15	CDS: Flavodoxin reductases (ferredoxin-NADPH reductases) family 1, Gene: MAPK_0884	Trp5Arg
999076	967398	G	1	A	100	403	403	A	100	403	CDS: Phenylpropionate dioxygenase and related ring-hydroxylating dioxygenases,_large terminal subunit, Gene: MAPK_0886
999405	967727	T	1	C	99.8	648	649	C	99.8459	648	CDS: Phenylpropionate dioxygenase and related ring-hydroxylating dioxygenases,_large terminal subunit, Gene: MAPK_0886	Val136Ala
999827	968149	C	1	T	100	994	994	T	100	994	CDS: Phenylpropionate dioxygenase and related ring-hydroxylating dioxygenases,_large terminal subunit, Gene: MAPK_0886	Arg277Trp
1000387	968709	G	1	A	99.6	278	279	A	99.6416	278	CDS: dihydrodipicolinate reductase-related protein, Gene: MAPK_0887	Arg108His
1003024	971346	T	1	C	100	272	272	C	100	272	CDS: hypothetical protein, Gene: MAPK_0889
1003646	971968	G	1	T	96.4	53	55	T	96.3636	53	CDS: DapB, Gene: dapB
1005051	973346	C	1	G	98.7	75	76	G	98.6842	75	CDS: conserved hypothetical protein, Gene: MAPK_0893	Trp264Ser
1005650	973945	C	1	G	100	99	99	G	100	99	CDS: conserved hypothetical protein, Gene: MAPK_0893
1006624	974889	G	1	A	100	1050	1050	A	100	1050	CDS: FadD13, Gene: fadD13
1011128	979111	C	1	T	100	123	123	T	100	123	CDS: FabG5_2, Gene: fabG5_2
1012835	980511	C	1	T	95.5	21	22	T	95.4545	21	CDS: Glycosyl transferases,_related to UDP-glucuronosyltransferase, Gene: MAPK_0897
1012843	980519	C	1	A	95.8	23	24	A	95.8333	23	CDS: Glycosyl transferases,_related to UDP-glucuronosyltransferase, Gene: MAPK_0897	Ala302Glu
1012847	980523	G	1	T	100	22	22	T	100	22	CDS: Glycosyl transferases,_related to UDP-glucuronosyltransferase, Gene: MAPK_0897
1013360	980878	G	1	A	100	52	52	A	100	52	CDS: Dienelactone hydrolase and related enzymes, Gene: MAPK_0898	His176Tyr
1015864	983317	C	1	A	54.5	6	11	A	54.5455	6	CDS: hypothetical protein, Gene: MAPK_0901
1015923	983376	C	1	T	100	15	15	T	100	15	CDS: hypothetical protein, Gene: MAPK_0901	Ala197Val
1018650	986002	C	1	T	100	641	641	T	100	641	CDS: DapA_2, Gene: dapA_2
1020700	988052	C	1	G	99.7	389	390	G	99.7436	389	CDS: hydrolase (metallo-beta-lactamase superfamily), Gene: MAPK_0905	Asn522Lys
1023878	991018	A	1	G	100	23	23	G	100	23	CDS: FtsK, Gene: ftsK	Thr312Ala
1023879	991019	C	1	G	100	23	23	G	100	23	CDS: FtsK, Gene: ftsK	Thr312Ser
1023900	991040	G	1	A	100	68	68	A	100	68	CDS: FtsK, Gene: ftsK	Gly319Glu
1025554	992694	T	1	C	100	92	92	C	100	92	CDS: FtsK, Gene: ftsK
1025631	992771	A	1	T	100	122	122	T	100	122	CDS: FtsK, Gene: ftsK	Stp896Leu
1026908	994048	G	1	C	100	89	89	C	100	89
1028192	995331	A	1	G	96.3	26	27	G	96.2963	26	CDS: conserved 35 kDa alanine rich protein, Gene: MAPK_0913	Asp240Gly
1029138	996046	A	1	C	100	153	153	C	100	153
1032159	998632	C	1	T	100	33	33	T	100	33	CDS: hypothetical protein, Gene: MAPK_0919
1032888	999346	C	1	T	100	90	90	T	100	90	CDS: RecA, Gene: recA
1035406	1001851	C	1	T	100	41	41	T	100	41	CDS: tRNA-i(6)A37 thiotransferase enzyme MiaB, Gene: MAPK_0922
1037716	1003871	T	1	A	99.9	702	703	A	99.8578	702
1043762	1009451	C	1	T	100	1067	1067	T	100	1067	CDS: FadE20_2, Gene: fadE20_2
1044295	1009984	T	1	C	99.9	800	801	C	99.8752	800
1044329	1010018	T	1	C	100	886	886	C	100	886
1046173	1011800	G	1	A	100	80	80	A	100	80	CDS: peptidoglycan biosynthesis, Gene: MAPK_0931
1046898	1012402	G	1	C	100	527	527	C	100	527	CDS: LexA, Gene: lexA	Ala164Gly
1047452	1012956	G	1	A	100	908	908	A	100	908
1047484	1012988	G	1	A	100	1050	1050	A	100	1050
1048654	1014150	G	1	T	100	36	36	T	100	36	CDS: conserved hypothetical protein, Gene: MAPK_0934
1050530	1016026	T	1	C	100	94	94	C	100	94	CDS: thymidylate synthase, Gene: MAPK_0936	Thr210Ala
1050531	1016027	C	1	T	100	91	91	T	100	91	CDS: thymidylate synthase, Gene: MAPK_0936
1054323	1019819	T	1	C	100	818	818	C	100	818	CDS: soluble pyridine nucleotide transhydrogenase, Gene: MAPK_0939
1054422	1019918	G	1	C	100	528	528	C	100	528	CDS: soluble pyridine nucleotide transhydrogenase, Gene: MAPK_0939
1054734	1020230	G	1	C	60.3	44	73	C	60.274	44
1054735	1020231	G	1	C	60.6	43	71	C	60.5634	43
1054736	1020232	G	1	C	86.2	25	29	C	86.2069	25
1056303	1021705	G	1	C	90.9	30	33	C	90.9091	30	CDS: IdeR, Gene: ideR	Arg135Pro
1056877	1022279	C	1	T	99.5	610	613	T	99.5106	610	CDS: SigB, Gene: sigB
1057565	1022967	G	1	T	99.4	1352	1360	T	99.4118	1352	CDS: SigB, Gene: sigB	Thr46Lys
1060709	1026081	T	1	C	100	104	104	C	100	104
1061734	1027106	C	1	T	100	56	56	T	100	56	CDS: SigA, Gene: sigA	Arg198Lys
1061885	1027257	C	1	T	100	29	29	T	100	29	CDS: SigA, Gene: sigA	Gly148Ser
1066930	1032190	T	1	C	100	36	36	C	100	36	CDS: conserved hypothetical protein, Gene: MAPK_0955
1071924	1036880	T	1	C	100	849	849	C	100	849	CDS: Amino acid transporters, Gene: MAPK_0961
1072333	1037289	T	1	C	100	288	288	C	100	288	CDS: Amino acid transporters, Gene: MAPK_0961	Tyr529His
1072631	1037587	C	1	T	100	428	428	T	100	428	CDS: Amino acid transporters, Gene: MAPK_0961	Thr628Met
1073791	1038505	C	1	G	89.7	52	58	G	89.6552	52	CDS: SAM-dependent methyltransferases related to tRNA (uracil-5-)-methyltransferase, Gene: MAPK_0962	Ala351Gly
1073792	1038506	C	1	T	92.6	50	54	T	92.5926	50	CDS: SAM-dependent methyltransferases related to tRNA (uracil-5-)-methyltransferase, Gene: MAPK_0962
1074822	1039529	C	1	T	100	414	414	T	100	414	CDS: ArsA, Gene: arsA
1075289	1039996	C	1	T	99.7	735	737	T	99.7286	735	CDS: ArsA, Gene: arsA	Val10Met
1075435	1040142	C	1	G	100	10	10	G	100	10	CDS: conserved hypothetical protein, Gene: MAPK_0964
1075472	1040179	G	1	A	100	18	18	A	100	18	CDS: conserved hypothetical protein, Gene: MAPK_0964	Ala115Val
1075779	1040486	C	1	G	100	657	657	G	100	657	CDS: conserved hypothetical protein, Gene: MAPK_0964	Gly13Arg
1076968	1041675	C	1	T	100	87	87	T	100	87	CDS: Dxs, Gene: dxs
1077324	1042025	G	1	A	100	22	22	A	100	22	CDS: Dxs, Gene: dxs	Gly492Asp
1080710	1045177	G	1	A	99.2	130	131	A	99.2366	130
1080856	1045323	G	1	A	99.7	381	382	A	99.7382	381	CDS: HemE, Gene: hemE
1085656	1049741	G	1	A	99.6	674	677	A	99.5569	674	CDS: conserved hypothetical protein, Gene: MAPK_0974	Ala132Val
1087495	1051580	C	1	T	100	642	642	T	100	642	CDS: conserved hypothetical protein, Gene: MAPK_0975	Ala4Thr
1091037	1054938	C	1	G	99.8	537	538	G	99.8141	537	CDS: Acetyltransferases, Gene: MAPK_0979	Gly152Arg
1092784	1056603	A	1	G	100	503	503	G	100	503	CDS: ClpX', Gene: clpX'	Val8Ala
1093323	1057142	C	1	T	99.7	651	653	T	99.6937	651
1093825	1057644	C	1	T	100	345	345	T	100	345
1100222	1064014	G	1	A	100	491	491	A	100	491	CDS: conserved hypothetical protein, Gene: MAPK_0990	Gly10Asp
1102146	1065912	G	1	A	100	792	792	A	100	792	CDS: amidohydrolase, Gene: MAPK_0992	Asp40Asn
1103804	1067493	C	1	G	100	11	11	G	100	11	CDS: Transcriptional regulator, Gene: MAPK_0993
1113194	1076780	C	1	A	99.9	1176	1177	A	99.915	1176	CDS: hypothetical protein, Gene: MAPK_1001
1113635	1077221	T	1	C	99.5	658	661	C	99.5461	658
1114473	1078059	T	1	C	100	861	861	C	100	861	CDS: hypothetical protein, Gene: MAPK_1003
1119454	1083040	T	1	C	100	707	707	C	100	707
1120002	1083588	G	1	A	100	839	839	A	100	839	CDS: conserved hypothetical protein, Gene: MAPK_1009
1120166	1083752	T	1	C	99.8	1441	1444	C	99.7922	1441	CDS: conserved hypothetical protein, Gene: MAPK_1010
1121020	1084605	T	1	A	100	39	39	A	100	39	CDS: Phage-related minor tail protein, Gene: MAPK_1012	Asp60Glu
1125776	1089171	G	1	T	99.9	1467	1469	T	99.8639	1467
1127793	1091148	G	1	C	100	372	372	C	100	372	CDS: tyrosine recombinase XerD, Gene: MAPK_1016	Ala228Gly
1129533	1092888	T	1	C	100	713	713	C	100	713
1131850	1095205	A	1	G	99.3	450	453	G	99.3377	450	CDS: bll2948, Gene: MAPK_1021
1134847	1098034	G	1	C	100	69	69	C	100	69	CDS: Catalase, Gene: MAPK_1024	Val58Leu
1136141	1099328	T	1	C	100	67	67	C	100	67	CDS: sulfite exporter, Gene: MAPK_1025
1137088	1100276	A	1	G	99.9	718	719	G	99.8609	718
1138666	1101854	T	1	C	95.7	22	23	C	95.6522	22	CDS: Lysophospholipase L1 and related esterases, Gene: MAPK_1029	Asn199Asp
1141181	1104103	A	1	G	100	52	52	G	100	52	CDS: FabG5_1, Gene: fabG5_1
1141704	1104626	T	1	C	100	346	346	C	100	346
1141982	1104904	A	1	G	100	235	235	G	100	235	CDS: aromatic-ring-hydroxylating dioxygenase,_beta subunit, Gene: MAPK_1033
1143207	1106129	C	1	T	100	587	587	T	100	587	CDS: Phenylpropionate dioxygenase and related ring-hydroxylating dioxygenases,_large terminal subunit, Gene: MAPK_1034	Asp143Asn
1144611	1107465	G	1	C	100	11	11	C	100	11	CDS: ring-hydroxylating dioxygenase,_large terminal subunit, Gene: MAPK_1035
1145051	1107908	T	1	C	100	984	984	C	100	984	CDS: conserved hypothetical protein, Gene: MAPK_1036
1145660	1108509	T	1	G	100	18	18	G	100	18	CDS: PcaH, Gene: pcaH	Val72Gly
1145671	1108519	G	1	T	100	32	32	T	100	32	CDS: PcaH, Gene: pcaH	Asp76Tyr
1145679	1108527	C	1	G	100	31	31	G	100	31	CDS: PcaH, Gene: pcaH	Asp78Glu
1148435	1111109	C	1	T	100	606	606	T	100	606
1155295	1117578	A	1	G	100	13	13	G	100	13	CDS: Metal-dependent amidase/aminoacylase/carboxypeptidase, Gene: MAPK_1050	Ile189Val
1155812	1118095	T	1	C	100	123	123	C	100	123	CDS: Metal-dependent amidase/aminoacylase/carboxypeptidase, Gene: MAPK_1050	Leu361Pro
1159207	1121406	G	1	A	100	291	291	A	100	291	CDS: ThrS, Gene: thrS	Val466Met
1159996	1122195	A	1	C	100	734	734	C	100	734	CDS: HIT family protein, Gene: MAPK_1053
1162281	1124389	C	1	T	100	161	161	T	100	161	CDS: alpha-mannosyltransferase PimA, Gene: MAPK_1056	His76Tyr
1164238	1126135	G	1	A	100	48	48	A	100	48
1164665	1126562	A	1	G	100	518	518	G	100	518	CDS: pyridoxine biosynthesis protein,_SnzP, Gene: MAPK_1058	Thr131Ala
1168027	1129898	G	1	A	100	12	12	A	100	12	CDS: Highly conserved protein containing a thioredoxin domain, Gene: MAPK_1062	Gly392Ser
1169031	1130652	A	1	G	100	466	466	G	100	466	CDS: conserved hypothetical protein, Gene: MAPK_1063
1169976	1131597	A	1	C	100	35	35	C	100	35	CDS: hemolysin-like protein, Gene: MAPK_1064	Phe28Val
1172149	1133609	A	1	G	100	21	21	G	100	21	CDS: conserved hypothetical protein, Gene: MAPK_1066
1172171	1133631	C	1	T	100	40	40	T	100	40	CDS: conserved hypothetical protein, Gene: MAPK_1066
1173684	1135144	T	1	C	100	743	743	C	100	743	CDS: CoaA, Gene: coaA
1177088	1138535	C	1	G	100	156	156	G	100	156	CDS: PhoH2, Gene: phoH2	Ala156Gly
1177848	1139295	C	1	T	100	35	35	T	100	35	CDS: PhoH2, Gene: phoH2
1178729	1140176	G	1	A	100	587	587	A	100	587	CDS: conserved hypothetical protein, Gene: MAPK_1072	Gly227Ser
1178801	1140248	C	1	T	100	703	703	T	100	703	CDS: conserved hypothetical protein, Gene: MAPK_1072
1179509	1140950	T	1	C	100	249	249	C	100	249	CDS: Adenylate cyclase,_family 3 (some proteins contain HAMP domain), Gene: MAPK_1073
1181418	1142838	A	1	G	100	244	244	G	100	244	CDS: membrane glycine and proline rich protein, Gene: MAPK_1074	Ile20Thr
1181419	1142839	T	1	G	100	242	242	G	100	242	CDS: membrane glycine and proline rich protein, Gene: MAPK_1074	Ile20Leu
1182133	1143553	C	1	T	100	13	13	T	100	13	CDS: Fum, Gene: fum	Glu257Lys
1184354	1145716	T	1	C	100	11	11	C	100	11	CDS: conserved hypothetical protein, Gene: MAPK_1077
1185834	1147196	G	1	C	97.6	80	82	C	97.561	80	CDS: Conserved hypothetical carboxylesterase, Gene: MAPK_1079
1187569	1148931	C	1	T	99.4	347	349	T	99.4269	347	CDS: Nucleoside-diphosphate-sugar epimerases, Gene: MAPK_1080	Gly242Asp
1187587	1148949	T	1	G	100	327	327	G	100	327	CDS: Nucleoside-diphosphate-sugar epimerases, Gene: MAPK_1080	Asp236Ala
1187736	1149098	A	1	G	100	505	505	G	100	505	CDS: Nucleoside-diphosphate-sugar epimerases, Gene: MAPK_1080
1190981	1152333	T	1	C	100	336	336	C	100	336	CDS: CDS, Gene: ispH
1193314	1154505	T	1	C	100	69	69	C	100	69	CDS: GTP binding protein, Gene: MAPK_1086	Val144Ala
1193869	1155060	T	1	C	100	848	848	C	100	848	CDS: GTP binding protein, Gene: MAPK_1086	Val329Ala
1194036	1155227	C	1	T	99.9	1410	1411	T	99.9291	1410
1195649	1156840	T	1	C	99.9	1097	1098	C	99.9089	1097	CDS: conserved hypothetical protein, Gene: MAPK_1088
1196172	1157363	C	1	A	99.6	1168	1173	A	99.5737	1168	CDS: conserved hypothetical protein, Gene: MAPK_1089	Pro80His
1200737	1161844	C	1	T	100	322	322	T	100	322	CDS: adenylate cyclase related protein, Gene: MAPK_1096
1200750	1161857	C	1	T	100	308	308	T	100	308	CDS: adenylate cyclase related protein, Gene: MAPK_1096	Arg126His
1200869	1161976	C	1	T	100	273	273	T	100	273	CDS: adenylate cyclase related protein, Gene: MAPK_1096
1202073	1163170	C	1	G	100	1199	1199	G	100	1199	CDS: Zwf, Gene: zwf
1204735	1165832	T	1	C	99.9	779	780	C	99.8718	779	CDS: BpoB, Gene: bpoB	Glu21Gly
1205539	1166636	T	1	C	98.9	175	177	C	98.8701	175	CDS: epoxide hydrolase EphC, Gene: ephC	Phe37Leu
1206283	1167251	T	1	C	100	458	458	C	100	458	CDS: epoxide hydrolase EphC, Gene: ephC	Stp285Gln
1207084	1167810	C	1	G	100	59	59	G	100	59	CDS: conserved hypothetical protein, Gene: MAPK_1102	Leu247Val
1207085	1167811	T	1	C	100	57	57	C	100	57	CDS: conserved hypothetical protein, Gene: MAPK_1102	Leu247Pro
1215768	1176346	C	1	T	100	327	327	T	100	327	CDS: Conserved hypothetical protein, Gene: MAPK_1108	Gly9Ser
1216650	1177228	A	1	C	99.8	472	473	C	99.7886	472	CDS: oxidoreductase,_short-chain dehydrogenase-reductase family, Gene: MAPK_1109	Val4Gly
1217481	1178059	G	1	T	100	137	137	T	100	137	CDS: transcriptional regulator TetR family, Gene: MAPK_1110	Pro191Gln
1218204	1178782	G	1	C	100	81	81	C	100	81	CDS: Nitroreductase, Gene: MAPK_1111	Ala213Gly
1221234	1181435	G	1	T	99.8	576	577	T	99.8267	576	CDS: Nitric oxide reductase activation protein, Gene: MAPK_1114
1226342	1186208	C	1	T	100	69	69	T	100	69	CDS: Short-chain dehydrogenases of various substrate specificities, Gene: MAPK_1118	Pro38Ser
1227540	1187406	A	1	G	100	426	426	G	100	426	CDS: Cytochrome P450, Gene: MAPK_1119	Ile94Met
1229562	1189429	G	1	A	99.9	992	993	A	99.8993	992	Gene: MAPK_1120
1231028	1190876	A	1	G	99.9	935	936	G	99.8932	935	CDS: FadA6_3, Gene: fadA6_3	His176Arg
1231749	1191597	A	1	G	99.8	488	489	G	99.7955	488	CDS: EchA1_1, Gene: echA1_1	Ile35Val
1233871	1193653	T	1	G	100	428	428	G	100	428	CDS: conserved hypothetical protein, Gene: MAPK_1125	Gln47His
1234036	1193818	A	1	C	99.5	400	402	C	99.5025	400	CDS: chalcone synthase, Gene: MAPK_1126	Phe349Cys
1235498	1195280	A	1	C	100	44	44	C	100	44	CDS: conserved hypothetical protein, Gene: MAPK_1127	Glu123Asp
1236588	1196289	C	1	T	100	123	123	T	100	123	CDS: conserved hypothetical protein, Gene: MAPK_1128	Pro26Leu
1236612	1196313	T	1	C	100	118	118	C	100	118	CDS: conserved hypothetical protein, Gene: MAPK_1128	Val34Ala
1239516	1199161	A	1	G	100	99	99	G	100	99	CDS: short chain dehydrogenase, Gene: MAPK_1131	Thr58Ala
1240004	1199649	C	1	T	98	246	251	T	98.008	246	CDS: short chain dehydrogenase, Gene: MAPK_1131
1242838	1202323	C	1	T	100	27	27	T	100	27	CDS: exporter, Gene: MAPK_1133	Ser720Phe
1246471	1205942	A	1	G	100	233	233	G	100	233	CDS: EndoIII-related endonuclease, Gene: MAPK_1140
1249126	1208149	A	1	C	100	357	357	C	100	357
1251379	1210387	C	1	T	100	921	921	T	100	921	CDS: cell division initiation protein, Gene: MAPK_1146
1252369	1211181	C	1	T	100	141	141	T	100	141
1255386	1214198	G	1	A	100	71	71	A	100	71	CDS: NarG, Gene: narG	Gly884Glu
1255973	1214782	G	1	A	100	815	815	A	100	815	CDS: NarG, Gene: narG	Gly1080Arg
1259021	1217830	C	1	G	100	309	309	G	100	309	CDS: NarI, Gene: narI
1259494	1218303	C	1	G	100	223	223	G	100	223	CDS: GTP-binding protein TypA, Gene: MAPK_1152	His7Gln
1261344	1220108	G	1	T	100	56	56	T	100	56	CDS: GTP-binding protein TypA, Gene: MAPK_1152	Ser624Ile
1262070	1220834	T	1	C	99.8	458	459	C	99.7821	458	CDS: LpqW, Gene: lpqW	Ser185Pro
1266508	1225097	C	1	G	100	115	115	G	100	115	CDS: Thiamine biosynthesis enzyme ThiH and related uncharacterized enzymes, Gene: MAPK_1157
1267172	1225761	T	1	C	100	30	30	C	100	30	CDS: Thiamine biosynthesis enzyme ThiH and related uncharacterized enzymes, Gene: MAPK_1157	Cys471Arg
1271784	1230296	T	1	C	100	20	20	C	100	20	CDS: Aspartate/tyrosine/aromatic aminotransferase, Gene: MAPK_1162	Trp143Arg
1273661	1232133	A	1	G	99.8	982	984	G	99.7967	982	CDS: Amino acid transporters, Gene: MAPK_1163
1273789	1232261	G	1	C	99.9	1054	1055	C	99.9052	1054	CDS: Amino acid transporters, Gene: MAPK_1163	Ser413Thr
1275218	1233690	C	1	G	100	476	476	G	100	476	CDS: pks2, Gene: MAPK_1164	Pro2Arg
1275775	1234247	G	1	T	100	63	63	T	100	63	CDS: pks2, Gene: MAPK_1164	Ala188Ser
1278665	1237091	G	1	T	100	107	107	T	100	107	CDS: pks2, Gene: MAPK_1165	Arg367Leu
1278960	1237386	C	1	T	100	53	53	T	100	53	CDS: pks2, Gene: MAPK_1165
1287138	1245216	T	1	G	99.8	1298	1300	G	99.8462	1298	CDS: sulfate adenylyltransferase, Gene: sat	Asp380Glu
1287459	1245537	C	1	T	99.7	1087	1090	T	99.7248	1087	CDS: hypothetical protein, Gene: MAPK_1171	Pro69Ser
1287732	1245810	A	1	C	100	921	921	C	100	921	CDS: FadD21_2, Gene: fadD21_2	Ser536Ala
1291333	1249013	C	1	T	100	546	546	T	100	546
1292834	1250336	C	1	A	80	8	10	A	80	8	CDS: Regulator of polyketide synthase expression, Gene: MAPK_1174	Asp76Tyr
1293078	1250580	A	1	G	100	139	139	G	100	139
1297020	1254512	T	1	C	100	274	274	C	100	274	CDS: Ltp2_2, Gene: ltp2_2
1302675	1260149	G	1	A	99.9	946	947	A	99.8944	946
1305401	1262875	A	1	T	100	61	61	T	100	61	CDS: CoA-transferase family protein, Gene: MAPK_1186	Tyr394Phe
1306289	1263734	T	1	C	100	72	72	C	100	72	CDS: CoA-transferase family protein, Gene: MAPK_1186	Val690Ala
1309281	1266626	C	1	T	100	170	170	T	100	170	CDS: conserved hypothetical protein, Gene: MAPK_1189
1309605	1266950	G	1	A	100	615	615	A	100	615	CDS: conserved hypothetical protein, Gene: MAPK_1189
1311652	1268991	A	1	G	100	90	90	G	100	90
1312891	1270230	T	1	C	100	244	244	C	100	244
1313107	1270446	A	1	C	100	143	143	C	100	143
1313110	1270449	T	1	C	100	142	142	C	100	142
1313137	1270476	A	1	G	100	157	157	G	100	157	CDS: PE family protein,_PE_6, Gene: MAPK_1192	Glu9Gly
1314390	1271545	G	1	A	51.2	22	43	A	51.1628	22	CDS: PPE-repeat proteins, Gene: MAPK_1193
1314402	1271557	G	2	C/G	50.0/50.0	21/21	42	C	50	21	CDS: PPE-repeat proteins, Gene: MAPK_1193
1314405	1271560	G	1	A	52.4	22	42	A	52.381	22	CDS: PPE-repeat proteins, Gene: MAPK_1193
1314424	1271579	G	1	A	67.6	23	34	A	67.6471	23	CDS: PPE-repeat proteins, Gene: MAPK_1193	Ala151Thr
1314429	1271584	C	1	G	72.5	29	40	G	72.5	29	CDS: PPE-repeat proteins, Gene: MAPK_1193
1319606	1276015	T	1	C	100	11	11	C	100	11	CDS: FadD6, Gene: fadD6	Cys161Arg
1322328	1278729	T	1	C	100	35	35	C	100	35	CDS: Glycosyltransferases involved in cell wall biogenesis, Gene: MAPK_1199	Val166Ala
1323291	1279632	T	1	C	100	174	174	C	100	174	CDS: TagA, Gene: tagA	Leu22Pro
1323576	1279917	G	1	A	100	30	30	A	100	30	CDS: TagA, Gene: tagA	Gly117Asp
1324143	1280484	A	1	G	99.6	751	754	G	99.6021	751
1327717	1284057	C	1	T	100	105	105	T	100	105	CDS: glucose-1-phosphate adenylyltransferase, Gene: glgC	Leu140Phe
1329263	1285541	T	1	C	98.1	103	105	C	98.0952	103	CDS: peptidase, Gene: MAPK_1205
1331139	1287417	G	1	C	100	117	117	C	100	117	CDS: Putative exporter of polyketide antibiotics, Gene: MAPK_1207	His503Asp
1331526	1287804	T	1	C	99.5	207	208	C	99.5192	207	CDS: Putative exporter of polyketide antibiotics, Gene: MAPK_1207	Thr374Ala
1332761	1288987	T	1	C	100	697	697	C	100	697	CDS: ABC-type multidrug transport system,_ATPase component, Gene: MAPK_1208	Arg219Gly
1333084	1289310	G	1	A	99.8	1072	1074	A	99.8138	1072	CDS: ABC-type multidrug transport system,_ATPase component, Gene: MAPK_1208	Ser111Leu
1333595	1289821	T	1	C	100	442	442	C	100	442	CDS: Transcriptional regulator, Gene: MAPK_1209
1334319	1290545	G	1	A	100	44	44	A	100	44
1334326	1290552	G	1	C	81	17	21	C	80.9524	17
1334646	1290774	T	1	G	100	14	14	G	100	14	CDS: O-methyltransferase, Gene: MAPK_1210	Tyr160Ser
1339768	1295796	C	1	T	100	48	48	T	100	48
1340342	1296213	C	1	G	100	35	35	G	100	35	CDS: Membrane-bound lytic murein transglycosylase B, Gene: MAPK_1216
1345695	1301453	C	1	T	100	188	188	T	100	188	CDS: sugar-binding lipoprotein LpqY, Gene: lpqY
1349942	1305670	G	1	A	100	487	487	A	100	487	CDS: conserved hypothetical protein, Gene: MAPK_1225	Ala99Val
1351013	1306741	T	1	C	100	459	459	C	100	459	CDS: magnesium and cobalt transport protein CorA, Gene: corA
1351128	1306856	A	1	G	99.8	504	505	G	99.802	504	CDS: magnesium and cobalt transport protein CorA, Gene: corA	Val138Ala
1352314	1308039	T	1	C	99.6	233	234	C	99.5726	233	CDS: malate dehydrogenase, Gene: mdh
1355666	1311362	A	1	G	100	188	188	G	100	188	CDS: short chain dehydrogenase, Gene: MAPK_1230	Val8Ala
1357449	1313145	C	1	T	100	900	900	T	100	900	CDS: alpha-ketoglutarate decarboxylase Kgd, Gene: kgd	Ala1017Thr
1357763	1313459	C	1	T	100	225	225	T	100	225	CDS: alpha-ketoglutarate decarboxylase Kgd, Gene: kgd	Gly912Glu
1359053	1314749	T	1	G	100	635	635	G	100	635	CDS: alpha-ketoglutarate decarboxylase Kgd, Gene: kgd	Gln482Pro
1359761	1315457	A	1	G	99.9	786	787	G	99.8729	786	CDS: alpha-ketoglutarate decarboxylase Kgd, Gene: kgd	Val246Ala
1360365	1315929	T	1	C	100	308	308	C	100	308	CDS: alpha-ketoglutarate decarboxylase Kgd, Gene: kgd	Thr45Ala
1363122	1318669	C	1	A	51.5	17	33	A	51.5152	17	CDS: Arabinose efflux permease, Gene: MAPK_1234	Ala479Glu
1366313	1321639	T	1	C	98.5	65	66	C	98.4848	65	CDS: nuclease (RecB family), Gene: MAPK_1235	Arg273Gly
1367527	1322799	A	1	G	99.9	1454	1455	G	99.9313	1454	CDS: Cytochrome P450, Gene: MAPK_1236	Leu106Pro
1367888	1323160	G	1	A	99.9	1519	1520	A	99.9342	1519	CDS: conserved hypothetical protein, Gene: MAPK_1237
1371179	1326451	G	1	A	99.8	1256	1258	A	99.841	1256	CDS: Transcriptional regulator, Gene: MAPK_1241	Gly98Ser
1373840	1329112	A	1	C	99.2	1312	1322	C	99.2436	1312	CDS: Cytochrome P450, Gene: MAPK_1243	Ile400Leu
1376842	1332083	A	1	G	100	12	12	G	100	12	CDS: lipoprotein LprE, Gene: lprE
1378520	1333761	G	1	A	100	258	258	A	100	258	CDS: cold-shock DEAD-Box protein,_DeaD, Gene: deaD	Gly513Asp
1378948	1334189	A	1	C	100	219	219	C	100	219	CDS: acyltransferase, Gene: MAPK_1248	Gln90Pro
1380962	1336167	G	1	A	100	62	62	A	100	62	CDS: Cytochrome P450, Gene: MAPK_1250
1381710	1336914	C	1	T	100	338	338	T	100	338	CDS: Cytochrome P450, Gene: MAPK_1250
1381839	1337043	T	1	C	100	337	337	C	100	337
1385226	1340198	T	1	C	100	18	18	C	100	18	CDS: uracil-DNA glycosylase, Gene: MAPK_1253	Val213Ala
1388716	1343428	T	1	C	100	525	525	C	100	525	CDS: diguanylate cyclase/phosphodiesterase, Gene: MAPK_1256	Ile443Val
1389636	1344348	A	1	G	100	12	12	G	100	12	CDS: diguanylate cyclase/phosphodiesterase, Gene: MAPK_1256	Val136Ala
1391332	1346011	G	1	T	99.4	164	165	T	99.3939	164	CDS: diguanylate cyclase/phosphodiesterase, Gene: MAPK_1257	Leu123Met
1395611	1350081	T	1	C	100	292	292	C	100	292
1395645	1350115	G	1	A	100	424	424	A	100	424
1396431	1350901	G	1	C	99.8	1096	1098	C	99.8179	1096	CDS: conserved hypothetical protein, Gene: MAPK_1263	His154Asp
1398484	1352860	T	1	C	99.5	204	205	C	99.5122	204	CDS: transcriptional regulatory protein EmbR2, Gene: embR_2
1399402	1353778	C	1	T	99.6	556	558	T	99.6416	556
1401227	1355602	C	1	G	100	753	753	G	100	753	CDS: conserved hypothetical protein, Gene: MAPK_1267	Gly114Ala
1405142	1359517	A	1	G	100	194	194	G	100	194	CDS: ABC-type multidrug transport system,_ATPase and permease components, Gene: MAPK_1269
1407353	1361712	T	1	C	96.7	88	91	C	96.7033	88	CDS: conserved hypothetical protein, Gene: MAPK_1273
1407383	1361742	C	1	G	98.8	165	167	G	98.8024	165	CDS: conserved hypothetical protein, Gene: MAPK_1273
1407503	1361862	A	1	G	94.5	601	636	G	94.4969	601	CDS: conserved hypothetical protein, Gene: MAPK_1273
1407707	1362066	G	1	C	100	18	18	C	100	18	CDS: conserved hypothetical protein, Gene: MAPK_1273
1407812	1362171	G	1	C	99.2	257	259	C	99.2278	257	CDS: conserved hypothetical protein, Gene: MAPK_1273
1407891	1362250	T	1	C	99.5	195	196	C	99.4898	195	CDS: conserved hypothetical protein, Gene: MAPK_1273	Gln253Arg
1407905	1362264	T	1	C	99.5	210	211	C	99.5261	210	CDS: conserved hypothetical protein, Gene: MAPK_1273
1407989	1362348	C	1	T	51.9	55	106	T	51.8868	55	CDS: conserved hypothetical protein, Gene: MAPK_1273
1408031	1362390	C	1	G	100	36	36	G	100	36	CDS: conserved hypothetical protein, Gene: MAPK_1273	Gln206His
1408043	1362402	C	1	G	69.7	23	33	G	69.697	23	CDS: conserved hypothetical protein, Gene: MAPK_1273
1408286	1362645	G	1	C	83.3	10	12	C	83.3333	10	CDS: conserved hypothetical protein, Gene: MAPK_1273
1408481	1362813	G	1	A	100	10	10	A	100	10	CDS: conserved hypothetical protein, Gene: MAPK_1273
1408487	1362819	G	1	C	100	12	12	C	100	12	CDS: conserved hypothetical protein, Gene: MAPK_1273
1408493	1362825	G	1	C	100	24	24	C	100	24	CDS: conserved hypothetical protein, Gene: MAPK_1273
1408496	1362828	C	1	T	100	24	24	T	100	24	CDS: conserved hypothetical protein, Gene: MAPK_1273
1409836	1364168	G	1	A	99.2	235	237	A	99.1561	235	CDS: DNA repair exonuclease, Gene: MAPK_1274	Arg310Lys
1410041	1364373	C	1	T	97.9	47	48	T	97.9167	47	CDS: DNA repair exonuclease, Gene: MAPK_1274
1411448	1365576	G	1	C	100	31	31	C	100	31	CDS: Uncharacterized conserved protein, Gene: MAPK_1275	Ala465Pro
1412683	1366595	T	1	G	100	10	10	G	100	10	CDS: Uncharacterized conserved protein, Gene: MAPK_1275
1412746	1366659	C	1	T	58.8	10	17	T	58.8235	10
1414212	1368040	G	1	C	100	465	465	C	100	465	CDS: OppA, Gene: oppA	Asn467Lys
1415170	1368998	C	1	T	100	414	414	T	100	414	CDS: OppA, Gene: oppA	Gly148Glu
1415595	1369423	G	1	A	99.2	122	123	A	99.187	122	CDS: OppA, Gene: oppA
1415920	1369748	C	1	T	100	392	392	T	100	392	CDS: OppD, Gene: oppD
1417132	1370960	G	1	A	100	63	63	A	100	63	CDS: OppD, Gene: oppD
1420612	1374440	T	1	C	100	42	42	C	100	42
1424004	1377833	T	1	G	100	15	15	G	100	15	CDS: RrF2 family protein, Gene: MAPK_1285
1430428	1384189	C	1	T	99.8	1096	1098	T	99.8179	1096	CDS: conserved hypothetical protein, Gene: MAPK_1293	Met144Ile
1430911	1384661	A	1	T	100	166	166	T	100	166
1431865	1385615	T	1	A	100	1184	1184	A	100	1184	CDS: diguanylate cyclase, Gene: MAPK_1295	Ile59Phe
1432516	1386266	G	1	A	99.9	1382	1384	A	99.8555	1382
1433953	1387703	C	1	T	100	474	474	T	100	474	CDS: conserved hypothetical protein, Gene: MAPK_1297
1434465	1388215	C	1	A	100	10	10	A	100	10	CDS: ArgS, Gene: argS	Leu68Met
1436737	1390487	A	1	G	100	34	34	G	100	34	CDS: LysA_2, Gene: lysA_2	Ile275Met
1437719	1391469	C	1	T	100	189	189	T	100	189	CDS: ThrA, Gene: thrA	His129Tyr
1438926	1392676	T	1	C	100	39	39	C	100	39	CDS: ThrC, Gene: thrC
1441847	1395532	C	1	T	99.9	722	723	T	99.8617	722	CDS: Rho, Gene: rho
1444539	1398224	C	1	T	100	20	20	T	100	20	CDS: HemK, Gene: hemK	Pro56Ser
1448248	1401908	T	1	C	99.9	890	891	C	99.8878	890	CDS: AtpB, Gene: atpB	Val127Ala
1449251	1402911	C	1	G	99.8	519	520	G	99.8077	519	CDS: AtpF, Gene: atpF
1451197	1404857	T	1	C	99.8	589	590	C	99.8305	589	CDS: AtpA, Gene: atpA
1452371	1406031	G	1	T	99.9	868	869	T	99.8849	868	CDS: AtpA, Gene: atpA	Gly485Trp
1457250	1410910	C	1	G	99	193	195	G	98.9744	193	CDS: MurA, Gene: murA
1457874	1411534	G	1	C	99.8	1258	1261	C	99.7621	1258
1459733	1413393	C	1	T	91.5	979	1070	T	91.4953	979
1463080	1416740	T	1	C	96.1	1262	1313	C	96.1158	1262
1464528	1418188	A	1	C	99.6	1114	1118	C	99.6422	1114
1464727	1418387	A	1	G	99.8	499	500	G	99.8	499
1466039	1419699	A	1	G	99.8	430	431	G	99.768	430	CDS: AlkA, Gene: alkA	Tyr473His
1467737	1421386	T	1	C	100	131	131	C	100	131	CDS: Transcriptional regulator, Gene: MAPK_1326
1467781	1421430	G	1	A	99.4	179	180	A	99.4444	179	CDS: Transcriptional regulator, Gene: MAPK_1326	Arg216Trp
1471641	1425171	A	1	G	99.6	473	475	G	99.5789	473	CDS: Adenylate cyclase,_family 3 (some proteins contain HAMP domain), Gene: MAPK_1328
1475688	1429208	G	1	A	100	62	62	A	100	62	CDS: Thioredoxin domain-containing protein, Gene: MAPK_1333
1475761	1429281	T	1	C	100	17	17	C	100	17	CDS: GlgB, Gene: glgB	Lys731Glu
1482078	1435589	G	1	C	100	309	309	C	100	309	CDS: GlgP, Gene: glgP
1484461	1437699	T	1	C	100	33	33	C	100	33	CDS: DinG, Gene: dinG	Ser169Gly
1488674	1441769	A	1	G	100	474	474	G	100	474	Gene: MAPK_1342
1493652	1446744	A	1	G	100	680	680	G	100	680
1494483	1447575	C	1	T	99.9	833	834	T	99.8801	833	CDS: LppJ, Gene: lppJ	Ala48Val
1494647	1447739	A	1	G	99.6	1067	1071	G	99.6265	1067	CDS: LppJ, Gene: lppJ	Arg103Gly
1497411	1450501	G	1	A	100	20	20	A	100	20
1502384	1455412	C	1	T	99.2	117	118	T	99.1525	117	CDS: phosphotransferase, Gene: MAPK_1356
1502637	1455665	A	1	G	100	238	238	G	100	238	CDS: phosphotransferase, Gene: MAPK_1356	Asn232Asp
1506314	1459330	T	1	C	99.7	324	325	C	99.6923	324	CDS: short chain dehydrogenase, Gene: MAPK_1360	Ser211Pro
1507146	1460162	A	1	T	100	182	182	T	100	182	CDS: FadA3, Gene: fadA3	Lys239Asn
1507214	1460230	T	1	C	100	343	343	C	100	343	CDS: FadA3, Gene: fadA3	Val262Ala
1509402	1462399	A	1	G	100	289	289	G	100	289	CDS: FadE3_1, Gene: fadE3_1	Thr177Ala
1514060	1467057	C	1	G	100	30	30	G	100	30	CDS: FadD35, Gene: fadD35
1514727	1467724	C	1	T	100	15	15	T	100	15	CDS: long-chain fatty-acid CoA ligase, Gene: MAPK_1368
1517577	1470561	C	1	A	100	661	661	A	100	661	CDS: EchA10, Gene: echA10	Gln250His
1517788	1470772	C	1	T	100	12	12	T	100	12	CDS: EchA10, Gene: echA10	Gly180Asp
1519679	1472638	C	1	T	100	333	333	T	100	333	CDS: Enoyl-CoA hydratase/carnithine racemase, Gene: MAPK_1373	Ala178Val
1527453	1480323	G	1	C	100	530	530	C	100	530	CDS: amidohydrolase, Gene: MAPK_1381	Lys89Asn
1528593	1481463	G	1	A	100	19	19	A	100	19	CDS: Acyl-CoA dehydrogenases, Gene: MAPK_1382	Ala192Thr
1532352	1485194	A	1	G	100	389	389	G	100	389	CDS: acyl-CoA transferases/carnitine dehydratase, Gene: MAPK_1385	Cys151Arg
1532353	1485195	A	1	C	100	394	394	C	100	394	CDS: acyl-CoA transferases/carnitine dehydratase, Gene: MAPK_1385
1534011	1486853	A	1	G	100	754	754	G	100	754	CDS: Cytochrome P450, Gene: MAPK_1386	Met2Thr
1535537	1488355	C	1	T	100	39	39	T	100	39	CDS: FadD19_2, Gene: fadD19_2	Asp382Asn
1535577	1488395	G	1	A	100	74	74	A	100	74	CDS: FadD19_2, Gene: fadD19_2
1539201	1491978	C	1	G	100	863	863	G	100	863	CDS: flavoprotein, Gene: MAPK_1392	Arg45Gly
1539543	1492320	A	1	G	100	86	86	G	100	86	CDS: flavoprotein, Gene: MAPK_1392	Thr159Ala
1541241	1493995	A	1	G	100	19	19	G	100	19	CDS: Esterase/lipase, Gene: MAPK_1393	His177Arg
1544101	1496855	C	1	G	100	36	36	G	100	36	CDS: propionyl-CoA carboxylase beta chain 4 AccD4_2, Gene: accD4_2	Ser240Thr
1544724	1497478	T	1	C	99.8	510	511	C	99.8043	510	CDS: propionyl-CoA carboxylase beta chain 4 AccD4_2, Gene: accD4_2
1550368	1503122	G	1	T	99.5	861	865	T	99.5376	861	CDS: ABC-2 type transporter family protein, CDS: adhD, Gene: MAPK_1401, Gene: MAPK_1402	His402Asn; Trp623Leu
1552073	1504828	C	1	G	99.8	891	893	G	99.776	891	CDS: Cytochrome P450, Gene: MAPK_1403	Gly243Ala
1552862	1505617	G	1	A	100	129	129	A	100	129
1553609	1506364	C	1	T	100	34	34	T	100	34	CDS: arylesterase-monoxygenase, Gene: MAPK_1404
1556492	1509247	C	1	T	100	41	41	T	100	41	CDS: Acyl-CoA dehydrogenases, Gene: MAPK_1406	Arg361Cys
1557512	1510267	G	1	A	100	122	122	A	100	122	CDS: RsbU, Gene: rsbU	Ala369Val
1558631	1511386	C	1	T	99.9	747	748	T	99.8663	747
1559610	1512365	T	1	C	100	1093	1093	C	100	1093	CDS: oxidoreductase, Gene: MAPK_1409	Leu75Pro
1559936	1512691	C	1	G	99.9	800	801	G	99.8752	800	CDS: oxidoreductase, Gene: MAPK_1409	Arg184Gly
1560379	1513134	G	1	A	100	418	418	A	100	418	CDS: oxidoreductase, Gene: MAPK_1409
1560517	1513272	G	1	C	100	840	840	C	100	840	CDS: oxidoreductase, Gene: MAPK_1409	Gln377His
1563448	1516203	C	1	G	100	448	448	G	100	448	CDS: Transcriptional regulator, Gene: MAPK_1412	Ala151Pro
1566976	1519621	C	1	T	99.6	258	259	T	99.6139	258	CDS: fadE6, Gene: MAPK_1416
1574136	1526342	G	1	C	100	87	87	C	100	87	CDS: acyl-CoA transferases/carnitine dehydratase, Gene: MAPK_1422	Ala605Pro
1574963	1527149	C	1	G	100	107	107	G	100	107	CDS: Ferredoxin, Gene: MAPK_1423	Ala57Gly
1576220	1528406	C	1	A	100	792	792	A	100	792	CDS: Cytochrome P450, Gene: MAPK_1424	Met21Ile
1577267	1529453	G	1	C	99.7	577	579	C	99.6546	577	CDS: Phenylpropionate dioxygenase and related ring-hydroxylating dioxygenases,_large terminal subunit, Gene: MAPK_1425	Val306Leu
1580155	1532341	A	1	G	100	125	125	G	100	125	CDS: conserved hypothetical protein, Gene: MAPK_1429
1583467	1535653	C	1	T	100	96	96	T	100	96	CDS: hypothetical protein, Gene: MAPK_1431
1584124	1536310	G	1	T	99.8	601	602	T	99.8339	601	CDS: Phenylpropionate dioxygenase and related ring-hydroxylating dioxygenases,_large terminal subunit, Gene: MAPK_1432
1584795	1536981	T	1	G	99.5	557	560	G	99.4643	557	CDS: Helix-turn-helix (HTH) TipAL,_Mta,_and SkgA transcription regulators,_and related proteins, N-terminal domain, Gene: MAPK_1433	Ile21Ser
1586622	1538767	T	1	G	99.5	204	205	G	99.5122	204	CDS: hypothetical protein, Gene: MAPK_1435	Ser36Arg
1587840	1539969	T	1	C	98.6	137	139	C	98.5612	137	CDS: Fas, Gene: fas	Phe285Leu
1589063	1541161	T	1	C	100	53	53	C	100	53	CDS: Fas, Gene: fas
1591159	1543123	G	1	A	100	183	183	A	100	183	CDS: Fas, Gene: fas	Arg1391His
1592052	1544016	G	1	A	100	540	540	A	100	540	CDS: Fas, Gene: fas	Ala1689Thr
1592765	1544729	T	1	C	97.1	34	35	C	97.1429	34	CDS: Fas, Gene: fas
1595093	1546910	C	1	A	100	1044	1044	A	100	1044	CDS: Fas, Gene: fas
1595094	1546911	C	1	G	100	1041	1041	G	100	1041	CDS: Fas, Gene: fas	Arg2703Gly
1595775	1547581	C	1	T	100	188	188	T	100	188	CDS: Fas, Gene: fas	Leu2930Phe
1596411	1548217	G	1	T	100	268	268	T	100	268	CDS: AcpS, Gene: acpS
1597665	1549445	A	1	G	100	46	46	G	100	46	CDS: Acetylornithine deacetylase/Succinyl-diaminopimelate desuccinylase and related deacylases, Gene: MAPK_1438	Ile328Val
1598719	1550476	G	1	C	100	348	348	C	100	348	CDS: conserved hypothetical protein, Gene: MAPK_1440	Glu23Asp
1599096	1550853	C	1	T	100	208	208	T	100	208	CDS: conserved hypothetical protein, Gene: MAPK_1441
1600492	1552249	G	1	A	99.7	381	382	A	99.7382	381	CDS: conserved hypothetical protein, Gene: MAPK_1441	Ala49Val
1600808	1552565	A	1	G	100	18	18	G	100	18	CDS: hypothetical protein, Gene: MAPK_1442	Met79Thr
1601702	1553450	C	1	T	100	354	354	T	100	354	CDS: acetyltransferase, Gene: MAPK_1443	Ala320Thr
1603188	1554936	T	1	C	100	117	117	C	100	117	CDS: exporter, Gene: MAPK_1444	Ser114Pro
1609297	1561017	G	1	A	100	655	655	A	100	655	CDS: helicase, Gene: MAPK_1449	Ala127Thr
1610194	1561914	G	1	C	99.8	495	496	C	99.7984	495	CDS: helicase, Gene: MAPK_1449	Ala426Pro
1610910	1562630	G	1	C	100	86	86	C	100	86	CDS: Short-chain dehydrogenases of various substrate specificities, Gene: MAPK_1450	Pro129Ala
1612771	1564409	C	1	T	100	16	16	T	100	16
1613733	1565371	C	1	T	100	14	14	T	100	14	CDS: Transcriptional regulator, Gene: MAPK_1453	Gly187Asp
1615774	1567412	C	1	A	100	333	333	A	100	333	CDS: AccD1, Gene: accD1	Leu460Met
1615791	1567429	G	1	C	100	210	210	C	100	210	CDS: AccD1, Gene: accD1
1616037	1567675	T	1	G	100	271	271	G	100	271	CDS: AccD1, Gene: accD1
1616251	1567889	G	1	T	100	44	44	T	100	44	CDS: AccA1, Gene: accA1	Arg57Leu
1616688	1568326	A	1	G	100	54	54	G	100	54	CDS: AccA1, Gene: accA1	Met203Val
1618779	1570281	A	1	G	99.8	426	427	G	99.7658	426	CDS: FadE19, Gene: fadE19	Glu229Gly
1619338	1570840	C	1	G	99.9	1057	1058	G	99.9055	1057	CDS: maoC protein, Gene: MAPK_1457	Pro28Ala
1619482	1570984	T	1	C	99.8	593	594	C	99.8316	593	CDS: maoC protein, Gene: MAPK_1457	Ser76Pro
1623748	1575168	G	1	A	100	465	465	A	100	465	CDS: PdhC, Gene: pdhC	Arg281Gln
1624240	1575660	C	1	T	100	78	78	T	100	78	CDS: enoyl-CoA hydratase,_EchA14, Gene: echA14	Glu203Lys
1627671	1578828	G	1	A	99.8	1122	1124	A	99.8221	1122
1627696	1578852	A	1	G	99.9	835	836	G	99.8804	835
1627705	1578861	A	1	C	100	762	762	C	100	762
1628702	1579858	G	1	C	100	302	302	C	100	302	CDS: transposase,_ISMav2, Gene: MAPK_1466
1628705	1579861	G	1	C	99.7	302	303	C	99.67	302	CDS: transposase,_ISMav2, Gene: MAPK_1466
1628789	1579945	C	1	T	100	412	412	T	100	412	CDS: transposase,_ISMav2, Gene: MAPK_1466
1629554	1580710	A	1	G	97.7	42	43	G	97.6744	42	CDS: carboxylesterase LipQ, Gene: lipQ	Thr89Ala
1630842	1581966	C	1	T	99.8	600	601	T	99.8336	600	CDS: conserved hypothetical protein, Gene: MAPK_1468	Leu40Phe
1631680	1582719	T	1	C	100	38	38	C	100	38	CDS: conserved hypothetical protein, Gene: MAPK_1468	Val319Ala
1633383	1584422	C	1	T	99.9	730	731	T	99.8632	730	CDS: Phosphoserine phosphatase, Gene: MAPK_1469	Ala146Val
1634414	1585427	C	1	T	99.4	176	177	T	99.435	176	CDS: Glycerol-3-phosphate acyltransferase, Gene: plsB2	Ala133Val
1637727	1587645	C	1	T	100	34	34	T	100	34	CDS: exporter, Gene: MAPK_1471	Pro443Leu
1642412	1592330	G	1	C	100	263	263	C	100	263	CDS: NAD-glutamate dehydrogenase, Gene: MAPK_1474	Gln476His
1642619	1592537	G	1	C	100	356	356	C	100	356	CDS: NAD-glutamate dehydrogenase, Gene: MAPK_1474	Glu545Asp
1643171	1593089	T	1	C	100	51	51	C	100	51	CDS: NAD-glutamate dehydrogenase, Gene: MAPK_1474
1647303	1597187	C	1	T	99.9	1225	1226	T	99.9184	1225
1647949	1597833	C	1	T	100	39	39	T	100	39	CDS: 1,4-alpha-glucan branching enzyme, Gene: MAPK_1476
1648477	1598339	G	1	C	100	100	100	C	100	100	CDS: 1,4-alpha-glucan branching enzyme, Gene: MAPK_1476
1649553	1599415	C	1	T	99.8	607	608	T	99.8355	607	CDS: 1,4-alpha-glucan branching enzyme, Gene: MAPK_1476	Gly42Ser
1654078	1603832	G	1	T	99.7	775	777	T	99.7426	775	CDS: PepD, Gene: pepD	Asp38Glu
1654551	1604305	A	1	G	100	34	34	G	100	34	CDS: conserved hypothetical protein, Gene: MAPK_1482	Lys85Glu
1654668	1604422	G	1	A	90.3	65	72	A	90.2778	65	CDS: conserved hypothetical protein, Gene: MAPK_1482	Ala124Thr
1654671	1604425	G	1	A	88.6	78	88	A	88.6364	78	CDS: conserved hypothetical protein, Gene: MAPK_1482	Glu125Lys
1654683	1604437	A	1	G	80.6	79	98	G	80.6122	79	CDS: conserved hypothetical protein, Gene: MAPK_1482	Thr129Ala
1656298	1606014	T	1	C	100	205	205	C	100	205
1656464	1606180	T	1	C	100	176	176	C	100	176
1657938	1607626	G	1	T	100	942	942	T	100	942
1658291	1607979	G	1	C	100	429	429	C	100	429
1658582	1608270	G	1	A	100	52	52	A	100	52	CDS: Tig, Gene: tig
1661132	1610820	A	1	T	100	252	252	T	100	252	CDS: homocysteine methyltransferase, Gene: mmuM
1661266	1610954	T	1	C	100	123	123	C	100	123	CDS: homocysteine methyltransferase, Gene: mmuM	Asn249Asp
1666201	1615889	C	1	T	100	680	680	T	100	680	CDS: alpha oxoglutarate ferredoxin oxidoreductase, beta subunit, Gene: MAPK_1492	Ala108Val
1667467	1617155	G	1	A	100	349	349	A	100	349	CDS: Molybdopterin-guanine dinucleotide biosynthesis protein A, Gene: MAPK_1493	Ala166Thr
1670525	1620132	C	1	T	100	130	130	T	100	130	CDS: resuscitation-promoting factor RpfE, Gene: rpfE
1671838	1621445	T	1	C	100	163	163	C	100	163	CDS: conserved membrane protein, Gene: MAPK_1496	Phe411Ser
1673573	1623180	C	1	T	100	625	625	T	100	625	CDS: ValS, Gene: valS	Pro550Leu
1674574	1624181	G	1	C	100	38	38	C	100	38	CDS: FolC, Gene: folC	Ser2Thr
1677305	1626844	G	1	A	99.8	964	966	A	99.793	964	CDS: Rne, Gene: rne
1681097	1630600	C	1	T	97.5	39	40	T	97.5	39	CDS: Obg, Gene: obg
1681510	1630992	T	1	C	99.2	121	122	C	99.1803	121	CDS: Obg, Gene: obg	Leu194Pro
1682550	1632032	G	1	A	100	29	29	A	100	29	CDS: ProB, Gene: proB	Gly49Asp
1686154	1635520	T	1	C	96.4	27	28	C	96.4286	27	CDS: NAD-dependent protein deacetylases,_SIR2 family, Gene: MAPK_1508	Thr88Ala
1687561	1636927	C	1	G	100	28	28	G	100	28	CDS: glutamine-dependent NAD+ synthetase, Gene: nadE	Ser176Cys
1687917	1637283	C	1	T	100	752	752	T	100	752	CDS: glutamine-dependent NAD+ synthetase, Gene: nadE	His295Tyr
1688213	1637579	C	1	T	99.9	985	986	T	99.8986	985	CDS: glutamine-dependent NAD+ synthetase, Gene: nadE
1691266	1640626	G	1	A	100	335	335	A	100	335	CDS: homoaconitate hydratase, Gene: hacA	Arg75Trp
1692576	1641933	T	1	C	100	153	153	C	100	153	CDS: conserved hypothetical protein, Gene: MAPK_1515	Thr412Ala
1693838	1643195	G	1	A	99.5	201	202	A	99.505	201
1696338	1645605	T	1	C	99.8	500	501	C	99.8004	500	CDS: Adenylate cyclase,_family 3 (some proteins contain HAMP domain), Gene: MAPK_1518	Val201Ala
1697384	1646651	A	1	G	100	1148	1148	G	100	1148	CDS: Adenylate cyclase,_family 3 (some proteins contain HAMP domain), Gene: MAPK_1518	Thr550Ala
1699237	1648486	G	1	T	100	112	112	T	100	112	Gene: MAPK_1520
1699767	1648888	C	1	G	96.3	26	27	G	96.2963	26	CDS: ProA, Gene: proA
1699902	1649023	A	1	G	100	57	57	G	100	57	CDS: ProA, Gene: proA
1701594	1650715	T	1	C	100	325	325	C	100	325	CDS: MoxR-like ATPases, Gene: MAPK_1522
1701864	1650973	T	1	C	100	15	15	C	100	15	CDS: Protein containing von Willebrand factor type A (vWA) domain, Gene: MAPK_1523	Phe80Ser
1701879	1650988	C	1	A	100	17	17	A	100	17	CDS: Protein containing von Willebrand factor type A (vWA) domain, Gene: MAPK_1523	Pro85Gln
1702709	1651810	C	1	G	99.7	363	364	G	99.7253	363	CDS: Protein containing von Willebrand factor type A (vWA) domain, Gene: MAPK_1523	Gln362Glu
1703067	1652168	C	1	T	100	224	224	T	100	224	CDS: Protein containing von Willebrand factor type A (vWA) domain, Gene: MAPK_1523	Pro481Leu
1703631	1652732	T	1	C	100	255	255	C	100	255	CDS: nicotinate (nicotinamide) nucleotide adenylyltransferase, Gene: nadD	Cys142Arg
1704303	1653404	A	1	T	99.8	522	523	T	99.8088	522	CDS: Fructose-2,6-bisphosphatase, Gene: MAPK_1526	Gln13His
1704384	1653485	G	1	A	100	217	217	A	100	217	CDS: Fructose-2,6-bisphosphatase, Gene: MAPK_1526
1704998	1654099	A	1	G	100	197	197	G	100	197	CDS: conserved hypothetical protein, Gene: MAPK_1527	Thr24Ala
1708115	1656973	T	1	A	100	742	742	A	100	742	CDS: MmpL4_4, Gene: mmpL4_4	Gln441Leu
1708352	1657210	T	1	C	99.6	231	232	C	99.569	231	CDS: MmpL4_4, Gene: mmpL4_4	Asp362Gly
1708675	1657533	G	1	A	99.8	866	868	A	99.7696	866	CDS: MmpL4_4, Gene: mmpL4_4
1713895	1662740	C	1	T	100	696	696	T	100	696	CDS: PE, Gene: MAPK_1534	Arg292Lys
1714022	1662867	C	1	T	100	524	524	T	100	524	CDS: PE, Gene: MAPK_1534	Ala250Thr
1714652	1663497	C	1	A	100	105	105	A	100	105	CDS: PE, Gene: MAPK_1534	Ala40Ser
1716563	1665409	C	1	A	100	266	266	A	100	266	CDS: MmpL10, Gene: mmpL10	Ala405Ser
1717622	1666468	T	1	C	99.6	258	259	C	99.6139	258	CDS: MmpL10, Gene: mmpL10	Ser52Gly
1717750	1666596	G	1	A	100	176	176	A	100	176	CDS: MmpL10, Gene: mmpL10	Ala9Val
1720581	1669430	T	1	C	98.6	73	74	C	98.6486	73	CDS: Polyketide synthase modules and related proteins, Gene: MAPK_1538	Trp108Arg
1720600	1669449	G	1	C	100	101	101	C	100	101	CDS: Polyketide synthase modules and related proteins, Gene: MAPK_1538	Cys114Ser
1722499	1671307	G	1	T	98	200	204	T	98.0392	200	CDS: Polyketide synthase modules and related proteins, Gene: MAPK_1538	Arg747Leu
1724109	1672834	G	1	A	100	188	188	A	100	188	CDS: Polyketide synthase modules and related proteins, Gene: MAPK_1538	Ala1284Thr
1724822	1673547	G	1	A	99.8	630	631	A	99.8415	630	CDS: Polyketide synthase modules and related proteins, Gene: MAPK_1538
1725146	1673871	A	1	T	100	765	765	T	100	765	CDS: Polyketide synthase modules and related proteins, Gene: MAPK_1538	Glu1629Asp
1725208	1673933	C	1	T	98.3	465	473	T	98.3087	465	CDS: Polyketide synthase modules and related proteins, Gene: MAPK_1538	Ala1650Val
1726724	1675449	A	1	G	100	185	185	G	100	185	CDS: Polyketide synthase modules and related proteins, Gene: MAPK_1538
1730804	1679483	T	1	C	100	252	252	C	100	252	CDS: Polyketide synthase modules and related proteins, Gene: MAPK_1538
1733748	1682427	C	1	T	99.9	1130	1131	T	99.9116	1130	CDS: FadE17, Gene: fadE17
1734221	1682900	C	1	T	100	16	16	T	100	16	CDS: Conserved hypothetical membrane protein ComEA-like, Gene: MAPK_1542	Pro10Leu
1738598	1686842	G	1	A	99.8	543	544	A	99.8162	543	CDS: Uncharacterized conserved protein, Gene: MAPK_1545	Glu178Lys
1739033	1687277	G	1	A	99.1	220	222	A	99.0991	220	CDS: Uncharacterized conserved protein, Gene: MAPK_1545	Val323Ile
1739896	1688140	G	1	C	100	49	49	C	100	49	CDS: Uncharacterized protein conserved in bacteria, Gene: MAPK_1546	Val52Leu
1740905	1689149	A	1	C	99.7	319	320	C	99.6875	319	CDS: Transglutaminase-like enzymes,_putative cysteine proteases, Gene: MAPK_1547
1744923	1693004	T	1	C	100	119	119	C	100	119	CDS: LepA, Gene: lepA	Trp217Arg
1745452	1693533	G	1	T	100	1188	1188	T	100	1188	CDS: LepA, Gene: lepA	Cys393Phe
1747349	1695430	T	1	C	100	198	198	C	100	198	CDS: Glucoamylase and related glycosyl hydrolases, Gene: MAPK_1553
1752493	1700574	G	1	C	100	354	354	C	100	354	CDS: CysW, Gene: cysW	Gly270Arg
1752523	1700604	T	1	C	98.6	211	214	C	98.5981	211	CDS: CysA, Gene: cysA	Ile2Thr
1752948	1701029	G	1	T	100	215	215	T	100	215	CDS: CysA, Gene: cysA	Ala144Ser
1754092	1702173	G	1	A	100	300	300	A	100	300	CDS: CysH_2, Gene: cysH_2
1758275	1706345	C	1	T	100	95	95	T	100	95	CDS: conserved membrane permease, Gene: MAPK_1562	Gly185Ser
1759283	1707353	G	1	C	99.7	688	690	C	99.7101	688
1761314	1709384	T	1	G	99.8	1110	1112	G	99.8201	1110	Gene: MAPK_1564
1761315	1709385	A	1	T	100	1100	1100	T	100	1100	Gene: MAPK_1564
1761334	1709404	A	1	C	99.7	908	911	C	99.6707	908	Gene: MAPK_1564
1762867	1710937	C	1	G	100	988	988	G	100	988	Gene: desA1_1
1762987	1711057	C	1	T	99.9	1060	1061	T	99.9057	1060	Gene: desA1_1
1763103	1711173	A	1	G	99.7	1139	1142	G	99.7373	1139	Gene: desA1_1
1763610	1711680	C	1	T	99.9	1005	1006	T	99.9006	1005
1764808	1712878	G	1	A	100	508	508	A	100	508	CDS: flavoprotein, Gene: MAPK_1568
1766887	1714956	T	1	G	99.9	953	954	G	99.8952	953	CDS: conserved hypothetical reductase, Gene: MAPK_1569	Gln36Pro
1768330	1716399	G	1	C	100	256	256	C	100	256	CDS: acetyl hydrolase MbtJ, Gene: lipK
1769256	1717325	A	1	C	100	668	668	C	100	668
1769732	1717801	A	1	G	99.9	842	843	G	99.8814	842	CDS: Uncharacterized conserved protein related to dihydrodipicolinate reductase, Gene: MAPK_1572	Ser173Pro
1770084	1718153	A	1	G	100	599	599	G	100	599	CDS: Uncharacterized conserved protein related to dihydrodipicolinate reductase, Gene: MAPK_1572
1771382	1719451	T	1	C	100	733	733	C	100	733	CDS: conserved hypothetical protein, Gene: MAPK_1573	Thr100Ala
1772507	1720576	T	1	C	100	277	277	C	100	277	CDS: ABC-type transport system involved in resistance to organic solvents,_periplasmic component, Gene: MAPK_1574
1772586	1720655	G	1	T	100	289	289	T	100	289	CDS: ABC-type transport system involved in resistance to organic solvents,_periplasmic component, Gene: MAPK_1574	Thr367Asn
1772746	1720815	G	1	C	100	297	297	C	100	297	CDS: ABC-type transport system involved in resistance to organic solvents,_periplasmic component, Gene: MAPK_1574	Arg314Gly
1779782	1727851	A	1	G	100	521	521	G	100	521
1780535	1728604	T	1	C	100	630	630	C	100	630	CDS: Acyl-CoA synthetases (AMP-forming)/AMP-acid ligases II, Gene: MAPK_1580	Leu237Pro
1781424	1729493	C	1	T	100	253	253	T	100	253	CDS: NAD-dependent aldehyde dehydrogenases, Gene: MAPK_1581
1781459	1729528	G	1	A	100	378	378	A	100	378	CDS: NAD-dependent aldehyde dehydrogenases, Gene: MAPK_1581	Trp17Stp
1784187	1732256	C	1	T	100	199	199	T	100	199	CDS: short chain dehydrogenase, Gene: MAPK_1584
1785586	1733655	C	1	G	99.2	124	125	G	99.2	124	CDS: Cytochrome P450, Gene: MAPK_1585	Pro213Arg
1786365	1734434	C	1	G	99.6	245	246	G	99.5935	245	CDS: conserved hypothetical protein, Gene: MAPK_1586	Phe58Leu
1789530	1737570	G	1	C	100	215	215	C	100	215
1789842	1737882	C	1	A	100	16	16	A	100	16	CDS: MbtB, Gene: mbtB	Thr98Asn
1789914	1737954	G	1	A	100	15	15	A	100	15	CDS: MbtB, Gene: mbtB	Gly122Glu
1791215	1739246	A	1	G	100	19	19	G	100	19	CDS: MbtB, Gene: mbtB	Arg556Gly
1792311	1740298	C	1	G	100	57	57	G	100	57	CDS: MbtB, Gene: mbtB	Ser921Trp
1793362	1741306	T	1	C	100	27	27	C	100	27	CDS: phenyloxazoline synthase, Gene: mbtB	Tyr103His
1793926	1741870	G	1	A	99.8	610	611	A	99.8363	610	CDS: MbtC, Gene: mbtC	Trp37Stp
1796038	1743934	C	1	A	100	537	537	A	100	537	CDS: MbtD, Gene: mbtD
1797176	1745033	A	1	G	93.3	28	30	G	93.3333	28	CDS: MbtD, Gene: mbtD	Thr679Ala
1798764	1746580	G	1	A	100	138	138	A	100	138	CDS: MbtE, Gene: mbtE	Ala194Thr
1799241	1747057	G	1	A	99	97	98	A	98.9796	97	CDS: MbtE, Gene: mbtE	Ala353Thr
1799248	1747064	T	1	A	99	98	99	A	98.9899	98	CDS: MbtE, Gene: mbtE	Leu355Gln
1799343	1747159	A	1	G	99.6	259	260	G	99.6154	259	CDS: MbtE, Gene: mbtE	Ser387Gly
1800767	1748583	G	1	C	100	48	48	C	100	48	CDS: MbtE, Gene: mbtE
1802114	1749819	C	1	G	99.1	114	115	G	99.1304	114	CDS: MbtE, Gene: mbtE
1802115	1749820	A	1	G	99.1	113	114	G	99.1228	113	CDS: MbtE, Gene: mbtE	Thr1311Ala
1803397	1751102	G	1	C	93.2	109	117	C	93.1624	109	CDS: MbtE, Gene: mbtE	Arg1738Thr
1805258	1752963	C	1	T	100	52	52	T	100	52	CDS: MbtF, Gene: mbtF	Ala179Val
1806222	1753925	C	1	A	100	32	32	A	100	32	CDS: MbtF, Gene: mbtF	Asp500Glu
1807623	1755176	G	1	A	100	24	24	A	100	24	CDS: MbtF, Gene: mbtF
1810042	1757514	A	1	G	99.8	1256	1258	G	99.841	1256	CDS: MbtG, Gene: mbtG	Thr295Ala
1812098	1759534	T	1	C	100	404	404	C	100	404	CDS: conserved hypothetical protein, Gene: MAPK_1601
1814279	1761605	G	1	T	100	976	976	T	100	976	CDS: HrcA, Gene: hrcA	Arg8Leu
1815240	1762566	C	1	T	100	1108	1108	T	100	1108	CDS: HrcA, Gene: hrcA
1816105	1763379	C	1	T	100	30	30	T	100	30	CDS: DnaJ2, Gene: dnaJ2	His254Tyr
1819258	1766374	C	1	A	100	1233	1233	A	100	1233
1820318	1767434	G	1	C	99.9	1229	1230	C	99.9187	1229	CDS: hypothetical protein, Gene: MAPK_1610	Ala109Gly
1820786	1767902	A	1	G	99.7	691	693	G	99.7114	691
1823236	1770352	C	1	T	99.9	2292	2295	T	99.8693	2292	CDS: transposase,_IS6110, Gene: MAPK_1613	Met86Ile
1823655	1770771	C	1	T	99.9	840	841	T	99.8811	840	CDS: hypothetical protein, Gene: MAPK_1614
1824913	1772029	G	1	A	99.7	1268	1272	A	99.6855	1268
1826741	1773857	T	1	C	100	1785	1785	C	100	1785
1832608	1779684	T	1	C	100	123	123	C	100	123	CDS: conserved hypothetical secreted protein, Gene: MAPK_1621
1838556	1785573	A	1	G	100	445	445	G	100	445	CDS: AmiA2, Gene: amiA2
1841297	1788232	A	1	G	100	251	251	G	100	251	CDS: FurB, Gene: furB
1841974	1788872	A	1	C	99.8	909	911	C	99.7805	909
1845704	1792578	C	1	T	94.1	16	17	T	94.1176	16	Gene: MAPK_1634
1848615	1795257	G	1	A	100	34	34	A	100	34	CDS: Dgt, Gene: dgt
1850333	1796976	A	1	C	100	65	65	C	100	65	CDS: DnaG, Gene: dnaG	Lys192Thr
1856472	1802932	A	1	G	99.8	800	802	G	99.7506	800	CDS: Coenzyme F420-dependent N5,N10-methylene tetrahydromethanopterin reductase and related flavin-dependent oxidoreductases, Gene: MAPK_1643
1857407	1803867	G	1	A	100	44	44	A	100	44	CDS: CysE, Gene: cysE	Ala11Val
1862223	1808461	C	1	T	100	399	399	T	100	399	CDS: Selenocysteine lyase, Gene: MAPK_1648
1862370	1808608	A	1	G	100	695	695	G	100	695	CDS: Selenocysteine lyase, Gene: MAPK_1648	Met442Val
1865297	1811535	G	1	A	100	762	762	A	100	762
1865298	1811536	A	1	G	99.9	763	764	G	99.8691	763
1868264	1814501	C	1	A	100	774	774	A	100	774	CDS: Mce3, Gene: mce3	Asn320Lys
1870019	1816256	C	1	G	99.8	587	588	G	99.8299	587	CDS: conserved hypothetical protein, Gene: MAPK_1654	Ala142Gly
1874697	1820900	G	1	T	100	80	80	T	100	80
1875687	1821876	A	1	G	100	452	452	G	100	452	CDS: conserved hypothetical protein, Gene: MAPK_1659	Lys125Arg
1876929	1823118	T	1	C	100	719	719	C	100	719
1877146	1823335	A	1	G	99.8	1056	1058	G	99.811	1056
1877152	1823341	G	1	C	100	1084	1084	C	100	1084	CDS: conserved hypothetical protein, Gene: MAPK_1661	Met1Ile
1877359	1823548	G	1	T	99.6	239	240	T	99.5833	239
1877824	1824013	G	1	A	98.6	292	296	A	98.6486	292	CDS: conserved hypothetical protein, Gene: MAPK_1662
1878183	1824372	G	1	T	99.7	1027	1030	T	99.7087	1027
1880674	1826802	G	1	A	100	75	75	A	100	75	CDS: formate dehydrogenase H FdhF, Gene: fdhF
1882186	1828314	T	1	A	99.5	575	578	A	99.481	575	CDS: formate dehydrogenase H FdhF, Gene: fdhF	Ile109Phe
1882661	1828789	G	1	A	100	767	767	A	100	767
1887149	1833267	T	1	C	100	138	138	C	100	138	CDS: ABC-type multidrug transport system,_ATPase component, Gene: MAPK_1668	Ile519Val
1887750	1833868	G	1	C	100	12	12	C	100	12	CDS: ABC-type multidrug transport system,_ATPase component, Gene: MAPK_1668	Cys318Trp
1888967	1834966	G	1	C	100	43	43	C	100	43
1889616	1835607	C	1	G	100	462	462	G	100	462	CDS: Transcriptional regulators, Gene: MAPK_1669
1891235	1837226	G	1	A	99.3	133	134	A	99.2537	133	CDS: ABC transporter, Gene: MAPK_1670	Gly525Asp
1896785	1842775	C	1	T	100	378	378	T	100	378	CDS: RocE, Gene: rocE
1897223	1843213	C	1	T	100	195	195	T	100	195	CDS: UspC, Gene: uspC
1897813	1843803	T	1	C	100	416	416	C	100	416	CDS: UspC, Gene: uspC	Thr122Ala
1900675	1846665	C	1	T	100	604	604	T	100	604	CDS: protease, Gene: MAPK_1679	Ala249Val
1901249	1847239	C	1	T	99.8	545	546	T	99.8168	545	CDS: protease, Gene: MAPK_1679
1906720	1852697	T	1	C	99.8	488	489	C	99.7955	488	CDS: aldehyde dehydrogenase family protein, Gene: MAPK_1684	Asn271Ser
1910469	1856408	T	1	C	99.8	594	595	C	99.8319	594	CDS: conserved hypothetical protein, Gene: MAPK_1687
1912100	1858039	G	1	C	99.9	749	750	C	99.8667	749
1912306	1858245	G	1	C	100	150	150	C	100	150	CDS: Type 1 glutamine amidotransferase (GATase1)-like domain found in peptidase E_like protiens, Gene: MAPK_1688	Arg182Gly
1912666	1858605	G	1	C	99.8	418	419	C	99.7613	418	CDS: Type 1 glutamine amidotransferase (GATase1)-like domain found in peptidase E_like protiens, Gene: MAPK_1688	Pro62Ala
1916236	1862175	A	1	G	100	796	796	G	100	796	CDS: DNA-binding transcriptional activator of the SARP family, Gene: MAPK_1689
1917981	1863920	C	1	T	100	1032	1032	T	100	1032	CDS: DNA-binding transcriptional activator of the SARP family, Gene: MAPK_1689	Ala1341Thr
1918037	1863976	A	1	G	99.9	882	883	G	99.8867	882	CDS: DNA-binding transcriptional activator of the SARP family, Gene: MAPK_1689	Val1322Ala
1919590	1865462	C	1	T	100	32	32	T	100	32	CDS: DNA-binding transcriptional activator of the SARP family, Gene: MAPK_1689
1919727	1865599	C	1	T	100	85	85	T	100	85	CDS: DNA-binding transcriptional activator of the SARP family, Gene: MAPK_1689	Glu759Lys
1919798	1865670	A	1	G	100	107	107	G	100	107	CDS: DNA-binding transcriptional activator of the SARP family, Gene: MAPK_1689	Leu735Pro
1921275	1867129	G	1	A	100	31	31	A	100	31	CDS: DNA-binding transcriptional activator of the SARP family, Gene: MAPK_1689	Gln243Stp
1922897	1868745	G	1	A	100	53	53	A	100	53	CDS: Signal transduction histidine kinase, Gene: MAPK_1690	Gly276Ser
1923382	1869230	G	1	C	100	50	50	C	100	50	CDS: Signal transduction histidine kinase, Gene: MAPK_1690
1924907	1870755	A	1	G	100	440	440	G	100	440	CDS: anti-anti-sigma regulatory factor (anti-sigma-factor antagonist), Gene: MAPK_1691	Asp54Gly
1925067	1870915	G	1	A	100	74	74	A	100	74	CDS: anti-anti-sigma regulatory factor (anti-sigma-factor antagonist), Gene: MAPK_1691
1926996	1872761	C	1	T	100	481	481	T	100	481	CDS: Methylase involved in ubiquinone/menaquinone biosynthesis, Gene: MAPK_1693
1928975	1874611	G	1	A	100	136	136	A	100	136
1930597	1876233	T	1	C	98.7	150	152	C	98.6842	150	CDS: Acyl-CoA synthetases (AMP-forming)/AMP-acid ligases II, Gene: MAPK_1697	Trp229Arg
1931289	1876925	G	1	A	99.6	260	261	A	99.6169	260	CDS: Acyl-CoA synthetases (AMP-forming)/AMP-acid ligases II, Gene: MAPK_1697
1933428	1879064	T	1	C	99.9	933	934	C	99.8929	933	CDS: HtpG, Gene: htpG	Leu384Pro
1933514	1879150	G	1	C	99.9	971	972	C	99.8971	971	CDS: HtpG, Gene: htpG	Val413Leu
1937214	1882822	C	1	T	100	16	16	T	100	16	CDS: Mn2+ and Fe2+ transporters of the NRAMP family, Gene: MAPK_1702	Ala19Thr
1939567	1885175	A	1	C	99.8	547	548	C	99.8175	547
1943378	1888986	A	1	G	100	306	306	G	100	306
1948051	1893630	A	1	C	99.8	521	522	C	99.8084	521	CDS: Coenzyme F420-dependent N5,N10-methylene tetrahydromethanopterin reductase and related flavin-dependent oxidoreductases, Gene: MAPK_1714	Glu227Asp
1948397	1893976	A	1	G	99.9	778	779	G	99.8716	778
1948643	1894222	G	1	C	100	457	457	C	100	457	CDS: conserved hypothetical protein, Gene: MAPK_1715	Pro195Arg
1951020	1896599	A	1	C	98.6	138	140	C	98.5714	138	CDS: Cytochrome P450, Gene: MAPK_1717
1953207	1898787	C	1	T	99.8	525	526	T	99.8099	525	CDS: hydrolase,_alpha-beta fold family, Gene: MAPK_1719	Arg233His
1953627	1899207	T	1	C	100	620	620	C	100	620	CDS: hydrolase,_alpha-beta fold family, Gene: MAPK_1719	Asp93Gly
1954047	1899627	T	1	C	99.9	1018	1019	C	99.9019	1018	CDS: LppO, Gene: lppO	Ser149Gly
1956235	1901772	T	1	C	100	97	97	C	100	97	CDS: SseB, Gene: sseB	Asp49Gly
1957459	1902948	G	1	A	100	96	96	A	100	96	CDS: Glycosyltransferase, Gene: MAPK_1723
1963247	1908636	A	1	G	99.9	824	825	G	99.8788	824	CDS: FdxC_1, Gene: fdxC_1
1963694	1909083	A	1	G	99.3	133	134	G	99.2537	133	CDS: Transcriptional regulator, Gene: MAPK_1730	Glu33Gly
1964085	1909474	A	1	G	100	115	115	G	100	115	CDS: Transcriptional regulator, Gene: MAPK_1730
1965193	1910563	G	1	T	94.7	18	19	T	94.7368	18	CDS: Uncharacterized conserved protein, Gene: MAPK_1731
1965465	1910835	A	1	C	100	108	108	C	100	108	CDS: CysH_1, Gene: cysH_1
1966324	1911694	C	1	T	99.9	860	861	T	99.8839	860	CDS: FERREDOXIN-DEPENDENT NITRITE/SULPHITE REDUCTASE NirA, Gene: nirA_1	Ala454Thr
1966912	1912282	T	1	C	100	125	125	C	100	125	CDS: FERREDOXIN-DEPENDENT NITRITE/SULPHITE REDUCTASE NirA, Gene: nirA_1	Ser258Gly
1967906	1913276	A	1	G	100	524	524	G	100	524
1970363	1915733	G	1	T	100	295	295	T	100	295	CDS: Cytochrome P450, Gene: MAPK_1735	Leu150Met
1978940	1924241	C	1	G	99.6	233	234	G	99.5726	233	CDS: conserved hypothetical protein, Gene: MAPK_1744
1980762	1926036	C	1	T	100	43	43	T	100	43	CDS: Acyl-CoA dehydrogenases, Gene: MAPK_1746
1980932	1926206	T	1	C	100	22	22	C	100	22	CDS: Acyl-CoA dehydrogenases, Gene: MAPK_1746	Met19Val
1982916	1928114	C	1	T	100	764	764	T	100	764	CDS: conserved hypothetical protein, Gene: MAPK_1749	Ala25Val
1985423	1930530	A	1	G	99.9	704	705	G	99.8582	704	CDS: conserved hypothetical protein, Gene: MAPK_1752
1986334	1931441	T	1	C	100	192	192	C	100	192	CDS: Cytochrome P450, Gene: MAPK_1753	Met337Val
1987223	1932330	G	1	A	99.7	620	622	A	99.6785	620	CDS: Cytochrome P450, Gene: MAPK_1753
1991763	1936682	C	1	T	99.5	409	411	T	99.5134	409	CDS: conserved hypothetical protein, Gene: MAPK_1758	Arg138Gln
1993350	1938269	C	1	T	100	24	24	T	100	24	CDS: AdhE2, Gene: adhE2	Val210Ile
1998615	1943518	A	1	G	99.4	175	176	G	99.4318	175	CDS: FAD/FMN-containing dehydrogenases, Gene: MAPK_1764
2000631	1945378	T	1	C	100	89	89	C	100	89	CDS: GlpD1, Gene: glpD1
2001160	1945907	T	1	G	100	110	110	G	100	110	CDS: GlpD1, Gene: glpD1	Cys477Gly
2001639	1946386	C	1	G	100	187	187	G	100	187	CDS: 2-polyprenyl-6-methoxyphenol hydroxylase and related FAD-dependent oxidoreductases, Gene: MAPK_1767	Leu92Val
2002511	1947258	A	1	G	100	67	67	G	100	67	CDS: 2-polyprenyl-6-methoxyphenol hydroxylase and related FAD-dependent oxidoreductases, Gene: MAPK_1767
2002870	1947617	T	1	G	100	38	38	G	100	38	CDS: 2-polyprenyl-6-methoxyphenol hydroxylase and related FAD-dependent oxidoreductases, Gene: MAPK_1767	Leu502Arg
2005296	1950043	T	1	C	99.6	1433	1439	C	99.583	1433	CDS: beta-ketoacyl-acyl-carrier-protein synthase I, Gene: kasB_1
2005751	1950498	T	1	A	100	505	505	A	100	505	CDS: beta-ketoacyl-acyl-carrier-protein synthase I, Gene: kasB_1	Met1Leu
2005752	1950499	C	1	A	100	462	462	A	100	462
2005755	1950502	C	1	T	99.8	495	496	T	99.7984	495
2006412	1951155	G	1	C	92.9	26	28	C	92.8571	26	CDS: KasA, Gene: kasA	Asp203Glu
2006653	1951396	A	1	G	100	390	390	G	100	390	CDS: KasA, Gene: kasA	Val123Ala
2006912	1951655	G	1	A	99.6	694	697	A	99.5696	694	CDS: KasA, Gene: kasA	Leu37Phe
2009667	1953989	T	1	C	99.7	303	304	C	99.6711	303	CDS: Regulator of polyketide synthase expression, Gene: MAPK_1773	Gln50Arg
2010656	1954755	C	1	T	100	208	208	T	100	208	CDS: AceE, Gene: aceE
2011800	1955899	T	1	A	99.7	1173	1177	A	99.6602	1173	CDS: AceE, Gene: aceE	Asp351Val
2012597	1956696	G	1	A	100	201	201	A	100	201	CDS: AceE, Gene: aceE
2015967	1959844	G	1	T	100	100	100	T	100	100	CDS: hydrolase, Gene: MAPK_1779	Val166Phe
2016101	1959978	G	1	A	100	19	19	A	100	19	CDS: hydrolase, Gene: MAPK_1779
2019316	1962906	C	1	T	100	190	190	T	100	190	CDS: PtpA, Gene: ptpA
2021621	1964923	C	1	A	100	27	27	A	100	27	CDS: Uncharacterized protein conserved in bacteria, Gene: MAPK_1786	Ala15Asp
2023735	1966970	C	1	T	99	191	193	T	98.9637	191	CDS: Fructose-2,6-bisphosphatase, Gene: MAPK_1788
2024729	1967944	C	1	G	98.1	52	53	G	98.1132	52
2025751	1968966	G	1	C	99.8	519	520	C	99.8077	519	CDS: Cytochrome P450, Gene: MAPK_1789	Asp80Glu
2027806	1970982	G	1	T	100	20	20	T	100	20	CDS: Uncharacterized protein conserved in bacteria, Gene: MAPK_1792	Pro65Gln
2029713	1972823	C	1	T	100	14	14	T	100	14	CDS: Uncharacterized conserved protein, Gene: MAPK_1794
2034577	1977558	C	1	T	99.8	1330	1332	T	99.8498	1330	CDS: conserved hypothetical protein, Gene: MAPK_1799	Pro361Ser
2034871	1977852	C	1	A	100	326	326	A	100	326	CDS: conserved hypothetical protein, Gene: MAPK_1799
2035457	1978438	C	1	G	99.2	258	260	G	99.2308	258	CDS: conserved hypothetical protein, Gene: MAPK_1800	Ala173Gly
2039762	1982741	G	1	A	60	6	10	A	60	6	CDS: GlnE, Gene: glnE	Arg18Gln
2039764	1982743	C	1	A	60	6	10	A	60	6	CDS: GlnE, Gene: glnE	Leu19Ile
2041445	1984392	T	1	C	100	11	11	C	100	11	CDS: GlnE, Gene: glnE	Phe579Ser
2042686	1985533	T	1	C	100	150	150	C	100	150	CDS: GlnE, Gene: glnE	Cys993Arg
2044144	1986991	A	1	G	100	184	184	G	100	184	CDS: Coenzyme F420-dependent N5,N10-methylene tetrahydromethanopterin reductase and related flavin-dependent oxidoreductases, Gene: MAPK_1805
2048306	1991142	C	1	T	100	20	20	T	100	20	CDS: LipB, Gene: lipB	Ala198Thr
2048329	1991165	G	1	T	100	19	19	T	100	19	CDS: LipB, Gene: lipB	Thr190Lys
2049303	1992107	T	1	C	97.8	45	46	C	97.8261	45	CDS: nucleoside-diphosphate sugar epimerase, Gene: MAPK_1811	Thr190Ala
2052693	1995383	C	1	T	100	196	196	T	100	196	CDS: EphD, Gene: ephD	Arg271Trp
2052813	1995503	C	2	A/C	50.0/50.0	9/9	18	A	50	9	CDS: EphD, Gene: ephD	Arg311Ser
2053142	1995816	T	1	C	100	10	10	C	100	10	CDS: EphD, Gene: ephD
2053360	1996034	C	1	T	100	206	206	T	100	206	CDS: EphD, Gene: ephD	Ala493Val
2053863	1996537	T	1	C	100	519	519	C	100	519
2054875	1997446	T	1	C	100	13	13	C	100	13
2059651	2002181	T	1	C	100	201	201	C	100	201	CDS: IlvE, Gene: ilvE
2066881	2008906	C	1	G	99	95	96	G	98.9583	95	CDS: CbhK, Gene: cbhK	Leu322Val
2073315	2015299	C	1	A	99.6	781	784	A	99.6173	781	CDS: QcrB, Gene: qcrB	Arg383Leu
2073316	2015300	G	1	T	99.9	865	866	T	99.8845	865	CDS: QcrB, Gene: qcrB	Arg383Ser
2074232	2016216	G	1	A	99.7	1239	1243	A	99.6782	1239	CDS: QcrB, Gene: qcrB
2074903	2016887	G	1	T	99.8	488	489	T	99.7955	488	CDS: QcrA, Gene: qcrA	Asp275Glu
2075714	2017698	G	1	A	100	37	37	A	100	37	CDS: QcrA, Gene: qcrA	Pro5Leu
2075837	2017821	C	1	A	99.1	110	111	A	99.0991	110	CDS: QcrC, Gene: qcrC
2076773	2018757	T	1	C	100	717	717	C	100	717	CDS: CtaE, Gene: ctaE	Asp148Gly
2081220	2022708	A	1	G	100	106	106	G	100	106	CDS: Cell wall-associated hydrolases (invasion-associated proteins), Gene: MAPK_1840	Thr121Ala
2081415	2022903	A	1	G	95.5	21	22	G	95.4545	21	CDS: Cell wall-associated hydrolases (invasion-associated proteins), Gene: MAPK_1840	Ser186Gly
2081990	2023410	C	1	T	100	109	109	T	100	109	CDS: Cell wall-associated hydrolases (invasion-associated proteins), Gene: MAPK_1840
2083000	2024395	A	1	G	95.7	22	23	G	95.6522	22	CDS: Glycosyltransferase, Gene: MAPK_1842
2084424	2025639	T	1	C	99.9	903	904	C	99.8894	903	CDS: FadD15, Gene: fadD15	Asn519Asp
2084485	2025700	C	1	T	100	887	887	T	100	887	CDS: FadD15, Gene: fadD15
2084624	2025839	T	1	C	99.6	548	550	C	99.6364	548	CDS: FadD15, Gene: fadD15	Asp452Gly
2085096	2026311	C	1	G	99.3	288	290	G	99.3103	288	CDS: FadD15, Gene: fadD15	Gly295Arg
2086399	2027602	G	1	A	100	714	714	A	100	714	CDS: conserved hypothetical protein, Gene: MAPK_1844
2087375	2028578	C	1	T	100	64	64	T	100	64	CDS: Oxyanion-translocating ATPase, Gene: MAPK_1846
2089092	2030288	T	1	G	99.5	547	550	G	99.4545	547	CDS: 1-acyl-sn-glycerol-3-phosphate acyltransferase, Gene: MAPK_1848	Val84Gly
2094733	2035886	C	1	T	100	454	454	T	100	454	CDS: 2-polyprenyl-6-methoxyphenol hydroxylase and related FAD-dependent oxidoreductases, Gene: MAPK_1853	Ser176Asn
2099161	2040254	A	1	T	52	13	25	T	52	13	CDS: IdsA2_1, Gene: idsA2_1	Phe190Ile
2100626	2041719	G	1	A	100	609	609	A	100	609	CDS: conserved hypothetical protein, Gene: MAPK_1858
2102196	2043265	T	1	C	100	259	259	C	100	259	CDS: conserved hypothetical protein, Gene: MAPK_1860	Asp33Gly
2102769	2043838	A	1	G	100	731	731	G	100	731	CDS: conserved hypothetical protein, Gene: MAPK_1861	Arg33Gly
2106541	2047136	C	1	T	100	432	432	T	100	432	CDS: PbpB, Gene: pbpB	Arg73Cys
2107671	2048266	C	1	A	99.7	779	781	A	99.7439	779	CDS: PbpB, Gene: pbpB	Phe449Leu
2108784	2049197	C	1	A	73.7	73	99	A	73.7374	73	CDS: MurE, Gene: murE	His122Gln
2108788	2049201	T	1	G	76.9	90	117	G	76.9231	90	CDS: MurE, Gene: murE	Ser124Ala
2109745	2050137	A	1	G	51.3	20	39	G	51.2821	20	CDS: MurE, Gene: murE	Ile443Val
2109753	2050145	C	1	G	54.1	20	37	G	54.0541	20	CDS: MurE, Gene: murE
2111798	2052062	G	1	A	100	134	134	A	100	134	CDS: MurX, Gene: murX	Gly89Ser
2113741	2053896	T	1	C	100	157	157	C	100	157	CDS: MurD, Gene: murD	Trp377Arg
2116118	2056109	C	1	T	100	11	11	T	100	11	CDS: MurG, Gene: murG	Arg71Cys
2120283	2059885	T	1	C	100	165	165	C	100	165	CDS: FtsZ, Gene: ftsZ
2121787	2061250	G	1	T	100	133	133	T	100	133	CDS: hypothetical protein, Gene: MAPK_1876	Ser13Ile
2121865	2061328	C	1	T	84	84	100	T	84	84	CDS: hypothetical protein, Gene: MAPK_1876	Ala39Val
2121868	2061331	G	1	A	54.5	24	44	A	54.5455	24	CDS: hypothetical protein, Gene: MAPK_1876	Gly40Asp
2122789	2062252	G	1	A	100	10	10	A	100	10	CDS: Uncharacterized protein conserved in bacteria, Gene: MAPK_1877	Cys60Tyr
2123383	2062846	C	1	G	75.9	312	411	G	75.9124	312
2123386	2062849	C	1	A	75.8	314	414	A	75.8454	314
2123397	2062860	T	1	C	99.8	547	548	C	99.8175	547
2123482	2062945	T	1	G	100	799	799	G	100	799	CDS: conserved hypothetical membrane protein, Gene: MAPK_1878	Phe23Val
2129473	2068863	A	1	G	100	46	46	G	100	46	CDS: conserved hypothetical protein, Gene: MAPK_1884	Asn264Ser
2129696	2069086	G	1	A	99.8	443	444	A	99.7748	443	CDS: conserved hypothetical protein, Gene: MAPK_1884
2129777	2069167	G	1	A	98.3	113	115	A	98.2609	113	CDS: conserved hypothetical protein, Gene: MAPK_1884
2132602	2071840	T	1	C	99.9	676	677	C	99.8523	676
2134123	2073361	G	1	A	99.8	626	627	A	99.8405	626	CDS: conserved protein, Gene: MAPK_1889
2135403	2074641	A	1	G	100	20	20	G	100	20	CDS: CysQ_1, Gene: cysQ_1	Thr17Ala
2136162	2075403	G	1	T	100	15	15	T	100	15
2136348	2075589	C	1	T	100	16	16	T	100	16
2138772	2077964	A	1	G	100	153	153	G	100	153	CDS: Response regulator containing a CheY-like receiver domain and an HTH DNA-binding domain, Gene: MAPK_1893	Ser101Gly
2138774	2077966	C	1	T	100	140	140	T	100	140	CDS: Response regulator containing a CheY-like receiver domain and an HTH DNA-binding domain, Gene: MAPK_1893
2138786	2077978	C	1	T	99.3	147	148	T	99.3243	147	CDS: Response regulator containing a CheY-like receiver domain and an HTH DNA-binding domain, Gene: MAPK_1893
2138795	2077987	C	1	G	99.3	144	145	G	99.3103	144	CDS: Response regulator containing a CheY-like receiver domain and an HTH DNA-binding domain, Gene: MAPK_1893
2138807	2077999	C	1	G	100	193	193	G	100	193	CDS: Response regulator containing a CheY-like receiver domain and an HTH DNA-binding domain, Gene: MAPK_1893	Asp112Glu
2139492	2078684	T	1	C	100	297	297	C	100	297	CDS: Response regulator containing a CheY-like receiver domain and an HTH DNA-binding domain, Gene: MAPK_1893	Ser341Pro
2141427	2080556	C	1	T	100	913	913	T	100	913
2143306	2082414	T	1	C	95.4	62	65	C	95.3846	62	CDS: Response regulator containing a CheY-like receiver domain and an HTH DNA-binding domain, Gene: MAPK_1894	Val583Ala
2145600	2084680	G	1	A	100	127	127	A	100	127	CDS: acetolactate synthase, Gene: MAPK_1895	Gly332Ser
2146161	2085241	C	1	G	100	845	845	G	100	845	CDS: acetolactate synthase, Gene: MAPK_1895	Arg519Gly
2146776	2085856	G	1	A	100	1154	1154	A	100	1154
2147634	2086714	C	1	G	99.9	872	873	G	99.8855	872	CDS: Non-ribosomal peptide synthetase modules and related proteins, Gene: MAPK_1897
2148012	2087092	C	1	T	100	906	906	T	100	906	CDS: Non-ribosomal peptide synthetase modules and related proteins, Gene: MAPK_1897
2148397	2087477	A	1	G	100	693	693	G	100	693	CDS: Non-ribosomal peptide synthetase modules and related proteins, Gene: MAPK_1897	Met457Val
2153308	2092387	G	1	A	100	761	761	A	100	761	CDS: Non-ribosomal peptide synthetase modules and related proteins, Gene: MAPK_1898
2153390	2092469	A	1	G	100	859	859	G	100	859	CDS: Non-ribosomal peptide synthetase modules and related proteins, Gene: MAPK_1898	Ile1428Val
2156362	2095447	C	1	T	100	723	723	T	100	723	CDS: Pks5, Gene: pks5
2159196	2098123	A	2	A/C	50.0/50.0	6/6	12	A	50	6	CDS: Pks5, Gene: pks5	Asp1031Ala
2159507	2098434	C	1	T	100	387	387	T	100	387	CDS: Pks5, Gene: pks5	Arg1135Stp
2160252	2099179	G	1	A	99.5	205	206	A	99.5146	205	CDS: Pks5, Gene: pks5	Gly1383Asp
2160306	2099233	A	1	G	100	142	142	G	100	142	CDS: Pks5, Gene: pks5	Glu1401Gly
2161093	2100020	G	1	A	100	708	708	A	100	708	CDS: Pks5, Gene: pks5
2161199	2100126	G	1	C	100	41	41	C	100	41	CDS: Pks5, Gene: pks5	Asp1699His
2163034	2101885	G	1	T	99.8	622	623	T	99.8395	622	CDS: Cytochrome P450, Gene: MAPK_1902	Val230Phe
2163684	2102535	G	1	A	100	530	530	A	100	530	CDS: conserved hypothetical protein, Gene: MAPK_1903
2165310	2104161	G	1	T	99.9	720	721	T	99.8613	720	Gene: MAPK_1905
2167305	2106157	A	1	C	100	276	276	C	100	276	CDS: short chain dehydrogenase, Gene: MAPK_1907	Lys27Asn
2170007	2108859	C	1	T	100	116	116	T	100	116	CDS: 5-methyltetrahydrofolate--homocysteine methyltransferase,_MetH, Gene: metH	Ala181Val
2172270	2111122	G	1	A	100	442	442	A	100	442	CDS: 5-methyltetrahydrofolate--homocysteine methyltransferase,_MetH, Gene: metH
2172538	2111390	C	1	G	99.8	837	839	G	99.7616	837	CDS: 5-methyltetrahydrofolate--homocysteine methyltransferase,_MetH, Gene: metH	Pro1025Ala
2174467	2113319	G	1	A	99.8	495	496	A	99.7984	495	CDS: conserved hypothetical protein, Gene: MAPK_1911	Ala84Val
2177692	2116544	T	1	C	100	445	445	C	100	445	CDS: ABC-type transport system involved in resistance to organic solvents,_periplasmic component, Gene: MAPK_1914	Asn219Asp
2177856	2116708	T	1	C	100	199	199	C	100	199	CDS: ABC-type transport system involved in resistance to organic solvents,_periplasmic component, Gene: MAPK_1914	Asp164Gly
2180695	2119547	G	1	A	100	73	73	A	100	73	CDS: Mce protein, Gene: mce5A
2182931	2121783	C	1	T	100	887	887	T	100	887	CDS: conserved hypothetical protein, Gene: MAPK_1918	Ala10Thr
2183449	2122301	G	2	C/G	50.0/50.0	6/6	12	C	50	6	CDS: conserved hypothetical protein, Gene: MAPK_1919
2184896	2123748	T	1	G	99.6	243	244	G	99.5902	243	CDS: HisI, Gene: hisI
2185021	2123873	C	1	T	99.8	482	483	T	99.793	482	CDS: HisI, Gene: hisI	Thr80Ile
2188066	2126835	T	1	C	99.8	996	998	C	99.7996	996	CDS: RecB family exonuclease, Gene: MAPK_1925	Asp272Gly
2188627	2127396	T	1	C	100	39	39	C	100	39	CDS: RecB family exonuclease, Gene: MAPK_1925	Asp85Gly
2190410	2129020	T	1	C	100	174	174	C	100	174	CDS: LppK, Gene: lppK	Thr110Ala
2190892	2129493	G	1	C	99.7	314	315	C	99.6825	314
2194797	2133391	G	1	A	100	27	27	A	100	27	CDS: conserved hypothetical protein, Gene: MAPK_1931	Gly335Asp
2194995	2133589	G	1	A	100	274	274	A	100	274	CDS: conserved hypothetical protein, Gene: MAPK_1931	Gly401Asp
2196826	2135420	A	1	C	100	515	515	C	100	515	CDS: PrcA, Gene: prcA	Gln98His
2197351	2135945	A	1	C	89.2	58	65	C	89.2308	58
2197357	2135951	G	1	C	98.8	83	84	C	98.8095	83
2197358	2135952	C	1	G	100	82	82	G	100	82
2199245	2137839	G	1	C	100	17	17	C	100	17	CDS: transcriptional regulator, Gene: MAPK_1936	Gly136Ala
2200929	2139377	A	1	G	100	292	292	G	100	292
2201190	2139638	C	1	T	100	171	171	T	100	171	CDS: twin-arginine translocation protein,_TatA, Gene: tatA	Pro78Ser
2201212	2139660	G	1	A	100	178	178	A	100	178	CDS: twin-arginine translocation protein,_TatA, Gene: tatA	Gly85Glu
2203732	2142128	A	1	G	99.3	146	147	G	99.3197	146	CDS: HelY, Gene: helY
2203919	2142315	A	1	T	100	12	12	T	100	12	CDS: HelY, Gene: helY	Thr560Ser
2205766	2144088	A	1	G	100	575	575	G	100	575	CDS: conserved hypothetical protein, Gene: MAPK_1942	Lys228Glu
2206629	2144951	T	1	C	100	386	386	C	100	386	CDS: DNA polymerase I, Gene: MAPK_1943	Asp70Gly
2206878	2145200	G	1	A	99.3	691	696	A	99.2816	691
2206885	2145207	G	1	C	100	652	652	C	100	652
2206904	2145226	G	1	T	100	356	356	T	100	356
2208740	2147062	T	1	C	100	130	130	C	100	130	CDS: PepE, Gene: pepE
2209117	2147439	C	1	A	99.7	314	315	A	99.6825	314	CDS: PepE, Gene: pepE	Ala284Asp
2212488	2150581	C	1	T	100	1733	1733	T	100	1733	CDS: Methyl-accepting chemotaxis protein, Gene: MAPK_1946	Arg997Cys
2212615	2150708	T	1	C	69.3	1692	2440	C	69.3443	1692	CDS: conserved hypothetical protein, Gene: MAPK_1947
2213261	2151354	A	1	G	99.9	1337	1339	G	99.8506	1337
2214205	2152298	A	1	G	50.7	375	740	G	50.6757	375	CDS: conserved protein, Gene: MAPK_1948
2214804	2152897	C	1	T	100	37	37	T	100	37	CDS: Short-chain dehydrogenases of various substrate specificities, Gene: MAPK_1949	His124Tyr
2218420	2156349	T	1	C	100	65	65	C	100	65	CDS: DNA-directed RNA polymerase specialized sigma subunit,_sigma24 homolog, Gene: MAPK_1954	Asp281Gly
2218487	2156416	T	1	G	100	69	69	G	100	69	CDS: DNA-directed RNA polymerase specialized sigma subunit,_sigma24 homolog, Gene: MAPK_1954	Thr259Pro
2221871	2159468	G	1	A	98.1	52	53	A	98.1132	52	CDS: CobI, Gene: cobI
2223728	2161154	G	1	C	100	32	32	C	100	32	CDS: CobG, Gene: cobG	Phe189Leu
2230693	2167924	T	1	C	100	47	47	C	100	47	CDS: CobN, Gene: cobN
2236416	2173430	A	1	G	100	186	186	G	100	186	CDS: apolipoprotein n-acyltransferase Lnt-dolichol-phosphate-mannosyl transferase Dpm1, Gene: MAPK_1968	Arg567Gly
2239367	2176337	C	1	T	100	31	31	T	100	31	CDS: Pks12, Gene: pks12
2239369	2176339	C	1	T	100	30	30	T	100	30	CDS: Pks12, Gene: pks12	Ala230Val
2239370	2176340	G	1	C	100	32	32	C	100	32	CDS: Pks12, Gene: pks12
2239376	2176346	G	1	C	100	33	33	C	100	33	CDS: Pks12, Gene: pks12
2239539	2176509	T	1	C	100	20	20	C	100	20	CDS: Pks12, Gene: pks12	Ser287Pro
2243333	2180159	C	1	G	99.8	485	486	G	99.7942	485	CDS: Pks12, Gene: pks12	Asp1551Glu
2245121	2181913	C	1	G	100	207	207	G	100	207	CDS: Pks12, Gene: pks12
2245236	2182028	A	1	G	100	347	347	G	100	347	CDS: Pks12, Gene: pks12	Met2186Val
2245469	2182261	C	1	T	100	47	47	T	100	47	CDS: Pks12, Gene: pks12
2245471	2182263	C	1	T	100	42	42	T	100	42	CDS: Pks12, Gene: pks12	Ala2264Val
2245472	2182264	G	1	C	100	47	47	C	100	47	CDS: Pks12, Gene: pks12
2245478	2182270	G	1	C	100	57	57	C	100	57	CDS: Pks12, Gene: pks12
2245494	2182286	G	1	A	100	50	50	A	100	50	CDS: Pks12, Gene: pks12	Val2272Ile
2245562	2182354	C	1	G	100	21	21	G	100	21	CDS: Pks12, Gene: pks12
2254483	2191149	A	1	G	100	561	561	G	100	561
2256306	2192972	T	1	C	100	1006	1006	C	100	1006
2257999	2194665	A	1	C	99.8	656	657	C	99.8478	656	CDS: NorD, Gene: norD
2259671	2196337	A	1	G	99.8	518	519	G	99.8073	518	CDS: conserved hypothetical protein, Gene: MAPK_1979
2259817	2196483	A	1	G	99.9	836	837	G	99.8805	836
2261177	2197844	G	1	T	100	269	269	T	100	269	CDS: 7-alpha-hydroxysteroid dehydrogenase, Gene: MAPK_1981	Gly164Trp
2264243	2200910	G	1	T	98.6	71	72	T	98.6111	71	CDS: conserved hypothetical protein, Gene: MAPK_1984	Ala7Ser
2264430	2201073	T	1	C	100	401	401	C	100	401	CDS: conserved hypothetical protein, Gene: MAPK_1984	Val69Ala
2266059	2202695	C	1	T	99.9	1042	1043	T	99.9041	1042	CDS: Cytochrome P450, Gene: MAPK_1986	Pro171Ser
2269136	2205608	C	1	T	100	173	173	T	100	173	CDS: LipT, Gene: lipT	Arg512Trp
2269839	2206312	G	1	A	100	44	44	A	100	44	CDS: conserved hypothetical protein, Gene: MAPK_1989	Gly220Asp
2271951	2208357	A	1	C	100	26	26	C	100	26	CDS: conserved hypothetical protein, Gene: MAPK_1991	Ile68Leu
2272956	2209342	A	1	G	100	10	10	G	100	10	CDS: hypothetical protein, Gene: MAPK_1993	Ser289Pro
2275974	2212213	A	1	G	100	1122	1122	G	100	1122
2277216	2213455	T	1	C	74.8	362	484	C	74.7934	362
2280280	2216428	T	1	C	99.7	584	586	C	99.6587	584	CDS: ABC-type sugar transport systems,_permease components, Gene: MAPK_2000	Ser227Pro
2287169	2223105	C	1	G	99.9	1105	1106	G	99.9096	1105	CDS: hypothetical protein, Gene: MAPK_2007	Ile235Met
2290361	2226258	G	1	A	100	160	160	A	100	160	CDS: NrtC, Gene: nrtC
2291388	2227285	G	1	A	99.8	509	510	A	99.8039	509	CDS: sigG, Gene: MAPK_2011
2292548	2228445	A	1	T	100	286	286	T	100	286	CDS: formate/nitrite transporter, Gene: MAPK_2013	Ile265Phe
2293281	2229178	T	1	C	100	128	128	C	100	128	CDS: Universal stress protein UspA and related nucleotide-binding proteins, Gene: MAPK_2014
2295164	2231002	G	1	C	100	22	22	C	100	22	CDS: oxidoreductase, Gene: MAPK_2016
2295927	2231766	C	1	G	99.3	140	141	G	99.2908	140	CDS: oxidoreductase, Gene: MAPK_2016	Arg282Gly
2300002	2235841	C	1	G	100	589	589	G	100	589	CDS: conserved hypothetical protein, Gene: MAPK_2021	His14Asp
2300177	2236016	C	1	T	100	666	666	T	100	666	CDS: conserved hypothetical protein, Gene: MAPK_2021	Ser72Phe
2301416	2237255	A	1	G	100	236	236	G	100	236	CDS: conserved hypothetical protein, Gene: MAPK_2022	Arg157Gly
2302097	2237936	C	1	T	99.7	700	702	T	99.7151	700	CDS: conserved hypothetical protein, Gene: MAPK_2023	Ala12Val
2305051	2238363	G	1	C	100	128	128	C	100	128	CDS: Universal stress protein UspA and related nucleotide-binding proteins, Gene: MAPK_2026	Ala219Pro
2322296	2239067	G	1	A	99.8	824	826	A	99.7579	824
2325365	2242136	T	1	G	100	306	306	G	100	306	CDS: Catalase, Gene: MAPK_2043	His212Gln
2327379	2244150	A	1	G	100	691	691	G	100	691
2328618	2245389	T	1	C	100	651	651	C	100	651
2328817	2245588	T	1	G	99.9	1069	1070	G	99.9065	1069
2329154	2245926	T	1	C	99.8	1036	1038	C	99.8073	1036	CDS: transcriptional regulator, Gene: MAPK_2047
2330179	2246951	T	1	G	100	507	507	G	100	507
2333789	2250561	C	1	G	100	1061	1061	G	100	1061	CDS: hypothetical protein, Gene: MAPK_2051	Gly207Arg
2335301	2252073	T	1	C	100	403	403	C	100	403	CDS: Short-chain dehydrogenases of various substrate specificities, Gene: MAPK_2052	Lys31Glu
2335316	2252088	G	1	T	100	478	478	T	100	478	CDS: Short-chain dehydrogenases of various substrate specificities, Gene: MAPK_2052	Leu26Met
2335841	2252613	G	1	A	99.8	451	452	A	99.7788	451	CDS: FadB_2, Gene: fadB_2
2336813	2253585	C	1	T	99.8	439	440	T	99.7727	439	CDS: FadB_2, Gene: fadB_2
2337172	2253944	C	1	T	100	226	226	T	100	226	CDS: FadB_2, Gene: fadB_2	Gly115Ser
2338670	2255442	A	1	G	100	504	504	G	100	504	CDS: acetyl-CoA acetyltransferases FadA, Gene: fadA_2
2340028	2256800	C	1	G	100	398	398	G	100	398	CDS: far, Gene: MAPK_2056
2340329	2257102	A	1	G	100	166	166	G	100	166	CDS: far, Gene: MAPK_2056	Val133Ala
2340351	2257124	G	1	A	100	178	178	A	100	178	CDS: far, Gene: MAPK_2056	His126Tyr
2342435	2259208	A	1	T	100	173	173	T	100	173
2342834	2259607	A	1	C	100	163	163	C	100	163	CDS: FadD11_2, Gene: fadD11_2	Met120Leu
2343645	2260418	T	1	C	100	601	601	C	100	601	CDS: FadD11_2, Gene: fadD11_2	Met390Thr
2343799	2260572	C	1	T	99.9	888	889	T	99.8875	888	CDS: FadD11_2, Gene: fadD11_2
2344497	2261270	T	1	C	100	664	664	C	100	664	CDS: conserved hypothetical protein, Gene: MAPK_2060	Thr160Ala
2344722	2261495	T	1	A	100	775	775	A	100	775	CDS: conserved hypothetical protein, Gene: MAPK_2060	Ile85Phe
2348525	2265284	G	1	A	100	316	316	A	100	316	CDS: Uncharacterized protein conserved in bacteria, Gene: MAPK_2066
2352420	2269145	C	1	G	100	71	71	G	100	71	CDS: thiamine biosynthesis ATP pyrophosphatase, ThiI, Gene: thiI	Cys242Ser
2354248	2270973	A	1	G	100	775	775	G	100	775
2356073	2272737	C	1	A	99.8	400	401	A	99.7506	400	CDS: PapA2, Gene: papA2	Val287Phe
2357232	2273897	C	1	T	100	1048	1048	T	100	1048
2358710	2275353	C	1	T	100	15	15	T	100	15	CDS: FabG2_1, Gene: fabG2_1	Glu43Lys
2362433	2278891	C	1	T	100	86	86	T	100	86	CDS: Citrate lyase beta subunit, Gene: MAPK_2080	Ala111Thr
2362898	2279356	C	1	T	100	121	121	T	100	121
2363210	2279668	C	1	T	100	38	38	T	100	38	CDS: methyltransferase, Gene: MAPK_2081b
2364113	2280571	A	1	G	99.9	925	926	G	99.892	925	CDS: glucose-6-phosphate 1-dehydrogenase, Gene: MAPK_2081
2366947	2283399	C	1	A	100	13	13	A	100	13	CDS: 2-polyprenyl-6-methoxyphenol hydroxylase and related FAD-dependent oxidoreductases, Gene: MAPK_2083	Gly474Val
2367277	2283729	C	1	T	100	26	26	T	100	26	CDS: 2-polyprenyl-6-methoxyphenol hydroxylase and related FAD-dependent oxidoreductases, Gene: MAPK_2083	Arg364His
2367548	2284000	G	1	A	100	88	88	A	100	88	CDS: 2-polyprenyl-6-methoxyphenol hydroxylase and related FAD-dependent oxidoreductases, Gene: MAPK_2083	Arg274Cys
2367989	2284441	T	1	G	99.3	148	149	G	99.3289	148	CDS: 2-polyprenyl-6-methoxyphenol hydroxylase and related FAD-dependent oxidoreductases, Gene: MAPK_2083	Met127Leu
2371053	2287338	C	1	A	100	70	70	A	100	70	CDS: HrpA, Gene: hrpA	Asp425Tyr
2371858	2288143	A	1	G	100	492	492	G	100	492	CDS: HrpA, Gene: hrpA
2372712	2288965	T	1	C	100	49	49	C	100	49	CDS: Response regulator containing a CheY-like receiver domain and a GGDEF domain, Gene: MAPK_2085	Leu106Pro
2374204	2290457	A	1	C	100	151	151	C	100	151	CDS: ribonuclease, Gene: MAPK_2086
2376033	2292286	T	1	C	100	46	46	C	100	46	CDS: conserved hypothetical protein, Gene: MAPK_2088	Phe185Ser
2377139	2293392	T	1	A	99.7	314	315	A	99.6825	314
2380141	2296227	A	1	C	100	25	25	C	100	25	CDS: PPE-repeat proteins, Gene: MAPK_2093	Stp84Glu
2380639	2296725	T	1	C	99.7	996	999	C	99.6997	996
2381299	2297376	C	2	C/T	50.0/50.0	5/5	10	C	50	5	CDS: Glycosyl transferases,_related to UDP-glucuronosyltransferase, Gene: MAPK_2094
2381371	2297448	G	1	A	58.3	14	24	A	58.3333	14	CDS: Glycosyl transferases,_related to UDP-glucuronosyltransferase, Gene: MAPK_2094
2381390	2297467	C	2	C/G	50.0/50.0	9/9	18	C	50	9	CDS: Glycosyl transferases,_related to UDP-glucuronosyltransferase, Gene: MAPK_2094	Leu181Val
2381392	2297469	G	2	G/T	50.0/50.0	10/10	20	G	50	10	CDS: Glycosyl transferases,_related to UDP-glucuronosyltransferase, Gene: MAPK_2094
2381396	2297473	G	1	T	76.9	10	13	T	76.9231	10	CDS: Glycosyl transferases,_related to UDP-glucuronosyltransferase, Gene: MAPK_2094	Val183Leu
2381398	2297475	G	1	T	76.9	10	13	T	76.9231	10	CDS: Glycosyl transferases,_related to UDP-glucuronosyltransferase, Gene: MAPK_2094
2381725	2297802	G	1	C	53	53	100	C	53	53	CDS: Glycosyl transferases,_related to UDP-glucuronosyltransferase, Gene: MAPK_2094
2381740	2297817	G	1	C	54.1	33	61	C	54.0984	33	CDS: Glycosyl transferases,_related to UDP-glucuronosyltransferase, Gene: MAPK_2094
2381743	2297820	C	1	G	60	39	65	G	60	39	CDS: Glycosyl transferases,_related to UDP-glucuronosyltransferase, Gene: MAPK_2094
2381746	2297823	C	1	G	62.1	41	66	G	62.1212	41	CDS: Glycosyl transferases,_related to UDP-glucuronosyltransferase, Gene: MAPK_2094
2382128	2298205	C	1	G	100	622	622	G	100	622	CDS: methyltransferase, Gene: MAPK_2095	Asp16Glu
2382325	2298402	T	1	C	100	478	478	C	100	478	CDS: methyltransferase, Gene: MAPK_2095	Phe82Ser
2382879	2298923	T	1	G	100	328	328	G	100	328	CDS: methyltransferase, Gene: MAPK_2095	Phe267Val
2382892	2298936	G	1	A	100	322	322	A	100	322	CDS: methyltransferase, Gene: MAPK_2095	Cys271Tyr
2383375	2299419	G	1	A	94.7	18	19	A	94.7368	18	CDS: Glycine/D-amino acid oxidases (deaminating), Gene: MAPK_2096	Arg444Cys
2385418	2301289	C	1	G	100	12	12	G	100	12	CDS: Uncharacterized conserved protein, Gene: MAPK_2097
2387414	2303234	G	1	T	99.9	855	856	T	99.8832	855	CDS: FurA, Gene: furA	Glu140Asp
2387485	2303305	C	1	G	99.9	910	911	G	99.8902	910	CDS: KatG, Gene: katG	Thr5Arg
2387951	2303771	G	1	C	100	326	326	C	100	326	CDS: KatG, Gene: katG	Lys160Asn
2388763	2304583	T	1	C	100	138	138	C	100	138	CDS: KatG, Gene: katG	Leu431Pro
2389756	2305576	T	1	C	100	843	843	C	100	843
2395133	2310841	C	1	T	100	149	149	T	100	149	CDS: conserved hypothetical protein, Gene: MAPK_2106	Pro106Leu
2395620	2311328	T	1	C	99.2	132	133	C	99.2481	132
2396008	2311716	A	1	G	99.4	311	313	G	99.361	311
2398553	2314139	C	1	T	100	640	640	T	100	640	CDS: hypothetical protein, Gene: MAPK_2109	Ala23Thr
2399545	2315131	C	1	T	100	509	509	T	100	509	CDS: aldehyde dehydrogenase family protein, Gene: MAPK_2110
2399885	2315472	T	1	C	100	161	161	C	100	161	CDS: aldehyde dehydrogenase family protein, Gene: MAPK_2110	Asn194Ser
2402356	2317944	A	1	G	100	416	416	G	100	416	CDS: Acyl-CoA dehydrogenases, Gene: MAPK_2112	Tyr98His
2403218	2318806	C	1	T	100	40	40	T	100	40	CDS: bll3143, Gene: MAPK_2114
2404611	2320184	T	1	C	100	492	492	C	100	492
2405619	2321087	C	1	G	99.9	805	806	G	99.8759	805	CDS: transcriptional regulator AraC family, Gene: MAPK_2116	Asn317Lys
2405624	2321092	G	1	T	99.8	806	808	T	99.7525	806	CDS: transcriptional regulator AraC family, Gene: MAPK_2116	Cys319Phe
2409208	2324517	C	1	T	100	89	89	T	100	89	CDS: FadD31, Gene: fadD31
2409489	2324798	C	1	A	100	315	315	A	100	315	CDS: FadD31, Gene: fadD31	Ala280Ser
2410385	2325694	A	1	G	100	148	148	G	100	148
2412195	2327504	C	1	G	99.8	580	581	G	99.8279	580
2412245	2327554	C	1	A	99.9	1131	1132	A	99.9117	1131
2412791	2327873	C	1	T	100	107	107	T	100	107	CDS: conserved hypothetical protein, Gene: MAPK_2124
2414506	2329588	G	1	A	99.7	341	342	A	99.7076	341	CDS: isocitrate lyase, Gene: icl2
2422339	2337357	G	1	A	100	1141	1141	A	100	1141
2423141	2338159	T	1	G	100	1284	1284	G	100	1284
2424502	2339520	C	1	T	100	602	602	T	100	602	CDS: methylenomycin A resistance protein, Gene: MAPK_2136	Leu369Phe
2425772	2340790	T	1	A	100	485	485	A	100	485
2426106	2341124	A	1	G	100	31	31	G	100	31	CDS: conserved hypothetical protein, Gene: MAPK_2138	Thr51Ala
2426701	2341701	C	1	T	100	13	13	T	100	13	CDS: Aao, Gene: aao	Ala30Val
2430117	2345118	G	1	T	100	1489	1489	T	100	1489	CDS: NanT, Gene: nanT	Gly320Cys
2430381	2345382	G	1	A	100	707	707	A	100	707	CDS: NanT, Gene: nanT	Gly408Ser
2431031	2346032	A	1	C	100	76	76	C	100	76	CDS: CinA, Gene: cinA
2431259	2346260	C	1	A	69.2	9	13	A	69.2308	9	CDS: CinA, Gene: cinA
2433371	2348372	G	1	A	99.7	762	764	A	99.7382	762	CDS: O-Methyltransferase involved in polyketide biosynthesis, Gene: MAPK_2146
2435390	2350390	G	1	A	99.9	1088	1089	A	99.9082	1088	CDS: flavoprotein, Gene: MAPK_2148
2437394	2352394	T	1	C	100	70	70	C	100	70	CDS: conserved hypothetical protein, Gene: MAPK_2149	Asn265Ser
2441978	2356946	C	1	G	100	919	919	G	100	919	CDS: Cytochrome P450, Gene: MAPK_2154
2443512	2358479	G	1	A	100	353	353	A	100	353	CDS: conserved hypothetical protein, Gene: MAPK_2156	Arg122Gln
2444989	2359933	C	1	T	99.8	630	631	T	99.8415	630	CDS: hypothetical protein, Gene: MAPK_2158	Ala151Thr
2445370	2360314	T	1	A	100	167	167	A	100	167	CDS: hypothetical protein, Gene: MAPK_2158	Arg24Trp
2446501	2361445	G	1	T	99.6	242	243	T	99.5885	242
2448992	2363849	G	1	A	100	186	186	A	100	186	CDS: short chain dehydrogenase, Gene: MAPK_2163	Glu275Lys
2449758	2364604	A	1	G	100	34	34	G	100	34	CDS: Cytochrome P450, Gene: MAPK_2165
2450132	2364978	A	1	G	100	306	306	G	100	306	CDS: Cytochrome P450, Gene: MAPK_2165	Gln213Arg
2450325	2365171	C	1	A	100	319	319	A	100	319	CDS: Cytochrome P450, Gene: MAPK_2165	Asn277Lys
2450424	2365270	T	1	C	100	114	114	C	100	114	CDS: Cytochrome P450, Gene: MAPK_2165
2452162	2366944	A	1	G	99.7	314	315	G	99.6825	314	CDS: hypothetical protein, Gene: MAPK_2167
2456804	2371526	G	1	T	100	95	95	T	100	95	CDS: Uncharacterized conserved protein, Gene: MAPK_2171
2457147	2371869	A	1	G	100	11	11	G	100	11	CDS: Arabinose efflux permease, Gene: MAPK_2172
2457961	2372683	C	1	G	100	791	791	G	100	791	CDS: Arabinose efflux permease, Gene: MAPK_2172	Arg417Thr
2465746	2380364	G	1	A	99.3	139	140	A	99.2857	139	CDS: Maltooligosyl trehalose synthase, Gene: MAPK_2181
2467590	2382208	C	1	G	100	10	10	G	100	10	CDS: LldD2, Gene: lldD2
2470860	2385421	G	1	T	100	28	28	T	100	28	CDS: conserved hypothetical protein, Gene: MAPK_2186	Lys110Asn
2473260	2387818	A	1	G	99	191	193	G	98.9637	191	CDS: NAD(P)H-nitrite reductase, Gene: MAPK_2189	Ser314Gly
2473475	2388033	A	1	C	98.8	170	172	C	98.8372	170	CDS: NAD(P)H-nitrite reductase, Gene: MAPK_2189
2473580	2388138	G	1	T	60	6	10	T	60	6	CDS: conserved hypothetical protein, Gene: MAPK_2190	Pro701Gln
2477272	2391581	G	1	A	100	19	19	A	100	19	CDS: Acetyl-CoA acetyltransferase, Gene: MAPK_2191	Ala9Val
2478202	2392454	A	1	G	100	193	193	G	100	193	CDS: acyl-CoA transferase/dehydratase, Gene: MAPK_2192	Ile520Thr
2478455	2392707	C	1	A	53.8	7	13	A	53.8462	7	CDS: acyl-CoA transferase/dehydratase, Gene: MAPK_2192	Gly436Trp
2480903	2395089	T	1	C	100	21	21	C	100	21
2484241	2398423	A	1	G	100	187	187	G	100	187	CDS: D-xylulose 5-phosphate-D-fructose 6-phosphate phosphoketolase, Gene: MAPK_2195
2484515	2398697	G	1	A	100	86	86	A	100	86	CDS: conserved hypothetical protein, Gene: MAPK_2196	Trp47Stp
2485027	2399209	C	1	T	95.8	23	24	T	95.8333	23	CDS: conserved hypothetical protein, Gene: MAPK_2196	Pro218Leu
2485946	2400091	G	1	A	95.2	20	21	A	95.2381	20	CDS: AdhA_1, Gene: adhA_1	Ala77Val
2486355	2400500	G	1	A	99.9	1085	1086	A	99.9079	1085	CDS: hypothetical protein, Gene: MAPK_2198
2486527	2400672	T	1	C	99.8	420	421	C	99.7625	420
2489152	2402978	G	1	C	95	19	20	C	95	19	CDS: ModB, Gene: modB	Pro215Arg
2489178	2403004	T	2	A/T	50.0/50.0	8/8	16	A	50	8	CDS: ModB, Gene: modB
2489309	2403135	C	1	T	100	23	23	T	100	23	CDS: ModB, Gene: modB	Gly163Ser
2491090	2404916	G	1	A	99.9	1371	1372	A	99.9271	1371
2493958	2407771	C	1	T	99.8	409	410	T	99.7561	409	CDS: Coenzyme F420-dependent N5,N10-methylene tetrahydromethanopterin reductase and related flavin-dependent oxidoreductases, Gene: MAPK_2205	His287Tyr
2503843	2417428	A	1	G	99.5	187	188	G	99.4681	187	CDS: FadE14, Gene: fadE14	Ile147Val
2504845	2418429	A	1	G	99.5	202	203	G	99.5074	202	Gene: MAPK_2216
2505205	2418789	A	1	G	97.8	44	45	G	97.7778	44
2505256	2418840	A	1	G	94.1	16	17	G	94.1176	16
2510858	2424356	G	1	T	100	18	18	T	100	18	CDS: conserved hypothetical protein, Gene: MAPK_2220	Val121Phe
2515125	2428544	T	1	C	100	102	102	C	100	102	CDS: GcvB, Gene: gcvB	Ile743Val
2517143	2430519	G	1	A	100	114	114	A	100	114	CDS: GcvB, Gene: gcvB	Ala70Val
2517409	2430772	T	1	C	100	100	100	C	100	100
2520723	2434065	G	1	A	100	914	914	A	100	914
2523555	2436729	A	1	G	100	100	100	G	100	100	CDS: PgsA2, Gene: pgsA2	Met138Thr
2524097	2437271	C	1	T	99.1	111	112	T	99.1071	111	CDS: SecA2, Gene: secA2
2530103	2443179	G	1	A	100	22	22	A	100	22	CDS: Succinate dehydrogenase/fumarate reductase, flavoprotein subunit, Gene: MAPK_2238	Arg484Cys
2533062	2446138	G	1	A	99.4	165	166	A	99.3976	165	CDS: conserved hypothetical protein, Gene: MAPK_2241	Arg28Gln
2537511	2450438	C	1	T	90.3	28	31	T	90.3226	28	CDS: PPE-repeat proteins, Gene: MAPK_2246	Ser95Asn
2537515	2450442	C	1	G	87.5	28	32	G	87.5	28	CDS: PPE-repeat proteins, Gene: MAPK_2246	Ala94Pro
2537519	2450446	C	1	A	84.8	28	33	A	84.8485	28	CDS: PPE-repeat proteins, Gene: MAPK_2246
2539176	2451811	T	1	C	100	85	85	C	100	85
2539231	2451866	G	1	C	100	90	90	C	100	90
2540001	2452636	C	1	T	99.1	108	109	T	99.0826	108	CDS: hypothetical protein, Gene: MAPK_2248	Gly38Glu
2542992	2455439	A	1	G	99.6	1043	1047	G	99.618	1043
2543281	2455728	T	1	C	100	2482	2483	C	99.9597	2482
2544676	2457105	C	1	T	100	139	139	T	100	139	CDS: PPE family protein, Gene: MAPK_2252	Gly238Glu
2545208	2457629	G	1	T	100	286	286	T	100	286	CDS: PPE family protein, Gene: MAPK_2252	Pro61Thr
2545335	2457756	G	1	C	100	176	176	C	100	176	CDS: PPE family protein, Gene: MAPK_2252
2545779	2458146	C	1	T	100	190	190	T	100	190	CDS: PPE-repeat protein, Gene: MAPK_2253	Val254Ile
2545818	2458185	C	1	G	100	240	240	G	100	240	CDS: PPE-repeat protein, Gene: MAPK_2253	Ala241Pro
2546892	2459259	C	1	G	99.9	781	782	G	99.8721	781
2547509	2459876	C	1	A	99.9	974	975	A	99.8974	974	CDS: ATPases of the AAA+ class, Gene: MAPK_2255	Gly577Val
2548536	2460903	G	1	A	100	67	67	A	100	67	CDS: ATPases of the AAA+ class, Gene: MAPK_2255	Arg235Cys
2548802	2461169	C	1	T	100	407	407	T	100	407	CDS: ATPases of the AAA+ class, Gene: MAPK_2255	Gly146Glu
2551856	2464006	G	1	A	100	40	40	A	100	40	CDS: proline rich membrane-anchored mycosin MycP5, Gene: mycP5	Ala145Val
2554652	2466675	C	1	T	70.2	59	84	T	70.2381	59	CDS: conserved protein, Gene: MAPK_2259	Gly97Asp
2554664	2466687	T	1	C	72.1	62	86	C	72.093	62	CDS: conserved protein, Gene: MAPK_2259	Lys93Arg
2554806	2466829	A	1	G	100	749	749	G	100	749	CDS: conserved protein, Gene: MAPK_2259	Trp46Arg
2555977	2468000	A	1	C	98.3	475	483	C	98.3437	475	CDS: PE family protein,_PE_4, Gene: MAPK_2261	Val85Gly
2556059	2468082	A	1	G	94.9	111	117	G	94.8718	111	CDS: PE family protein,_PE_4, Gene: MAPK_2261	Tyr58His
2556163	2468186	C	1	G	99.5	378	380	G	99.4737	378	CDS: PE family protein,_PE_4, Gene: MAPK_2261	Trp23Ser
2557309	2469330	A	1	G	100	574	574	G	100	574	CDS: PPE-repeat proteins, Gene: MAPK_2262	Val181Ala
2557440	2469461	A	1	C	99.8	468	469	C	99.7868	468	CDS: PPE-repeat proteins, Gene: MAPK_2262	Phe137Leu
2557507	2469528	C	1	T	100	377	377	T	100	377	CDS: PPE-repeat proteins, Gene: MAPK_2262	Arg115Gln
2557523	2469544	C	1	A	99.7	335	336	A	99.7024	335	CDS: PPE-repeat proteins, Gene: MAPK_2262	Val110Leu
2557558	2469579	A	1	T	100	69	69	T	100	69	CDS: PPE-repeat proteins, Gene: MAPK_2262	Phe98Tyr
2558391	2470382	T	1	G	100	176	176	G	100	176	CDS: PPE-repeat proteins, Gene: MAPK_2263	Lys318Asn
2558788	2470779	A	1	G	100	147	147	G	100	147	CDS: PPE-repeat proteins, Gene: MAPK_2263	Val186Ala
2559330	2471321	T	1	C	99.6	549	551	C	99.637	549	CDS: PPE-repeat proteins, Gene: MAPK_2263
2562776	2474767	C	1	T	99.5	203	204	T	99.5098	203	CDS: FtsK/SpoIIIE family protein, Gene: MAPK_2266
2563744	2475735	A	1	G	100	104	104	G	100	104	CDS: FtsK/SpoIIIE family protein, Gene: MAPK_2266	Tyr641His
2564848	2476839	C	1	T	100	564	564	T	100	564	CDS: FtsK/SpoIIIE family protein, Gene: MAPK_2266	Asp273Asn
2566628	2478619	G	1	C	98.4	62	63	C	98.4127	62	CDS: hypothetical protein, Gene: MAPK_2267	Ala184Gly
2566696	2478687	G	1	A	100	59	59	A	100	59	CDS: hypothetical protein, Gene: MAPK_2267
2567259	2479250	G	1	A	98.7	370	375	A	98.6667	370
2571816	2483676	T	1	A	100	281	281	A	100	281	CDS: oxidoreductase, Gene: MAPK_2271	Met194Lys
2573738	2485598	G	1	A	99.5	633	636	A	99.5283	633	CDS: conserved hypothetical protein, Gene: MAPK_2273	Ala108Val
2574038	2485898	A	1	G	99.2	487	491	G	99.1853	487	CDS: conserved hypothetical protein, Gene: MAPK_2273	Val8Ala
2575293	2487025	A	1	G	100	13	13	G	100	13	CDS: conserved hypothetical membrane protein, Gene: MAPK_2275	Asp123Gly
2576328	2488001	C	1	T	100	102	102	T	100	102	CDS: conserved hypothetical membrane protein, Gene: MAPK_2275	Ala468Val
2577598	2489222	G	1	A	99.9	1866	1868	A	99.8929	1866	Gene: MAPK_2277
2585697	2489916	G	1	A	93.3	14	15	A	93.3333	14	CDS: Phenylpropionate dioxygenase and related ring-hydroxylating dioxygenases,_large terminal subunit, Gene: MAPK_2284
2588849	2492970	T	1	C	99.9	1120	1121	C	99.9108	1120
2589831	2493952	G	1	C	99.9	833	834	C	99.8801	833	CDS: Superfamily II DNA and RNA helicases, Gene: MAPK_2287	Val304Leu
2590388	2494355	C	1	T	76	19	25	T	76	19	CDS: Superfamily II DNA and RNA helicases, Gene: MAPK_2287
2590396	2494363	C	1	A	74.1	20	27	A	74.0741	20	CDS: Superfamily II DNA and RNA helicases, Gene: MAPK_2287	Ala492Asp
2593310	2497157	A	1	G	100	320	320	G	100	320	CDS: N-acyl-D-aspartate/D-glutamate deacylase, Gene: MAPK_2290	Tyr75His
2594578	2498421	C	1	T	100	22	22	T	100	22	CDS: conserved hypothetical protein, Gene: MAPK_2292	Pro23Ser
2595623	2499466	G	1	A	100	74	74	A	100	74	CDS: Dehydrogenases with different specificities (related to short-chain alcohol dehydrogenases), Gene: MAPK_2293	Ala176Val
2595779	2499622	A	1	C	100	50	50	C	100	50	CDS: Dehydrogenases with different specificities (related to short-chain alcohol dehydrogenases), Gene: MAPK_2293	Leu124Arg
2596146	2499959	C	1	T	100	133	133	T	100	133	CDS: Dehydrogenases with different specificities (related to short-chain alcohol dehydrogenases), Gene: MAPK_2293	Ala2Thr
2596472	2500285	C	1	G	100	318	318	G	100	318
2603631	2507416	C	1	A	100	316	316	A	100	316	CDS: Xaa-Pro aminopeptidase, Gene: MAPK_2301	Pro321Thr
2605202	2508987	C	1	A	99.6	274	275	A	99.6364	274	CDS: conserved hypothetical protein, Gene: MAPK_2303	Pro56Gln
2605218	2509003	G	1	T	99.2	121	122	T	99.1803	121	CDS: conserved hypothetical protein, Gene: MAPK_2303
2605224	2509009	C	1	G	99.2	126	127	G	99.2126	126	CDS: conserved hypothetical protein, Gene: MAPK_2303
2605225	2509010	G	1	C	99.2	127	128	C	99.2188	127	CDS: conserved hypothetical protein, Gene: MAPK_2303	Asp64His
2605227	2509012	C	1	A	99.3	142	143	A	99.3007	142	CDS: conserved hypothetical protein, Gene: MAPK_2303	Asp64Glu
2605239	2509024	G	1	C	98.9	177	179	C	98.8827	177	CDS: conserved hypothetical protein, Gene: MAPK_2303
2605263	2509048	T	1	C	98	99	101	C	98.0198	99	CDS: conserved hypothetical protein, Gene: MAPK_2303
2606194	2509856	A	1	G	100	280	280	G	100	280	CDS: conserved hypothetical protein, Gene: MAPK_2303	Ser387Gly
2606195	2509857	G	1	C	98.6	275	279	C	98.5663	275	CDS: conserved hypothetical protein, Gene: MAPK_2303	Ser387Thr
2606325	2509987	G	1	C	100	219	219	C	100	219	CDS: conserved hypothetical protein, Gene: MAPK_2303
2607110	2510772	T	1	C	99.8	640	641	C	99.844	640	CDS: FadD1_1, Gene: fadD1_1	Thr335Ala
2607770	2511432	G	1	C	100	130	130	C	100	130	CDS: FadD1_1, Gene: fadD1_1	Arg115Gly
2608406	2512064	G	1	C	100	273	273	C	100	273	CDS: flavoprotein, Gene: MAPK_2305
2608963	2512621	G	1	C	100	712	712	C	100	712	CDS: flavoprotein, Gene: MAPK_2305	His269Asp
2609794	2513452	A	1	G	100	94	94	G	100	94
2611734	2515368	C	1	G	100	439	439	G	100	439	CDS: Acyl dehydratase, Gene: MAPK_2307	Ala60Pro
2615743	2519333	T	1	C	100	179	179	C	100	179	CDS: ABC-type multidrug transport system,_ATPase component, Gene: MAPK_2311	Ile712Val
2616858	2520423	C	1	T	100	17	17	T	100	17	CDS: ABC-type multidrug transport system,_ATPase component, Gene: MAPK_2311	Ser340Asn
2618170	2521673	A	1	T	99.8	624	625	T	99.84	624	CDS: esterase, Gene: MAPK_2312	Phe321Ile
2620614	2524117	T	1	C	100	129	129	C	100	129	CDS: conserved hypothetical protein, Gene: MAPK_2314	His164Arg
2622739	2526146	C	1	G	100	60	60	G	100	60
2628892	2532222	A	1	G	100	207	207	G	100	207
2630321	2533649	A	1	G	100	149	149	G	100	149	CDS: Succinate dehydrogenase/fumarate reductase, flavoprotein subunit, Gene: MAPK_2321
2630933	2534199	A	1	G	100	58	58	G	100	58
2631551	2534817	A	1	G	100	114	114	G	100	114	CDS: Transcriptional regulator, Gene: MAPK_2322	Glu194Gly
2632032	2535298	G	1	C	100	39	39	C	100	39	CDS: lipase-esterase, Gene: MAPK_2323	Val77Leu
2632415	2535661	C	1	T	100	41	41	T	100	41	CDS: lipase-esterase, Gene: MAPK_2323
2633515	2536761	A	1	G	99.7	393	394	G	99.7462	393	CDS: conserved hypothetical protein, Gene: MAPK_2325
2634192	2537438	A	1	G	100	794	794	G	100	794	CDS: short chain dehydrogenase, Gene: MAPK_2326	Ser158Pro
2634340	2537586	A	1	G	100	821	821	G	100	821	CDS: short chain dehydrogenase, Gene: MAPK_2326
2634372	2537618	C	1	T	99.7	694	696	T	99.7126	694	CDS: short chain dehydrogenase, Gene: MAPK_2326	Gly98Ser
2635517	2538763	A	1	G	99.9	780	781	G	99.872	780	CDS: flavoprotein, Gene: MAPK_2327	Ser362Pro
2644676	2547844	T	1	G	100	134	134	G	100	134	CDS: Succinate dehydrogenase/fumarate reductase, flavoprotein subunit, Gene: MAPK_2335	Phe393Val
2644725	2547893	C	1	T	99.2	131	132	T	99.2424	131	CDS: Succinate dehydrogenase/fumarate reductase, flavoprotein subunit, Gene: MAPK_2335	Pro409Leu
2645305	2548473	G	1	T	55.8	578	1036	T	55.7915	578	CDS: conserved hypothetical protein, Gene: MAPK_2336
2646577	2549603	C	1	G	99.7	726	728	G	99.7253	726	CDS: conserved hypothetical protein, Gene: MAPK_2336
2646590	2549616	A	1	G	100	867	867	G	100	867	CDS: conserved hypothetical protein, Gene: MAPK_2336	Val48Ala
2646709	2549735	C	1	T	99.9	1460	1461	T	99.9316	1460	CDS: conserved hypothetical protein, Gene: MAPK_2336
2646710	2549736	G	1	C	99.9	1462	1463	C	99.9316	1462	CDS: conserved hypothetical protein, Gene: MAPK_2336	Pro8Arg
2646876	2549902	T	1	C	100	1285	1285	C	100	1285	CDS: conserved hypothetical protein, Gene: MAPK_2337	Thr197Ala
2646896	2549922	A	1	G	99.9	1184	1185	G	99.9156	1184	CDS: conserved hypothetical protein, Gene: MAPK_2337	Val190Ala
2649000	2552023	G	1	T	100	302	302	T	100	302	CDS: conserved hypothetical protein, Gene: MAPK_2339
2651920	2554664	C	1	T	100	155	155	T	100	155	CDS: oxidase, Gene: MAPK_2341
2652527	2555250	C	1	G	99.2	123	124	G	99.1935	123	CDS: Conserved protein/domain typically associated with flavoprotein oxygenases,_DIM6/NTAB family, Gene: MAPK_2342	His140Asp
2653902	2556515	G	1	C	99.6	502	504	C	99.6032	502	CDS: hypothetical protein, Gene: MAPK_2344	Leu132Phe
2654509	2557122	C	1	T	100	587	587	T	100	587	CDS: Arabinose efflux permease, Gene: MAPK_2345	Gly368Ser
2656481	2559022	A	1	G	100	39	39	G	100	39	CDS: D-alanine-D-alanine ligase and related ATP-grasp enzymes, Gene: MAPK_2346
2656837	2559378	A	1	G	100	68	68	G	100	68	CDS: D-alanine-D-alanine ligase and related ATP-grasp enzymes, Gene: MAPK_2346	Cys219Arg
2657085	2559626	A	1	C	100	156	156	C	100	156	CDS: D-alanine-D-alanine ligase and related ATP-grasp enzymes, Gene: MAPK_2346	Val136Gly
2657088	2559629	A	1	C	100	161	161	C	100	161	CDS: D-alanine-D-alanine ligase and related ATP-grasp enzymes, Gene: MAPK_2346	Met135Arg
2657671	2560010	G	1	A	100	615	615	A	100	615	CDS: AsnB_1, Gene: asnB_1
2657675	2560014	T	1	A	100	589	589	A	100	589	CDS: AsnB_1, Gene: asnB_1	Asp542Val
2659603	2561942	C	1	G	99.7	652	654	G	99.6942	652	CDS: Non-ribosomal peptide synthetase modules and related proteins, Gene: MAPK_2348
2660967	2563306	A	1	G	100	41	41	G	100	41	CDS: Non-ribosomal peptide synthetase modules and related proteins, Gene: MAPK_2348	Trp5883Arg
2660971	2563310	G	1	T	100	40	40	T	100	40	CDS: Non-ribosomal peptide synthetase modules and related proteins, Gene: MAPK_2348
2661226	2563561	C	1	T	100	28	28	T	100	28	CDS: Non-ribosomal peptide synthetase modules and related proteins, Gene: MAPK_2348
2661787	2564091	G	1	A	100	55	55	A	100	55	CDS: Non-ribosomal peptide synthetase modules and related proteins, Gene: MAPK_2348
2661862	2564166	G	1	A	100	34	34	A	100	34	CDS: Non-ribosomal peptide synthetase modules and related proteins, Gene: MAPK_2348
2661864	2564168	T	1	A	100	32	32	A	100	32	CDS: Non-ribosomal peptide synthetase modules and related proteins, Gene: MAPK_2348	Thr5584Ser
2661865	2564169	G	1	C	100	33	33	C	100	33	CDS: Non-ribosomal peptide synthetase modules and related proteins, Gene: MAPK_2348	His5583Gln
2661877	2564181	G	1	C	100	21	21	C	100	21	CDS: Non-ribosomal peptide synthetase modules and related proteins, Gene: MAPK_2348
2661880	2564184	C	1	G	100	11	11	G	100	11	CDS: Non-ribosomal peptide synthetase modules and related proteins, Gene: MAPK_2348
2662636	2564938	G	1	A	100	18	18	A	100	18	CDS: Non-ribosomal peptide synthetase modules and related proteins, Gene: MAPK_2348
2662702	2565004	G	1	C	93.3	14	15	C	93.3333	14	CDS: Non-ribosomal peptide synthetase modules and related proteins, Gene: MAPK_2348
2663680	2565191	G	1	A	100	14	14	A	100	14	CDS: Non-ribosomal peptide synthetase modules and related proteins, Gene: MAPK_2348
2663701	2565212	C	1	G	100	21	21	G	100	21	CDS: Non-ribosomal peptide synthetase modules and related proteins, Gene: MAPK_2348
2663704	2565215	T	1	C	100	18	18	C	100	18	CDS: Non-ribosomal peptide synthetase modules and related proteins, Gene: MAPK_2348
2663722	2565233	C	1	T	100	19	19	T	100	19	CDS: Non-ribosomal peptide synthetase modules and related proteins, Gene: MAPK_2348
2663730	2565241	C	1	T	100	11	11	T	100	11	CDS: Non-ribosomal peptide synthetase modules and related proteins, Gene: MAPK_2348	Ala4962Thr
2663737	2565248	G	1	T	100	13	13	T	100	13	CDS: Non-ribosomal peptide synthetase modules and related proteins, Gene: MAPK_2348	Asp4959Glu
2666809	2565839	C	1	T	100	14	14	T	100	14	CDS: Non-ribosomal peptide synthetase modules and related proteins, Gene: MAPK_2348
2666815	2565845	G	1	A	100	15	15	A	100	15	CDS: Non-ribosomal peptide synthetase modules and related proteins, Gene: MAPK_2348
2666836	2565866	G	1	A	100	19	19	A	100	19	CDS: Non-ribosomal peptide synthetase modules and related proteins, Gene: MAPK_2348
2666857	2565887	C	1	G	100	16	16	G	100	16	CDS: Non-ribosomal peptide synthetase modules and related proteins, Gene: MAPK_2348
2666860	2565890	T	1	C	100	14	14	C	100	14	CDS: Non-ribosomal peptide synthetase modules and related proteins, Gene: MAPK_2348
2666878	2565908	C	1	T	100	13	13	T	100	13	CDS: Non-ribosomal peptide synthetase modules and related proteins, Gene: MAPK_2348
2666879	2565909	C	1	T	100	13	13	T	100	13	CDS: Non-ribosomal peptide synthetase modules and related proteins, Gene: MAPK_2348	Gly3912Glu
2669698	2567079	A	1	G	100	24	24	G	100	24	CDS: Non-ribosomal peptide synthetase modules and related proteins, Gene: MAPK_2348
2672502	2569728	G	1	A	100	24	24	A	100	24	CDS: Non-ribosomal peptide synthetase modules and related proteins, Gene: MAPK_2348	His2038Tyr
2672534	2569760	A	1	G	100	34	34	G	100	34	CDS: Non-ribosomal peptide synthetase modules and related proteins, Gene: MAPK_2348	Val2027Ala
2673237	2570463	T	1	C	99.6	564	566	C	99.6466	564	CDS: Non-ribosomal peptide synthetase modules and related proteins, Gene: MAPK_2348	Thr1793Ala
2673826	2571043	A	1	G	100	14	14	G	100	14	CDS: Non-ribosomal peptide synthetase modules and related proteins, Gene: MAPK_2348
2675651	2572814	T	1	C	100	47	47	C	100	47	CDS: Non-ribosomal peptide synthetase modules and related proteins, Gene: MAPK_2348	Gln988Arg
2675655	2572818	G	1	T	100	47	47	T	100	47	CDS: Non-ribosomal peptide synthetase modules and related proteins, Gene: MAPK_2348	Leu987Met
2675689	2572852	G	1	C	96.2	25	26	C	96.1538	25	CDS: Non-ribosomal peptide synthetase modules and related proteins, Gene: MAPK_2348
2675692	2572855	G	1	C	95.8	23	24	C	95.8333	23	CDS: Non-ribosomal peptide synthetase modules and related proteins, Gene: MAPK_2348	Asp974Glu
2675727	2572890	G	1	C	90	9	10	C	90	9	CDS: Non-ribosomal peptide synthetase modules and related proteins, Gene: MAPK_2348	His963Asp
2676186	2573349	A	1	G	100	22	22	G	100	22	CDS: Non-ribosomal peptide synthetase modules and related proteins, Gene: MAPK_2348	Trp810Arg
2676190	2573353	G	1	T	100	22	22	T	100	22	CDS: Non-ribosomal peptide synthetase modules and related proteins, Gene: MAPK_2348
2676262	2573425	C	1	A	100	20	20	A	100	20	CDS: Non-ribosomal peptide synthetase modules and related proteins, Gene: MAPK_2348
2676411	2573574	C	1	T	100	16	16	T	100	16	CDS: Non-ribosomal peptide synthetase modules and related proteins, Gene: MAPK_2348	Val735Ile
2676417	2573580	C	1	T	100	11	11	T	100	11	CDS: Non-ribosomal peptide synthetase modules and related proteins, Gene: MAPK_2348	Val733Met
2676421	2573584	C	1	G	100	13	13	G	100	13	CDS: Non-ribosomal peptide synthetase modules and related proteins, Gene: MAPK_2348
2677054	2573765	G	1	C	95.2	20	21	C	95.2381	20	CDS: Non-ribosomal peptide synthetase modules and related proteins, Gene: MAPK_2348
2677060	2573771	C	1	G	100	21	21	G	100	21	CDS: Non-ribosomal peptide synthetase modules and related proteins, Gene: MAPK_2348
2677072	2573783	C	1	T	100	21	21	T	100	21	CDS: Non-ribosomal peptide synthetase modules and related proteins, Gene: MAPK_2348
2678261	2574972	A	1	G	100	468	468	G	100	468	CDS: Non-ribosomal peptide synthetase modules and related proteins, Gene: MAPK_2348	Ile118Thr
2678636	2575347	T	1	C	100	719	719	C	100	719
2678661	2575372	G	1	C	100	850	850	C	100	850
2678673	2575384	T	1	C	99.8	940	942	C	99.7877	940	CDS: MbtH_1, Gene: mbtH_1
2678815	2575526	A	1	C	99.9	879	880	C	99.8864	879	CDS: MbtH_1, Gene: mbtH_1	Leu25Arg
2679222	2575934	C	1	T	100	23	23	T	100	23
2679907	2576611	G	1	A	99.8	506	507	A	99.8028	506
2681303	2577951	G	1	A	100	568	568	A	100	568	CDS: conserved hypothetical protein, Gene: MAPK_2351	Met129Ile
2681894	2578542	G	1	A	100	799	799	A	100	799	CDS: conserved hypothetical protein, Gene: MAPK_2352
2682395	2579043	A	1	C	100	234	234	C	100	234	CDS: GTPase, Gene: MAPK_2353	Ile453Ser
2682988	2579636	G	1	A	100	68	68	A	100	68	CDS: GTPase, Gene: MAPK_2353
2684677	2581288	C	1	T	99.4	486	489	T	99.3865	486	CDS: ribosomal large subunit pseudouridine synthase B, Gene: MAPK_2355	Gly167Arg
2689491	2585872	G	1	A	100	272	272	A	100	272	CDS: tyrosine recombinase XerD, Gene: MAPK_2360	Thr8Ile
2690271	2586652	G	1	A	99.8	1141	1143	A	99.825	1141	CDS: PyrG, Gene: pyrG	Pro536Leu
2694320	2590634	A	1	G	100	128	128	G	100	128
2694321	2590635	A	1	G	88.2	127	144	G	88.1944	127
2697995	2593916	G	1	A	100	148	148	A	100	148	CDS: conserved hypothetical protein, Gene: MAPK_2368
2703316	2598682	C	1	T	100	29	29	T	100	29	CDS: Amt_1, Gene: amt_1	Ala300Val
2703809	2599175	G	1	A	100	151	151	A	100	151	CDS: ABC-type multidrug transport system,_ATPase component, Gene: MAPK_2375	Met1Ile
2709520	2604795	T	1	C	100	122	122	C	100	122	CDS: conserved hypothetical secreted protein, Gene: MAPK_2380	Ile66Met
2710061	2605336	G	1	A	100	131	131	A	100	131	CDS: hypothetical protein, Gene: MAPK_2381	Arg38His
2711613	2606796	G	1	A	100	17	17	A	100	17	CDS: Choline dehydrogenase and related flavoproteins, Gene: MAPK_2383
2712982	2608165	C	1	T	100	624	624	T	100	624	CDS: Choline dehydrogenase and related flavoproteins, Gene: MAPK_2383	Leu517Phe
2713442	2608625	A	1	G	100	39	39	G	100	39	CDS: Glucoamylase and related glycosyl hydrolases, Gene: MAPK_2384	Ser106Gly
2716386	2611219	T	1	C	100	45	45	C	100	45	CDS: mandelate racemase-muconate lactonizing enzyme family protein, Gene: MAPK_2386
2717909	2612742	A	1	C	99.9	701	702	C	99.8575	701	CDS: short chain dehydrogenase, Gene: MAPK_2387	Ser15Ala
2718702	2613535	G	1	A	100	104	104	A	100	104	CDS: Dehydrogenases with different specificities (related to short-chain alcohol dehydrogenases), Gene: MAPK_2388
2720899	2615732	G	1	C	100	1229	1229	C	100	1229	CDS: short chain dehydrogenase, Gene: MAPK_2391
2722605	2617438	A	1	G	100	1610	1610	G	100	1610	CDS: Transcriptional regulator, Gene: MAPK_2392
2723232	2618065	G	1	T	100	16	16	T	100	16	CDS: conserved hypothetical protein, Gene: MAPK_2393
2724418	2619250	A	1	G	100	21	21	G	100	21	CDS: ATPase components of ABC transporters with duplicated ATPase domains, Gene: MAPK_2394	Gln220Arg
2727060	2621766	A	1	T	100	41	41	T	100	41	CDS: Pks11, Gene: pks11	Val270Asp
2728900	2623594	G	1	C	100	11	11	C	100	11	CDS: Pks8, Gene: pks8	Ala806Gly
2728901	2623595	C	1	G	100	12	12	G	100	12	CDS: Pks8, Gene: pks8	Ala806Pro
2728905	2623599	C	1	G	100	20	20	G	100	20	CDS: Pks8, Gene: pks8
2729029	2623723	C	1	T	100	11	11	T	100	11	CDS: Pks8, Gene: pks8	Gly763Asp
2729814	2624508	G	1	A	100	45	45	A	100	45	CDS: Pks8, Gene: pks8
2731161	2625854	T	1	C	100	310	310	C	100	310	CDS: Pks8, Gene: pks8
2733853	2628432	G	1	A	100	21	21	A	100	21	CDS: Pks7, Gene: pks7
2734345	2628873	A	1	G	100	28	28	G	100	28	CDS: Pks7, Gene: pks7
2735500	2630028	C	1	T	100	139	139	T	100	139	CDS: Pks7, Gene: pks7
2737744	2632161	A	1	G	100	206	206	G	100	206
2740840	2635132	T	1	G	100	834	834	G	100	834	CDS: ArgG, Gene: argG	Lys251Gln
2740890	2635182	G	1	A	99.7	760	762	A	99.7375	760	CDS: ArgG, Gene: argG	Pro234Leu
2742642	2636911	T	1	C	100	105	105	C	100	105	CDS: ArgF, Gene: argF	Met133Val
2743538	2637747	A	1	G	100	33	33	G	100	33	CDS: ArgD, Gene: argD	Cys243Arg
2743883	2638092	T	1	C	100	52	52	C	100	52	CDS: ArgD, Gene: argD	Asn128Asp
2744701	2638910	G	1	A	99.5	192	193	A	99.4819	192	CDS: acetylglutamate kinase, Gene: argB
2745453	2639662	G	1	A	100	21	21	A	100	21	CDS: ArgJ, Gene: argJ
2747751	2641840	A	1	G	100	27	27	G	100	27	CDS: PheT, Gene: pheT	Cys761Arg
2750056	2643898	A	1	G	100	485	485	G	100	485	CDS: PheS, Gene: pheS	Leu340Ser
2750313	2644155	G	1	A	100	644	644	A	100	644	CDS: PheS, Gene: pheS
2753029	2646746	G	1	A	99.9	827	828	A	99.8792	827	CDS: Adenylate cyclase,_family 3 (some proteins contain HAMP domain), Gene: MAPK_2411	Ser13Leu
2755813	2649314	T	1	C	98.8	170	172	C	98.8372	170	CDS: InfC, Gene: infC	Asn184Ser
2760233	2653680	C	1	T	100	434	434	T	100	434	CDS: LysX, Gene: lysX
2760459	2653906	C	1	T	100	246	246	T	100	246	CDS: esterase, Gene: MAPK_2418	Arg49Cys
2763594	2656857	T	1	A	99.9	737	738	A	99.8645	737	CDS: MoeY, Gene: moeY	Phe185Ile
2764176	2657439	G	1	C	100	469	469	C	100	469	CDS: MoeY, Gene: moeY	Gly379Arg
2767773	2661036	T	1	C	100	181	181	C	100	181
2774439	2667639	A	1	G	100	627	627	G	100	627	CDS: Universal stress protein UspA and related nucleotide-binding proteins, Gene: MAPK_2429
2775927	2669100	G	1	A	100	16	16	A	100	16	CDS: conserved transmembrane protein, Gene: MAPK_2430	Ala379Thr
2777829	2670997	T	1	C	93.3	14	15	C	93.3333	14	CDS: Arabinose efflux permease, Gene: MAPK_2432
2778618	2671786	G	1	A	85.5	47	55	A	85.4545	47	CDS: UvrB, Gene: uvrB
2779076	2672244	G	1	A	99.6	762	765	A	99.6078	762	CDS: UvrB, Gene: uvrB
2786745	2679729	G	1	A	100	250	250	A	100	250	CDS: ABC-type multidrug transport system,_ATPase component, Gene: MAPK_2437
2787128	2680112	G	1	T	100	149	149	T	100	149	CDS: ABC-type multidrug transport system,_ATPase component, Gene: MAPK_2437	Gly639Val
2787325	2680309	A	1	G	100	91	91	G	100	91	CDS: ABC-type multidrug transport system,_ATPase component, Gene: MAPK_2437	Thr705Ala
2788074	2681058	A	1	G	100	553	553	G	100	553	CDS: Uncharacterized conserved protein, Gene: MAPK_2438	Asp55Gly
2788575	2681558	T	1	C	100	59	59	C	100	59	CDS: ATP-dependent DNA ligase, Gene: MAPK_2439
2788869	2681852	G	1	C	100	971	971	C	100	971	CDS: ATP-dependent DNA ligase, Gene: MAPK_2439
2789202	2682185	A	1	G	100	996	996	G	100	996	CDS: ATP-dependent DNA ligase, Gene: MAPK_2439
2790554	2683469	G	1	C	99.7	362	363	C	99.7245	362	CDS: conserved hypothetical protein, Gene: MAPK_2441
2795659	2688534	C	1	T	95	19	20	T	95	19	CDS: PolA, Gene: polA
2797109	2689984	G	2	A/G	50.0/50.0	5/5	10	A	50	5	CDS: PolA, Gene: polA	Pro404Leu
2797111	2689986	G	2	A/G	50.0/50.0	5/5	10	A	50	5	CDS: PolA, Gene: polA
2797395	2690270	T	1	C	98.9	90	91	C	98.9011	90	CDS: PolA, Gene: polA	Met309Val
2800557	2693432	T	1	C	99.7	293	294	C	99.6599	293	CDS: Response regulator with putative antiterminator output domain, Gene: MAPK_2449	Thr80Ala
2802502	2695377	T	1	G	100	712	712	G	100	712	CDS: adenylate cyclase, Gene: MAPK_2450	Asp285Glu
2804236	2697111	C	1	T	100	500	500	T	100	500	CDS: AppC, Gene: appC	Pro184Ser
2804441	2697316	A	1	T	100	374	374	T	100	374	CDS: AppC, Gene: appC	Gln252Leu
[truncated: 1,441 more rows]

## Sheet: S1-JQ6
SNPs detected in JQ6 genomes. Reference coordinates correspond to M. ap K-10 genome sequence (NCBI Sequence Read Archive # SRR060191)
Reference Position	Consensus Position	Reference	Variants	Allele Variations	Frequencies	Counts	Coverage	Variant	Frequency	Count	Overlapping Annotations	Amino Acid Change
332	332	C	1	T	100	51	51	T	100	51	CDS: chromosomal replication initiation protein, Gene: dnaA	Pro111Leu
684	684	A	1	G	100	528	528	G	100	528	CDS: chromosomal replication initiation protein, Gene: dnaA
752	752	T	1	C	100	511	511	C	100	511	CDS: chromosomal replication initiation protein, Gene: dnaA	Leu251Ser
1650	1650	C	1	G	99.8	1062	1064	G	99.812	1062
2011	2011	C	1	T	100	785	785	T	100	785
2040	2040	A	1	G	100	596	596	G	100	596
2321	2321	G	1	T	100	359	359	T	100	359	CDS: DNA polymerase III,_beta subunit, Gene: dnaN
3266	3266	C	1	T	100	59	59	T	100	59	CDS: DNA polymerase III,_beta subunit, Gene: dnaN
3598	3598	C	1	T	100	24	24	T	100	24	CDS: DNA replication and repair protein, Gene: recF	Ser100Leu
4081	4081	A	1	G	100	13	13	G	100	13	CDS: DNA replication and repair protein, Gene: recF	His261Arg
5090	5031	T	1	C	99.8	540	541	C	99.8152	540
5365	5306	T	1	C	100	433	433	C	100	433	CDS: DNA topoisomerase (ATP-hydrolyzing),_B subunit, Gene: gyrB
5521	5462	G	1	T	99.7	313	314	T	99.6815	313	CDS: DNA topoisomerase (ATP-hydrolyzing),_B subunit, Gene: gyrB	Met88Ile
5749	5690	G	1	A	100	467	467	A	100	467	CDS: DNA topoisomerase (ATP-hydrolyzing),_B subunit, Gene: gyrB
5751	5692	C	1	T	100	443	443	T	100	443	CDS: DNA topoisomerase (ATP-hydrolyzing),_B subunit, Gene: gyrB	Ala165Val
6610	6551	T	1	C	99.2	353	356	C	99.1573	353	CDS: DNA topoisomerase (ATP-hydrolyzing),_B subunit, Gene: gyrB
6883	6824	C	1	T	100	837	837	T	100	837	CDS: DNA topoisomerase (ATP-hydrolyzing),_B subunit, Gene: gyrB
7470	7411	A	1	G	100	312	312	G	100	312	CDS: DNA topoisomerase (ATP-hydrolyzing),_subunit A, Gene: gyrA
8955	8896	C	1	A	99.7	324	325	A	99.6923	324	CDS: DNA topoisomerase (ATP-hydrolyzing),_subunit A, Gene: gyrA	Asn551Lys
9124	9065	C	1	A	100	532	532	A	100	532	CDS: DNA topoisomerase (ATP-hydrolyzing),_subunit A, Gene: gyrA
9288	9229	C	1	T	99.3	302	304	T	99.3421	302	CDS: DNA topoisomerase (ATP-hydrolyzing),_subunit A, Gene: gyrA
10710	10555	G	1	A	99.7	747	749	A	99.733	747	CDS: hypothetical protein, Gene: MAPK_0007
11114	10959	T	1	A	100	1060	1060	A	100	1060	Gene: MAPK_t02, tRNA: tRNA-Ala
11174	11019	C	1	G	100	752	752	G	100	752
14480	14324	A	1	G	99.8	505	506	G	99.8024	505	CDS: transcriptional regulator, Gene: MAPK_0010	Asp140Gly
14691	14535	A	1	G	100	703	703	G	100	703	CDS: transcriptional regulator, Gene: MAPK_0010
15193	15037	C	1	T	100	786	786	T	100	786	CDS: alpha/beta hydrolase, Gene: MAPK_0011	Gln97Stp
15749	15593	A	1	G	99.9	776	777	G	99.8713	776	CDS: alpha/beta hydrolase, Gene: MAPK_0011	Asp282Gly
16014	15858	T	1	C	100	717	717	C	100	717	CDS: oxidoreductase, Gene: MAPK_0012	Ser3Pro
18441	18286	T	1	C	99.9	996	997	C	99.8997	996	CDS: hypothetical protein, Gene: MAPK_0015
18628	18473	T	1	C	99.8	926	928	C	99.7845	926	CDS: hypothetical protein, Gene: MAPK_0015	Gln326Arg
21441	21286	G	1	A	99.9	835	836	A	99.8804	835	CDS: FadD28, Gene: fadD28
21686	21531	G	1	A	100	388	388	A	100	388	CDS: MmpL4_5, Gene: mmpL4_5
22630	22475	G	1	T	99.9	968	969	T	99.8968	968	CDS: MmpL4_5, Gene: mmpL4_5	Pro634Thr
22858	22703	G	1	A	100	1135	1135	A	100	1135	CDS: MmpL4_5, Gene: mmpL4_5	Arg558Cys
24595	24440	T	1	G	100	697	697	G	100	697	CDS: MmpS1, Gene: mmpS1	Glu132Asp
24660	24505	T	1	C	99.8	872	874	C	99.7712	872	CDS: MmpS1, Gene: mmpS1	Met111Val
25270	25115	A	1	G	100	990	990	G	100	990	CDS: dehydrogenase, Gene: MAPK_0019
26117	25962	C	1	A	99.7	770	772	A	99.7409	770
27374	27219	A	1	G	99.6	683	686	G	99.5627	683	CDS: transposase, Gene: IS1110	Thr398Ala
28134	27979	A	1	G	100	860	860	G	100	860	CDS: Putative GTPases (G3E family), Gene: MAPK_0021	Asn205Asp
28343	28188	G	1	A	100	279	279	A	100	279	CDS: Putative GTPases (G3E family), Gene: MAPK_0021
28496	28341	A	1	C	100	744	744	C	100	744	CDS: Putative GTPases (G3E family), Gene: MAPK_0021
31016	30861	T	1	C	100	705	705	C	100	705	CDS: Oxidoreductase (NAD-binding),_involved in siderophore biosynthesis, Gene: pchG
34471	34315	A	1	C	100	600	600	C	100	600	CDS: dihydroaeruginoic acid synthetase, Gene: MAPK_0026	Phe971Leu
34766	34610	G	1	T	100	357	357	T	100	357	CDS: dihydroaeruginoic acid synthetase, Gene: MAPK_0026	Thr873Asn
35578	35422	C	1	G	100	413	413	G	100	413	CDS: dihydroaeruginoic acid synthetase, Gene: MAPK_0026
35807	35651	G	1	C	99.9	729	730	C	99.863	729	CDS: dihydroaeruginoic acid synthetase, Gene: MAPK_0026	Ser526Trp
37431	37275	A	1	G	99.8	819	821	G	99.7564	819	CDS: dihydroaeruginoic acid synthetase, Gene: MAPK_0027	Stp282Gln
38431	38275	C	1	G	100	776	776	G	100	776	CDS: dihydroaeruginoic acid synthetase, Gene: MAPK_0028	Ser3016Thr
40268	40112	G	1	A	100	52	52	A	100	52	CDS: dihydroaeruginoic acid synthetase, Gene: MAPK_0028	His2404Tyr
41365	41209	T	1	A	100	17	17	A	100	17	CDS: dihydroaeruginoic acid synthetase, Gene: MAPK_0028	Gln2038Leu
42567	42411	C	1	G	100	23	23	G	100	23	CDS: dihydroaeruginoic acid synthetase, Gene: MAPK_0028
44629	44473	G	1	T	100	902	902	T	100	902	CDS: dihydroaeruginoic acid synthetase, Gene: MAPK_0028	Ser950Stp
44630	44474	A	1	T	99.9	900	901	T	99.889	900	CDS: dihydroaeruginoic acid synthetase, Gene: MAPK_0028	Ser950Thr
47445	47289	C	1	T	99.9	688	689	T	99.8549	688	CDS: dihydroaeruginoic acid synthetase, Gene: MAPK_0028
49470	49314	C	1	G	99.7	782	784	G	99.7449	782	CDS: methyltransferase, Gene: MAPK_0030	Leu112Val
50744	50577	A	1	C	100	523	523	C	100	523	CDS: PPE-repeat proteins, Gene: MAPK_0031	Phe241Val
57043	56875	A	1	G	100	726	726	G	100	726	CDS: ABC transporter,_ATP-binding subunit, Gene: MAPK_0037	Thr14Ala
57348	57180	C	1	T	100	789	789	T	100	789	CDS: ABC transporter,_ATP-binding subunit, Gene: MAPK_0037
57538	57370	C	1	G	100	807	807	G	100	807	CDS: ABC transporter,_ATP-binding subunit, Gene: MAPK_0037	Arg179Gly
60956	60788	T	1	G	100	684	684	G	100	684	CDS: ABC transporter,_periplasmic binding protein, Gene: MAPK_0040
62052	61884	A	1	C	100	14	14	C	100	14	CDS: ABC transporter,_ATPase subunit, Gene: MAPK_0041	Ser156Ala
62779	62611	T	1	C	99.6	464	466	C	99.5708	464	CDS: ABC transporter,_permease subunit, Gene: MAPK_0042	Tyr253Cys
63137	62969	T	1	C	100	531	531	C	100	531	CDS: ABC transporter,_permease subunit, Gene: MAPK_0042	Ser134Gly
64286	63958	G	1	A	99.7	385	386	A	99.7409	385	CDS: PPE-repeat protein, Gene: MAPK_0043	Arg271Cys
65537	65209	T	1	C	99.6	777	780	C	99.6154	777
66075	65747	C	1	T	100	909	909	T	100	909
66140	65812	C	1	T	99.9	854	855	T	99.883	854
68875	68436	C	1	G	100	10	10	G	100	10	CDS: hypothetical protein, Gene: MAPK_0046	Gly29Ala
68930	68491	C	1	T	60	9	15	T	60	9	CDS: hypothetical protein, Gene: MAPK_0046	Ala11Thr
68938	68499	C	1	A	61.1	11	18	A	61.1111	11	CDS: hypothetical protein, Gene: MAPK_0046	Arg8Leu
68945	68506	C	1	T	53.3	8	15	T	53.3333	8	CDS: hypothetical protein, Gene: MAPK_0046	Asp6Asn
69035	68596	C	1	G	100	134	134	G	100	134
69190	68751	T	1	G	100	490	490	G	100	490	CDS: polyketide synthase associated protein, Gene: papA3	Glu489Asp
69235	68796	T	1	G	99.8	420	421	G	99.7625	420	CDS: polyketide synthase associated protein, Gene: papA3	Lys474Asn
69686	69247	C	1	T	99.4	158	159	T	99.3711	158	CDS: polyketide synthase associated protein, Gene: papA3	Trp324Stp
69818	69379	T	1	C	100	484	484	C	100	484	CDS: polyketide synthase associated protein, Gene: papA3	Asp280Gly
70843	70404	C	1	T	100	324	324	T	100	324
72455	72016	G	1	A	100	14	14	A	100	14	CDS: transcriptional regulator, Gene: MAPK_0050	Ala52Thr
72698	72259	A	1	G	100	381	381	G	100	381	CDS: transcriptional regulator, Gene: MAPK_0050	Thr133Ala
73211	72772	T	1	C	99.8	478	479	C	99.7912	478	CDS: hypothetical protein, Gene: MAPK_0051
76082	75639	C	1	T	99.6	745	748	T	99.5989	745	CDS: acyl-CoA dehydrogenase FadE6, Gene: fadE6
77164	76721	A	1	G	99.7	377	378	G	99.7354	377
77448	77005	A	1	C	100	16	16	C	100	16	CDS: hypothetical protein, Gene: MAPK_0053	Trp99Gly
78197	77684	A	1	C	99.3	577	581	C	99.3115	577	CDS: fatty-acid-CoA ligase FadD2, Gene: fadD2	Val414Gly
79971	79458	A	1	G	100	54	54	G	100	54	CDS: DNA primase, Gene: MAPK_0055
80063	79550	C	1	A	100	16	16	A	100	16	CDS: DNA primase, Gene: MAPK_0055	Pro190His
81575	81062	T	1	C	100	16	16	C	100	16	CDS: NarU, Gene: narU	Met197Val
84164	83651	G	1	C	100	338	338	C	100	338
87432	86905	T	1	C	100	23	23	C	100	23	CDS: NarK3_2, Gene: narK3_2
87442	86915	A	1	G	100	25	25	G	100	25	CDS: NarK3_2, Gene: narK3_2	His412Arg
90137	89531	T	1	C	97.4	74	76	C	97.3684	74	CDS: NirD, Gene: nirD	Ser86Gly
91310	90703	A	1	G	99.5	393	395	G	99.4937	393	CDS: NirB, Gene: nirB	Trp582Arg
93038	92431	T	1	C	100	705	705	C	100	705	CDS: NirB, Gene: nirB	Ile6Val
93887	93280	C	1	G	76	19	25	G	76	19
95913	95304	T	1	C	99.2	125	126	C	99.2063	125	CDS: succinate dehydrogenase,_flavoprotein subunit, Gene: MAPK_0070
97939	97322	T	1	C	100	230	230	C	100	230
98227	97610	A	1	G	99.7	312	313	G	99.6805	312	CDS: Conserved protein/domain typically associated with flavoprotein oxygenases,_DIM6/NTAB family, Gene: MAPK_0072	Val148Ala
99736	99112	G	1	C	99.5	200	201	C	99.5025	200	CDS: Isopenicillin N synthase and related dioxygenases, Gene: MAPK_0073
100912	100288	A	1	C	100	774	774	C	100	774	CDS: FadE5, Gene: fadE5	Met303Leu
104656	104002	A	1	G	100	60	60	G	100	60	CDS: FabG4, Gene: fabG4	Asn333Asp
105556	104902	C	1	T	99.5	369	371	T	99.4609	369	CDS: Acyl dehydratase, Gene: MAPK_0077	Pro178Leu
108415	107701	C	1	A	100	23	23	A	100	23	CDS: LpqI, Gene: lpqI	Glu204Asp
111807	111010	G	1	A	100	10	10	A	100	10	CDS: conserved hypothetical protein, Gene: MAPK_0082
115657	114646	C	1	G	99.9	847	848	G	99.8821	847	CDS: Choline dehydrogenase and related flavoproteins, Gene: MAPK_0084
116454	115440	C	1	T	100	808	808	T	100	808	CDS: Choline dehydrogenase and related flavoproteins, Gene: MAPK_0084	Val333Met
117232	116218	G	1	A	100	835	835	A	100	835	CDS: Choline dehydrogenase and related flavoproteins, Gene: MAPK_0084
117600	116586	T	1	C	100	381	381	C	100	381
121317	120303	G	1	T	100	413	413	T	100	413
121429	120415	T	1	C	100	352	352	C	100	352
121721	120707	T	1	C	99.7	394	395	C	99.7468	394	CDS: D-3-phosphoglycerate dehydrogenase, Gene: MAPK_0088
123282	122218	A	1	C	100	283	283	C	100	283	CDS: transmembrane alanine and valine and leucine rich proteine, Gene: MAPK_0089
124524	123460	A	1	G	100	15	15	G	100	15	CDS: Sugar diacid utilization regulator, Gene: MAPK_0091
128193	127062	A	1	G	100	213	213	G	100	213	Gene: ilvB_2
129584	128453	G	1	C	100	56	56	C	100	56	CDS: succinate-semialdehyde dehydrogenase (NAD(P)(+)), Gene: gabD1
131757	130595	C	1	T	100	23	23	T	100	23
134467	133305	G	1	C	99.9	780	781	C	99.872	780	CDS: FadE4, Gene: fadE4
135026	133864	T	1	C	100	162	162	C	100	162	CDS: aryldialkylphosphatase, Gene: php
135804	134642	C	1	G	100	23	23	G	100	23	CDS: acyltransferase, Gene: MAPK_0101	Trp386Cys
138088	136926	C	1	T	100	95	95	T	100	95	CDS: conserved hypothetical protein, Gene: MAPK_0102
140164	138529	G	1	A	100	36	36	A	100	36	CDS: Glycosyltransferase, Gene: MAPK_0104
142286	140535	G	1	A	100	18	18	A	100	18	CDS: aldehyde dehydrogenase, Gene: MAPK_0106	Gly66Asp
142835	141084	G	1	C	100	33	33	C	100	33	CDS: aldehyde dehydrogenase, Gene: MAPK_0106	Gly249Ala
143447	141696	G	1	C	99.8	630	631	C	99.8415	630	CDS: aldehyde dehydrogenase, Gene: MAPK_0106	Arg453Pro
146810	145023	G	1	C	100	22	22	C	100	22	CDS: EchA1_2, Gene: echA1_2
147450	145663	G	1	A	100	478	478	A	100	478
154056	151805	T	1	C	100	16	16	C	100	16	CDS: Acyl dehydratase, Gene: MAPK_0116	His287Arg
154202	151951	A	1	G	100	11	11	G	100	11	CDS: Acyl dehydratase, Gene: MAPK_0116
154929	152678	G	1	A	100	556	556	A	100	556
154931	152680	T	1	C	99.8	558	559	C	99.8211	558
155142	152891	G	1	A	98.7	464	470	A	98.7234	464	CDS: acyl-CoA dehydrogenase FadE3_2, Gene: fadE3_2	Ala55Thr
155814	153563	G	1	C	98.8	243	246	C	98.7805	243	CDS: acyl-CoA dehydrogenase FadE3_2, Gene: fadE3_2	Ala279Pro
156713	154462	C	1	T	100	240	240	T	100	240
158490	156238	G	1	A	100	820	820	A	100	820	CDS: fatty-acid-CoA ligase FadD4, Gene: fadD4	His269Tyr
159960	157708	T	1	G	100	279	279	G	100	279	CDS: FOG:_GAF domain, Gene: fhlA	Stp174Glu
161963	159711	A	1	G	99.8	814	816	G	99.7549	814	CDS: Phosphoenolpyruvate carboxykinase (GTP), Gene: pckA	Val137Ala
163352	161047	T	1	C	70	7	10	C	70	7	CDS: conserved hypothetical protein, Gene: MAPK_0123	His238Arg
163356	161051	A	1	G	70	7	10	G	70	7	CDS: conserved hypothetical protein, Gene: MAPK_0123	Ser237Pro
165226	162726	T	1	C	98	144	147	C	97.9592	144
170056	167300	A	1	G	100	48	48	G	100	48	CDS: hypothetical protein, Gene: MAPK_0128
173341	170465	T	1	C	100	671	671	C	100	671	CDS: MmpL11, Gene: mmpL11	Leu14Ser
176222	173331	C	1	T	100	135	135	T	100	135	CDS: MmpL11, CDS: Anaerobic dehydrogenases,_typically selenocysteine-containing, Gene: mmpL11, Gene: MAPK_0132
177195	174296	C	1	G	100	133	133	G	100	133	CDS: Anaerobic dehydrogenases,_typically selenocysteine-containing, Gene: MAPK_0132	Arg542Pro
181991	178958	C	1	A	100	78	78	A	100	78
183032	179999	C	1	T	73.3	11	15	T	73.3333	11	CDS: IlvD, Gene: ilvD
183035	180002	C	1	A	58.3	7	12	A	58.3333	7	CDS: IlvD, Gene: ilvD	Asp201Glu
183041	180007	C	1	T	58.3	7	12	T	58.3333	7	CDS: IlvD, Gene: ilvD
183044	180010	G	1	T	54.5	6	11	T	54.5455	6	CDS: IlvD, Gene: ilvD	Glu204Asp
184198	181146	T	1	C	100	10	10	C	100	10
184251	181199	C	1	T	100	41	41	T	100	41	CDS: pfam03779,_SPW,_SPW repeat, Gene: MAPK_0138	Ala141Thr
185406	182276	C	1	T	100	14	14	T	100	14	CDS: enoyl-(acyl-carrier-protein) reductase II, Gene: MAPK_0140
186626	183409	T	1	A	95	285	300	A	95	285	CDS: hypothetical protein, Gene: MAPK_0142	Met4Lys
186816	183599	C	1	T	99.4	500	503	T	99.4036	500	CDS: BglS, Gene: bglS	Ala688Thr
187443	184226	C	1	G	100	26	26	G	100	26	CDS: BglS, Gene: bglS	Ala479Pro
190432	187181	A	1	G	99.3	137	138	G	99.2754	137	CDS: Lysophospholipase, Gene: MAPK_0146
193355	190104	C	1	T	100	10	10	T	100	10	CDS: conserved protein, Gene: MAPK_0148
195823	192572	C	1	G	100	291	291	G	100	291	CDS: Pirin-related protein, Gene: MAPK_0151	Phe27Leu
197963	194713	C	1	G	98.8	80	81	G	98.7654	80
199111	195861	G	1	T	91.7	11	12	T	91.6667	11	CDS: LprO, Gene: lprO	Ala358Ser
206236	202857	G	1	A	99.8	612	613	A	99.8369	612	CDS: mammalian cell entry protein D,_MceD, Gene: mceD	Ala310Val
209865	206318	A	1	T	100	200	200	T	100	200	CDS: mammalian cell entry protein A,_MceA, Gene: mceA1	Ser401Thr
209869	206322	G	1	C	100	200	200	C	100	200	CDS: mammalian cell entry protein A,_MceA, Gene: mceA1	Ile399Met
209875	206328	G	1	C	100	191	191	C	100	191	CDS: mammalian cell entry protein A,_MceA, Gene: mceA1
209932	206385	T	1	G	83.3	60	72	G	83.3333	60	CDS: mammalian cell entry protein A,_MceA, Gene: mceA1
209971	206424	G	2	C/G	50.0/50.0	26/26	52	C	50	26	CDS: mammalian cell entry protein A,_MceA, Gene: mceA1
209974	206427	A	1	G	52.1	25	48	G	52.0833	25	CDS: mammalian cell entry protein A,_MceA, Gene: mceA1
209978	206431	A	1	G	53.2	25	47	G	53.1915	25	CDS: mammalian cell entry protein A,_MceA, Gene: mceA1	Ile363Thr
209983	206436	G	1	C	52	26	50	C	52	26	CDS: mammalian cell entry protein A,_MceA, Gene: mceA1
209995	206448	G	1	C	52.9	27	51	C	52.9412	27	CDS: mammalian cell entry protein A,_MceA, Gene: mceA1
210006	206459	C	2	C/G	50.0/50.0	24/24	48	C	50	24	CDS: mammalian cell entry protein A,_MceA, Gene: mceA1	Val354Leu
210007	206460	G	1	A	52.1	25	48	A	52.0833	25	CDS: mammalian cell entry protein A,_MceA, Gene: mceA1
210241	206694	C	1	G	90.9	20	22	G	90.9091	20	CDS: mammalian cell entry protein A,_MceA, Gene: mceA1
210481	206934	A	1	C	92.9	13	14	C	92.8571	13	CDS: mammalian cell entry protein A,_MceA, Gene: mceA1
210699	207152	G	1	A	100	29	29	A	100	29	CDS: mammalian cell entry protein A,_MceA, Gene: mceA1
210715	207168	G	1	C	98.3	57	58	C	98.2759	57	CDS: mammalian cell entry protein A,_MceA, Gene: mceA1
210739	207192	G	1	A	100	141	141	A	100	141	CDS: mammalian cell entry protein A,_MceA, Gene: mceA1
210742	207195	G	1	C	100	139	139	C	100	139	CDS: mammalian cell entry protein A,_MceA, Gene: mceA1
210745	207198	G	1	A	100	140	140	A	100	140	CDS: mammalian cell entry protein A,_MceA, Gene: mceA1
210790	207243	G	1	C	100	185	185	C	100	185	CDS: mammalian cell entry protein A,_MceA, Gene: mceA1
210835	207288	G	1	A	100	130	130	A	100	130	CDS: mammalian cell entry protein A,_MceA, Gene: mceA1
210840	207293	T	1	A	100	108	108	A	100	108	CDS: mammalian cell entry protein A,_MceA, Gene: mceA1	Thr76Ser
210841	207294	G	1	A	100	110	110	A	100	110	CDS: mammalian cell entry protein A,_MceA, Gene: mceA1
211476	207928	T	1	C	100	504	504	C	100	504	CDS: conserved hypothetical protein, Gene: MAPK_0165
217780	213986	C	1	T	100	32	32	T	100	32	CDS: esterase LipW, Gene: MAPK_0173	Asp249Asn
219377	215449	T	1	C	100	224	224	C	100	224	CDS: 4-hydroxyacetophenone monooxygenase, Gene: MAPK_0174	Gln215Arg
220321	216393	T	1	C	100	21	21	C	100	21	CDS: Dehydrogenases with different specificities (related to short-chain alcohol dehydrogenases), Gene: MAPK_0175	His148Arg
220421	216493	T	1	C	100	15	15	C	100	15	CDS: Dehydrogenases with different specificities (related to short-chain alcohol dehydrogenases), Gene: MAPK_0175	Asn115Asp
220893	216953	G	1	A	100	37	37	A	100	37	CDS: 2,4-dihydroxyhept-2-ene-1,7-dioic acid aldolase, Gene: MAPK_0176	Thr150Ile
222706	218735	A	1	G	99.5	217	218	G	99.5413	217	CDS: Cytochrome P450, Gene: MAPK_0178
222779	218808	G	1	A	99.4	157	158	A	99.3671	157	CDS: Cytochrome P450, Gene: MAPK_0178	Pro309Leu
222816	218845	T	1	C	100	99	99	C	100	99	CDS: Cytochrome P450, Gene: MAPK_0178	Thr297Ala
226213	222151	G	1	C	61.1	11	18	C	61.1111	11	CDS: formyl-coenzyme A transferase, Gene: fctA	Thr40Ser
226218	222157	C	1	G	68.8	11	16	G	68.75	11	CDS: formyl-coenzyme A transferase, Gene: fctA
226219	222158	G	1	C	64.7	11	17	C	64.7059	11	CDS: formyl-coenzyme A transferase, Gene: fctA	Pro38Arg
226227	222166	C	1	G	75	12	16	G	75	12	CDS: formyl-coenzyme A transferase, Gene: fctA	Lys35Asn
226233	222172	C	1	G	80	12	15	G	80	12	CDS: formyl-coenzyme A transferase, Gene: fctA
226412	222351	A	1	G	100	35	35	G	100	35
228289	224228	T	1	C	100	617	617	C	100	617	CDS: bll7800, Gene: MAPK_0183	Met1Val
230082	226020	T	1	C	100	442	442	C	100	442	CDS: Acyl-CoA thioesterase, Gene: MAPK_0185
233286	229142	T	1	C	100	58	58	C	100	58	CDS: FAD/FMN-containing dehydrogenases, Gene: MAPK_0190	His376Arg
233425	229281	C	1	A	100	62	62	A	100	62	CDS: FAD/FMN-containing dehydrogenases, Gene: MAPK_0190	Val330Phe
236917	232680	G	1	C	100	230	230	C	100	230	CDS: Transcriptional regulator, Gene: MAPK_0193
244726	240353	G	1	A	100	54	54	A	100	54	CDS: NAD-dependent aldehyde dehydrogenases, Gene: MAPK_0202
246169	241678	A	1	C	100	21	21	C	100	21	CDS: transcriptional attenuator, Gene: MAPK_0203
246298	241807	G	1	C	100	41	41	C	100	41	CDS: transcriptional attenuator, Gene: MAPK_0203
248032	243524	G	1	A	100	23	23	A	100	23
250615	246107	C	1	G	100	34	34	G	100	34	CDS: Pirin-related protein, Gene: MAPK_0207
250744	246236	G	1	A	100	41	41	A	100	41
251151	246643	G	1	C	100	791	791	C	100	791	CDS: DNA-binding ferritin-like protein (oxidative damage protectant), Gene: MAPK_0208
251275	246767	G	1	A	99.8	568	569	A	99.8243	568	CDS: DNA-binding ferritin-like protein (oxidative damage protectant), Gene: MAPK_0208	Thr27Ile
254580	250012	G	1	C	100	464	464	C	100	464	CDS: conserved hypothetical protein, Gene: MAPK_0213
255893	251325	G	1	A	100	112	112	A	100	112	CDS: Cytochrome P450, Gene: MAPK_0215
256325	251757	T	1	C	100	11	11	C	100	11	CDS: Cytochrome P450, Gene: MAPK_0215
256985	252417	A	1	G	99.7	702	704	G	99.7159	702
258397	253829	G	1	A	100	260	260	A	100	260	CDS: EphF, Gene: ephF
263095	258524	T	1	C	99.8	610	611	C	99.8363	610	CDS: DesA3_2, Gene: desA3_2	Asn4Ser
263610	259039	G	1	A	97.2	35	36	A	97.2222	35	CDS: oxidoreductase, Gene: MAPK_0223
266099	261527	C	1	G	100	11	11	G	100	11	CDS: F420-dependent glucose-6-phosphate dehydrogenase, Gene: MAPK_0227	Arg20Gly
266283	261710	C	1	A	100	73	73	A	100	73	CDS: F420-dependent glucose-6-phosphate dehydrogenase, Gene: MAPK_0227	Ala81Asp
267063	262490	C	1	T	98.9	92	93	T	98.9247	92	CDS: F420-dependent glucose-6-phosphate dehydrogenase, Gene: MAPK_0227	Ala341Val
267215	262642	A	1	G	100	78	78	G	100	78
268759	264186	G	1	A	100	389	389	A	100	389	CDS: FadE1_3, Gene: fadE1_3	Gly258Ser
268793	264220	G	1	A	100	421	421	A	100	421	CDS: FadE1_3, Gene: fadE1_3	Arg269Gln
269026	264453	C	1	T	100	174	174	T	100	174	CDS: FadE1_3, Gene: fadE1_3	Arg347Cys
269952	265379	A	1	C	100	319	319	C	100	319
270812	266239	C	1	G	100	68	68	G	100	68	CDS: peroxidase, Gene: MAPK_0231	Ala277Gly
273925	269352	G	1	A	100	48	48	A	100	48	CDS: ABC-type drug export system,_membrane protein, Gene: MAPK_0236	Val59Ile
275877	271304	G	1	A	55.7	34	61	A	55.7377	34	CDS: FbpC2, Gene: fbpC2
275883	271310	G	1	C	100	59	59	C	100	59	CDS: FbpC2, Gene: fbpC2
277140	272567	G	1	A	100	35	35	A	100	35	CDS: trehalose biosynthesis pathway protein, Gene: MAPK_0239	Thr305Ile
281839	277266	A	1	G	100	73	73	G	100	73	CDS: FusA2, Gene: fusA2	Met1Val
282430	277857	T	1	C	100	11	11	C	100	11	CDS: FusA2, Gene: fusA2	Tyr198His
285559	280768	C	1	T	100	86	86	T	100	86	CDS: FadD7, Gene: fadD7
288132	283242	T	1	C	100	38	38	C	100	38	CDS: OxyS_1, Gene: oxyS_1
288213	283323	G	1	C	99.2	128	129	C	99.2248	128	CDS: OxyS_1, Gene: oxyS_1
288447	283557	G	1	A	97.1	34	35	A	97.1429	34	CDS: OxyS_1, Gene: oxyS_1
289058	284168	G	1	C	97.5	79	81	C	97.5309	79	CDS: Amidases related to nicotinamidase, Gene: MAPK_0247	Pro86Ala
289763	284873	A	1	G	99.7	397	398	G	99.7487	397	CDS: lppS, Gene: MAPK_0248	His135Arg
290039	285149	A	1	G	100	427	427	G	100	427	CDS: lppS, Gene: MAPK_0248	Tyr227Cys
290142	285252	A	1	G	100	87	87	G	100	87
290867	285977	A	1	G	100	26	26	G	100	26
290868	285978	A	1	G	100	26	26	G	100	26
290977	286087	T	1	C	100	38	38	C	100	38	CDS: NADPH:quinone reductase and related Zn-dependent oxidoreductases, Gene: MAPK_0250	Phe21Ser
293912	289021	G	1	A	99.8	460	461	A	99.7831	460	CDS: conserved hypothetical protein, Gene: MAPK_0252
298338	293363	G	1	A	97.8	88	90	A	97.7778	88	CDS: aldehyde dehydrogenase, Gene: MAPK_0255
300532	295557	C	1	T	98.7	74	75	T	98.6667	74	CDS: oxcA, Gene: MAPK_0256	Arg31His
304347	299365	G	1	A	100	123	123	A	100	123	CDS: phenylacetone monooxygenase, Gene: MAPK_0259	Arg114Trp
304348	299366	G	1	A	100	118	118	A	100	118	CDS: phenylacetone monooxygenase, Gene: MAPK_0259
304956	299974	G	1	A	99.8	425	426	A	99.7653	425	CDS: dioxygenase, Gene: MAPK_0260
305103	300121	C	1	T	100	228	228	T	100	228	CDS: dioxygenase, Gene: MAPK_0260
305306	300324	C	1	G	100	200	200	G	100	200	CDS: dioxygenase, Gene: MAPK_0260	Asp265His
307071	302089	G	1	A	100	43	43	A	100	43
307110	302128	A	1	G	100	92	92	G	100	92
307393	302411	T	1	C	100	26	26	C	100	26	CDS: Gluconolactonase, Gene: MAPK_0262
308444	303430	G	1	T	100	10	10	T	100	10	CDS: Gluconolactonase, Gene: MAPK_0262	Ala443Ser
308731	303717	G	1	A	100	17	17	A	100	17	CDS: Gluconolactonase, Gene: MAPK_0262
312852	307829	T	1	C	100	73	73	C	100	73	CDS: AdhD, Gene: adhD	Asn87Ser
314579	309552	T	1	C	100	146	146	C	100	146
316056	310819	G	1	C	92.3	12	13	C	92.3077	12	CDS: CtpI, Gene: ctpI	Ala410Pro
316060	310823	T	1	C	85.7	12	14	C	85.7143	12	CDS: CtpI, Gene: ctpI	Leu411Pro
319853	314280	A	1	G	54.8	17	31	G	54.8387	17	CDS: FadD12_2, Gene: fadD12_2	Phe462Leu
320270	314697	T	1	C	100	16	16	C	100	16	CDS: FadD12_2, Gene: fadD12_2	Asn323Asp
322257	316437	A	1	G	93.8	15	16	G	93.75	15
323250	317430	C	1	T	95.7	22	23	T	95.6522	22	CDS: NAD-dependent aldehyde dehydrogenases, Gene: MAPK_0274	Gly434Asp
325171	319047	T	1	C	100	18	18	C	100	18	CDS: hypothetical protein, Gene: MAPK_0275	Ser158Gly
328548	322424	T	1	C	100	35	35	C	100	35	CDS: hydrolase,_haloacid dehalogenase-like family, Gene: MAPK_0277	Asn163Asp
331895	325506	C	1	T	100	53	53	T	100	53	CDS: GuaA, Gene: guaA
332793	326403	T	1	C	100	121	121	C	100	121	CDS: conserved hypothetical protein, Gene: MAPK_0280
337263	330392	C	1	G	100	116	116	G	100	116	CDS: beta-ketoacyl-acyl-carrier-protein synthase I, Gene: kasB_2
337269	330398	G	1	C	100	151	151	C	100	151	CDS: beta-ketoacyl-acyl-carrier-protein synthase I, Gene: kasB_2
337278	330407	A	1	G	99.5	212	213	G	99.5305	212	CDS: beta-ketoacyl-acyl-carrier-protein synthase I, Gene: kasB_2
337284	330413	A	1	C	99.2	262	264	C	99.2424	262	CDS: beta-ketoacyl-acyl-carrier-protein synthase I, Gene: kasB_2
337287	330416	T	1	C	99.6	261	262	C	99.6183	261	CDS: beta-ketoacyl-acyl-carrier-protein synthase I, Gene: kasB_2
337354	330483	A	1	G	99.6	240	241	G	99.5851	240	CDS: beta-ketoacyl-acyl-carrier-protein synthase I, Gene: kasB_2	Met79Thr
337360	330489	T	1	C	99.5	190	191	C	99.4764	190	CDS: beta-ketoacyl-acyl-carrier-protein synthase I, Gene: kasB_2	His77Arg
337363	330492	C	1	A	98.9	178	180	A	98.8889	178	CDS: beta-ketoacyl-acyl-carrier-protein synthase I, Gene: kasB_2	Arg76Leu
337369	330498	G	1	A	98	98	100	A	98	98	CDS: beta-ketoacyl-acyl-carrier-protein synthase I, Gene: kasB_2	Ala74Val
337371	330500	C	1	G	97.9	94	96	G	97.9167	94	CDS: beta-ketoacyl-acyl-carrier-protein synthase I, Gene: kasB_2
337512	330629	A	1	G	99.8	574	575	G	99.8261	574	CDS: beta-ketoacyl-acyl-carrier-protein synthase I, Gene: kasB_2
337515	330632	C	1	T	99.7	572	574	T	99.6516	572	CDS: beta-ketoacyl-acyl-carrier-protein synthase I, Gene: kasB_2
337753	330870	C	1	T	100	445	445	T	100	445	CDS: IunH, Gene: iunH
337760	330877	C	1	T	100	423	423	T	100	423	CDS: IunH, Gene: iunH	Gly342Ser
338987	331998	C	1	T	100	11	11	T	100	11	CDS: hypothetical protein, Gene: MAPK_0285	Gly92Asp
340761	333717	T	1	C	100	79	79	C	100	79	CDS: AcrA1, Gene: acrA1	Arg192Gly
341759	334715	A	1	G	100	254	254	G	100	254	CDS: conserved lipoprotein LpqD, Gene: lpqD	Ser126Pro
342215	335171	G	1	C	96.8	149	154	C	96.7532	149
342216	335172	A	1	G	97.3	146	150	G	97.3333	146
342221	335177	A	1	G	99.3	149	150	G	99.3333	149
343659	336615	T	1	G	99.7	690	692	G	99.711	690
343677	336633	T	1	A	99.7	796	798	A	99.7494	796
343678	336634	C	1	A	99.9	801	802	A	99.8753	801
344923	337879	C	1	T	100	35	35	T	100	35	CDS: OtsB2, Gene: otsB2	Arg266His
348373	341138	T	1	C	100	55	55	C	100	55	CDS: DNA-directed DNA polymerase,_alpha subunit, Gene: dnaE2
351148	343900	C	1	G	100	15	15	G	100	15	CDS: Nitroreductase, Gene: MAPK_0293	Gln207Glu
351863	344615	A	1	T	100	11	11	T	100	11	CDS: methyltransferase, Gene: MAPK_0295	Lys45Met
352268	345013	C	1	G	100	14	14	G	100	14	CDS: methyltransferase, Gene: MAPK_0295	Ser180Cys
355961	348358	T	1	C	100	11	11	C	100	11	CDS: conserved hypothetical protein, Gene: MAPK_0298	Leu37Pro
357136	349520	G	1	T	100	15	15	T	100	15	CDS: hypothetical protein, Gene: MAPK_0300	Gly116Trp
357143	349527	G	1	A	93.3	14	15	A	93.3333	14	CDS: hypothetical protein, Gene: MAPK_0300	Arg118His
359093	351444	C	1	T	98.4	122	124	T	98.3871	122	CDS: ABC-type multidrug transport system,_ATPase component, Gene: MAPK_0302	Arg788His
362563	354834	T	1	C	100	17	17	C	100	17	CDS: ABC-type multidrug transport system,_ATPase component, Gene: MAPK_0303	Met515Val
362662	354933	G	1	T	70.6	36	51	T	70.5882	36	CDS: ABC-type multidrug transport system,_ATPase component, Gene: MAPK_0303	Leu482Met
362670	354941	G	1	A	70.6	36	51	A	70.5882	36	CDS: ABC-type multidrug transport system,_ATPase component, Gene: MAPK_0303	Pro479Leu
363105	355376	G	1	C	100	25	25	C	100	25	CDS: ABC-type multidrug transport system,_ATPase component, Gene: MAPK_0303	Thr334Ser
366258	358421	T	1	G	100	154	154	G	100	154	CDS: hypothetical protein, Gene: MAPK_0306	Leu15Val
367452	359615	A	1	G	98.1	514	524	G	98.0916	514	CDS: conserved hypothetical protein, Gene: MAPK_0308	Lys11Glu
367568	359731	C	1	G	83.5	76	91	G	83.5165	76	CDS: conserved hypothetical protein, Gene: MAPK_0308
367580	359743	C	1	T	96.9	218	225	T	96.8889	218	CDS: conserved hypothetical protein, Gene: MAPK_0308
367588	359751	C	1	A	100	237	237	A	100	237	CDS: conserved hypothetical protein, Gene: MAPK_0308	Pro56Gln
367604	359767	G	1	T	100	127	127	T	100	127	CDS: conserved hypothetical protein, Gene: MAPK_0308
367610	359773	C	1	G	99.3	149	150	G	99.3333	149	CDS: conserved hypothetical protein, Gene: MAPK_0308
367611	359774	G	1	C	100	139	139	C	100	139	CDS: conserved hypothetical protein, Gene: MAPK_0308	Asp64His
367613	359776	C	1	A	100	163	163	A	100	163	CDS: conserved hypothetical protein, Gene: MAPK_0308	Asp64Glu
367700	359863	G	1	A	96.6	28	29	A	96.5517	28	CDS: conserved hypothetical protein, Gene: MAPK_0308
368354	360449	C	1	G	100	52	52	G	100	52	CDS: conserved hypothetical protein, Gene: MAPK_0308
368558	360653	T	1	C	93.5	245	262	C	93.5115	245	CDS: conserved hypothetical protein, Gene: MAPK_0308
368678	360773	G	1	C	97.5	700	718	C	97.493	700	CDS: conserved hypothetical protein, Gene: MAPK_0308
368783	360878	A	1	C	85	312	367	C	85.0136	312	CDS: conserved hypothetical protein, Gene: MAPK_0308	Glu454Asp
368785	360880	T	1	A	88	307	349	A	87.9656	307	CDS: conserved hypothetical protein, Gene: MAPK_0308	Val455Asp
368786	360881	T	1	C	89	314	353	C	88.9518	314	CDS: conserved hypothetical protein, Gene: MAPK_0308
371204	363278	T	1	C	100	29	29	C	100	29	CDS: O-acetylhomoserine sulfhydrylase, Gene: metC	Ser301Gly
375474	367548	C	1	T	100	909	909	T	100	909	CDS: isocitrate dehydrogenase, Gene: icd1
378036	370104	A	1	G	100	555	555	G	100	555	CDS: tryptophanyl-tRNA synthetase, Gene: trpS
379518	371577	T	1	C	100	42	42	C	100	42
379570	371629	G	1	T	99.1	115	116	T	99.1379	115	CDS: N-acetylglucosamine-6-phosphate deacetylase, Gene: nagA
381068	372953	T	1	A	100	31	31	A	100	31	CDS: sugar-transport integral membrane protein SugI, Gene: sugI	Thr301Ser
382072	373957	G	1	T	89.5	17	19	T	89.4737	17	CDS: penicillin-binding protein dacB, Gene: MAPK_0320	Leu363Ile
385071	376804	C	1	T	100	162	162	T	100	162	CDS: SigJ, Gene: sigJ	Arg35Trp
386039	377771	A	1	C	100	145	145	C	100	145	CDS: hypothetical protein, Gene: MAPK_0323	Val184Gly
386590	378322	A	1	G	100	81	81	G	100	81
392348	383877	G	1	A	100	51	51	A	100	51	CDS: Add, Gene: add	Ala125Thr
393892	385422	T	1	C	99.9	725	726	C	99.8623	725	CDS: transcription regulator, Gene: MAPK_0331	Leu158Ser
394644	386174	G	1	A	100	766	766	A	100	766	CDS: conserved hypothetical protein, Gene: MAPK_0332	Cys129Tyr
397237	388766	C	1	T	100	27	27	T	100	27	CDS: conserved protein, Gene: MAPK_0335	Gly437Glu
397730	389259	C	1	T	100	109	109	T	100	109	CDS: conserved protein, Gene: MAPK_0335	Gly273Ser
398320	389849	T	1	C	100	193	193	C	100	193	CDS: conserved protein, Gene: MAPK_0335	His76Arg
399516	391045	G	1	T	100	44	44	T	100	44
401021	392480	A	1	G	100	21	21	G	100	21	CDS: PmmB, Gene: pmmB	Val251Ala
404607	395846	G	1	T	100	26	26	T	100	26	CDS: AmiA, Gene: amiA	Ala6Ser
407695	398920	C	1	G	100	80	80	G	100	80	CDS: LpdA, Gene: lpdA	Leu449Val
408488	399713	G	1	C	100	55	55	C	100	55	CDS: GlpD2, Gene: glpD2
409162	400387	G	1	T	100	117	117	T	100	117	CDS: GlpD2, Gene: glpD2	Cys426Phe
413094	404248	A	1	C	100	326	326	C	100	326	CDS: PPE-repeat proteins, Gene: MAPK_0349	Glu39Asp
418813	409258	C	1	T	92.3	12	13	T	92.3077	12	CDS: Lhr, Gene: lhr	Gly844Ser
418913	409358	T	1	C	100	11	11	C	100	11	CDS: Lhr, Gene: lhr
419731	410156	T	1	C	100	18	18	C	100	18	CDS: Lhr, Gene: lhr	Ile538Val
424118	414384	C	1	T	100	15	15	T	100	15	CDS: conserved hypothetical protein, Gene: MAPK_0356
428016	418258	G	1	A	100	487	487	A	100	487
428120	418362	C	1	A	99.9	695	696	A	99.8563	695	CDS: RsbW, Gene: rsbW	Pro22Thr
430189	420432	C	2	A/C	50.0/50.0	5/5	10	A	50	5	CDS: AccA3, Gene: accA3	Gly529Cys
433531	423774	C	1	T	100	11	11	T	100	11	CDS: maf protein, Gene: maf	Ala150Thr
433567	423810	C	1	T	100	10	10	T	100	10	CDS: maf protein, Gene: maf	Val138Met
439635	429690	C	1	G	100	207	207	G	100	207	CDS: PurK, Gene: purK	Pro9Arg
441449	431310	C	1	G	100	97	97	G	100	97	CDS: FadE25_4, Gene: fadE25_4	Pro8Arg
444084	433945	G	1	A	75	12	16	A	75	12	CDS: two component system membrane associated sensor kinase, Gene: MAPK_0378	Val31Ile
446467	436319	G	1	C	100	166	166	C	100	166	CDS: PstS, Gene: pstS	Arg115Pro
449145	438891	T	1	C	100	91	91	C	100	91	CDS: PknD, Gene: pknD	Tyr612His
454118	443786	T	1	C	100	91	91	C	100	91
456358	446019	C	1	T	98.6	73	74	T	98.6486	73
460575	449988	C	1	T	100	12	12	T	100	12	CDS: Type I restriction-modification system methyltransferase subunit, Gene: MAPK_0392	Asp321Asn
463628	452877	T	1	C	100	444	444	C	100	444	CDS: LPPG:Fo 2-phospho-L-lactate transferase, Gene: MAPK_0394	His99Arg
468337	457169	G	1	A	100	34	34	A	100	34	CDS: conserved hypothetical protein, Gene: MAPK_0400	Arg365Gln
473080	461897	A	1	G	100	36	36	G	100	36	CDS: conserved hypothetical protein, Gene: MAPK_0404
475192	464009	G	1	A	100	300	300	A	100	300	CDS: SahH, Gene: sahH
475620	464437	C	1	A	99.4	336	338	A	99.4083	336	CDS: SahH, Gene: sahH	Ala197Glu
476751	465568	T	1	G	100	11	11	G	100	11	CDS: Tmk, Gene: tmk
480912	469645	G	1	A	100	10	10	A	100	10	CDS: LpqB, Gene: lpqB	Ala374Thr
481265	469998	C	1	A	100	47	47	A	100	47	CDS: LpqB, Gene: lpqB
481326	470059	T	1	C	100	36	36	C	100	36	CDS: LpqB, Gene: lpqB	Ser512Pro
483334	472064	A	1	G	100	68	68	G	100	68
484094	472687	A	1	G	100	140	140	G	100	140
486642	475235	C	1	A	100	22	22	A	100	22	CDS: SecA, Gene: secA	His483Asn
487431	476024	A	1	G	99.6	499	501	G	99.6008	499	CDS: SecA, Gene: secA	Thr746Ala
487574	476167	C	1	T	100	448	448	T	100	448	CDS: SecA, Gene: secA
488198	476745	G	1	A	100	13	13	A	100	13
490583	478901	T	1	C	99.6	479	481	C	99.5842	479	CDS: Response regulator containing a CheY-like receiver domain and an HTH DNA-binding domain, Gene: MAPK_0416	Leu521Pro
493782	481963	C	1	G	100	102	102	G	100	102
494333	482514	T	1	C	96.1	49	51	C	96.0784	49	CDS: conserved hypothetical protein, Gene: MAPK_0421
495570	483751	A	1	T	100	423	423	T	100	423	CDS: PvdS, Gene: pvdS	Asn84Tyr
495705	483886	G	1	T	100	527	527	T	100	527	CDS: PvdS, Gene: pvdS	Asp129Tyr
496908	485036	C	1	T	100	80	80	T	100	80	CDS: Flavodoxin reductases (ferredoxin-NADPH reductases) family 1, Gene: MAPK_0424	Arg29Trp
499449	487570	C	1	T	100	272	272	T	100	272
499550	487671	C	1	A	99.6	252	253	A	99.6047	252	CDS: conserved hypothetical protein, Gene: MAPK_0426	Val264Leu
500462	488583	A	1	G	99	408	412	G	99.0291	408	CDS: Transcriptional regulator, Gene: MAPK_0427	Leu170Ser
500612	488734	G	1	C	91.7	66	72	C	91.6667	66	CDS: Transcriptional regulator, Gene: MAPK_0427	Pro120Arg
500741	488863	T	1	C	97.8	133	136	C	97.7941	133	CDS: Transcriptional regulator, Gene: MAPK_0427	Lys77Arg
500949	489071	G	1	C	100	30	30	C	100	30	CDS: Transcriptional regulator, Gene: MAPK_0427	Pro8Ala
502159	490281	T	1	C	100	146	146	C	100	146	CDS: conserved hypothetical protein, Gene: MAPK_0429	Val142Ala
502296	490418	A	1	G	100	335	335	G	100	335	CDS: conserved hypothetical protein, Gene: MAPK_0429	Met188Val
502989	491111	C	1	T	99.6	282	283	T	99.6466	282
503850	491972	C	1	A	100	407	407	A	100	407	CDS: acetyl-CoA acetyltransferase, Gene: fadA6_4	Asp327Tyr
504052	492174	G	1	A	100	69	69	A	100	69	CDS: acetyl-CoA acetyltransferase, Gene: fadA6_4
505675	493797	G	1	C	100	13	13	C	100	13	CDS: ribosome biogenesis GTPase, Gene: MAPK_0433	Pro235Arg
508602	496584	A	1	C	99.4	361	363	C	99.449	361	CDS: conserved hypothetical protein, Gene: MAPK_0436
508605	496587	C	1	G	99.4	355	357	G	99.4398	355	CDS: conserved hypothetical protein, Gene: MAPK_0436
508689	496671	C	1	G	100	521	521	G	100	521	CDS: conserved hypothetical protein, Gene: MAPK_0436
508819	496801	C	1	G	91.9	125	136	G	91.9118	125	CDS: conserved hypothetical protein, Gene: MAPK_0436	Ser375Thr
508820	496802	T	1	C	91.9	125	136	C	91.9118	125	CDS: conserved hypothetical protein, Gene: MAPK_0436	Ser375Gly
508833	496815	G	1	C	71.8	56	78	C	71.7949	56	CDS: conserved hypothetical protein, Gene: MAPK_0436	Ile370Met
508835	496817	T	1	C	72.4	55	76	C	72.3684	55	CDS: conserved hypothetical protein, Gene: MAPK_0436	Ile370Val
508963	496914	C	1	T	95	19	20	T	95	19	CDS: conserved hypothetical protein, Gene: MAPK_0436	Arg327His
509001	496952	C	1	T	99.5	187	188	T	99.4681	187	CDS: conserved hypothetical protein, Gene: MAPK_0436
509133	497084	G	1	C	91.4	32	35	C	91.4286	32	CDS: conserved hypothetical protein, Gene: MAPK_0436
509197	497148	T	1	C	97.7	43	44	C	97.7273	43	CDS: conserved hypothetical protein, Gene: MAPK_0436	Gln249Arg
509223	497174	G	1	A	92.3	12	13	A	92.3077	12	CDS: conserved hypothetical protein, Gene: MAPK_0436
509224	497175	T	1	C	92.3	12	13	C	92.3077	12	CDS: conserved hypothetical protein, Gene: MAPK_0436	Asn240Ser
509226	497177	T	1	C	92.9	13	14	C	92.8571	13	CDS: conserved hypothetical protein, Gene: MAPK_0436
509292	497243	C	1	T	61.9	122	197	T	61.9289	122	CDS: conserved hypothetical protein, Gene: MAPK_0436
509295	497246	T	1	C	60.2	121	201	C	60.199	121	CDS: conserved hypothetical protein, Gene: MAPK_0436
509580	497472	T	1	C	100	19	19	C	100	19	CDS: conserved hypothetical protein, Gene: MAPK_0436
509586	497478	T	1	C	100	17	17	C	100	17	CDS: conserved hypothetical protein, Gene: MAPK_0436
509592	497484	G	1	C	88.9	16	18	C	88.8889	16	CDS: conserved hypothetical protein, Gene: MAPK_0436
509860	497746	A	1	G	96.9	31	32	G	96.875	31	CDS: conserved hypothetical protein, Gene: MAPK_0436	Val28Ala
513407	501224	C	1	T	100	249	249	T	100	249	CDS: short chain dehydrogenase, Gene: MAPK_0440
513888	501705	G	1	A	100	102	102	A	100	102	CDS: short chain dehydrogenase, Gene: MAPK_0440	Ala232Thr
514215	502032	C	1	G	64.4	47	73	G	64.3836	47	CDS: conserved hypothetical protein, Gene: MAPK_0441
514220	502037	T	1	G	73.2	52	71	G	73.2394	52	CDS: conserved hypothetical protein, Gene: MAPK_0441	Val91Gly
514228	502045	A	1	T	75.4	52	69	T	75.3623	52	CDS: conserved hypothetical protein, Gene: MAPK_0441	Met94Leu
514380	502197	A	1	G	99.7	369	370	G	99.7297	369	CDS: conserved hypothetical protein, Gene: MAPK_0441
514746	502563	G	1	A	100	448	448	A	100	448	CDS: conserved hypothetical protein, Gene: MAPK_0441	Trp266Stp
515423	503240	C	1	A	100	22	22	A	100	22	CDS: dehydrogenase, Gene: MAPK_0442
515843	503660	A	1	G	98.6	70	71	G	98.5915	70	CDS: dehydrogenase, Gene: MAPK_0442
516539	504356	C	1	T	100	215	215	T	100	215	CDS: Dehydrogenases with different specificities (related to short-chain alcohol dehydrogenases), Gene: MAPK_0443	Glu158Lys
518065	505882	T	1	C	100	415	415	C	100	415	CDS: conserved hypothetical protein, Gene: MAPK_0445	Ser12Pro
518376	506193	G	1	A	100	190	190	A	100	190
518408	506225	T	1	G	100	269	269	G	100	269
518632	506449	T	1	C	100	415	415	C	100	415
520855	508672	G	1	A	99.7	1195	1198	A	99.7496	1195
520993	508810	C	1	T	100	968	968	T	100	968
527717	515277	T	1	G	100	131	131	G	100	131	CDS: RhlE, Gene: rhlE	Ile267Leu
530643	518148	C	1	G	100	269	269	G	100	269	CDS: conserved hypothetical protein, Gene: MAPK_0459
530986	518491	A	1	C	99.7	309	310	C	99.6774	309	CDS: Transcriptional regulator, Gene: MAPK_0460	Leu152Val
532434	519939	C	1	G	100	492	492	G	100	492	CDS: conserved hypothetical protein, Gene: MAPK_0461	Cys284Trp
533853	521345	G	1	A	99.5	211	212	A	99.5283	211	CDS: MoeZ, Gene: moeZ
534779	522259	G	1	A	98.6	68	69	A	98.5507	68	CDS: conserved hypothetical protein, Gene: MAPK_0463
538169	525027	T	1	C	90.9	10	11	C	90.9091	10	CDS: Superfamily I DNA and RNA helicases, Gene: MAPK_0467	Val617Ala
544797	531092	C	1	T	99.8	403	404	T	99.7525	403	CDS: NTP pyrophosphohydrolases containing a Zn-finger,_probably nucleic-acid-binding, Gene: MAPK_0469	Arg656Trp
547601	533851	T	1	C	97	65	67	C	97.0149	65
550597	536843	G	1	T	100	43	43	T	100	43
552000	538188	C	1	A	100	739	739	A	100	739	CDS: hypothetical protein, Gene: MAPK_0475	Val4Phe
553933	540121	A	1	T	99.7	304	305	T	99.6721	304	CDS: conserved hypothetical protein, Gene: MAPK_0477	Ile244Phe
554447	540635	T	1	C	100	751	751	C	100	751	CDS: conserved hypothetical protein, Gene: MAPK_0477	Val415Ala
554535	540723	T	1	C	99.9	889	890	C	99.8876	889	CDS: conserved hypothetical protein, Gene: MAPK_0477
557381	543514	A	1	G	99.8	414	415	G	99.759	414	CDS: mammalian cell entry protein A,_MceA, Gene: mceA2	Met12Val
557593	543726	C	1	T	99.9	780	781	T	99.872	780	CDS: mammalian cell entry protein A,_MceA, Gene: mceA2
557594	543727	A	1	T	100	993	993	T	100	993	CDS: mammalian cell entry protein A,_MceA, Gene: mceA2	Thr83Ser
557599	543732	C	1	T	99.7	1129	1132	T	99.735	1129	CDS: mammalian cell entry protein A,_MceA, Gene: mceA2
557644	543777	C	1	G	100	1188	1188	G	100	1188	CDS: mammalian cell entry protein A,_MceA, Gene: mceA2
557689	543822	C	1	T	99.8	1369	1372	T	99.7813	1369	CDS: mammalian cell entry protein A,_MceA, Gene: mceA2
557692	543825	C	1	G	100	1370	1370	G	100	1370	CDS: mammalian cell entry protein A,_MceA, Gene: mceA2
557695	543828	C	1	T	99.9	1370	1372	T	99.8542	1370	CDS: mammalian cell entry protein A,_MceA, Gene: mceA2
557719	543852	C	1	G	99.8	1541	1544	G	99.8057	1541	CDS: mammalian cell entry protein A,_MceA, Gene: mceA2
557735	543868	C	1	T	99.9	1589	1591	T	99.8743	1589	CDS: mammalian cell entry protein A,_MceA, Gene: mceA2
557953	544086	T	1	G	99.9	1452	1454	G	99.8624	1452	CDS: mammalian cell entry protein A,_MceA, Gene: mceA2
558088	544221	G	1	C	100	187	187	C	100	187	CDS: mammalian cell entry protein A,_MceA, Gene: mceA2
558193	544326	G	1	C	99.9	858	859	C	99.8836	858	CDS: mammalian cell entry protein A,_MceA, Gene: mceA2
558511	544644	G	1	A	95.5	21	22	A	95.4545	21	CDS: mammalian cell entry protein A,_MceA, Gene: mceA2
558688	544821	T	1	G	100	10	10	G	100	10	CDS: hypothetical protein, Gene: MAPK_0480	Tyr303Ser
560077	546191	T	1	C	100	279	279	C	100	279	CDS: Dehydrogenases with different specificities (related to short-chain alcohol dehydrogenases), Gene: MAPK_0481
563157	549251	G	1	C	100	125	125	C	100	125
563750	549844	T	1	C	100	129	129	C	100	129	CDS: FadD29, Gene: fadD29	Cys93Arg
567626	553715	G	1	A	100	29	29	A	100	29	CDS: metal dependent hydrolase, Gene: MAPK_0485	Val259Met
569286	555369	G	1	T	100	45	45	T	100	45	CDS: Flavodoxin reductases (ferredoxin-NADPH reductases) family 1, Gene: MAPK_0487	Asp200Tyr
571031	556996	C	1	T	99.8	411	412	T	99.7573	411
573627	559459	T	1	G	99.7	349	350	G	99.7143	349	CDS: YiaAB two helix domain protein, Gene: MAPK_0491	Tyr34Asp
573837	559669	A	1	G	100	519	519	G	100	519
574295	560127	T	1	C	100	230	230	C	100	230	CDS: conserved hypothetical protein, Gene: MAPK_0492	Val116Ala
574310	560142	T	1	C	100	179	179	C	100	179	CDS: conserved hypothetical protein, Gene: MAPK_0492	Met121Thr
574828	560660	G	1	C	66.7	10	15	C	66.6667	10	CDS: conserved hypothetical protein, Gene: MAPK_0492	Val294Leu
576886	562707	C	1	G	100	24	24	G	100	24	CDS: Signal transduction histidine kinase, Gene: MAPK_0494	Arg59Ser
576964	562785	G	1	C	100	45	45	C	100	45	CDS: Signal transduction histidine kinase, Gene: MAPK_0494
577063	562884	A	1	G	100	52	52	G	100	52
578282	564010	C	1	T	100	106	106	T	100	106	CDS: conserved hypothetical protein, Gene: MAPK_0496
578556	564284	C	1	T	100	505	505	T	100	505	CDS: conserved hypothetical protein, Gene: MAPK_0496	Arg14His
581206	566892	A	1	C	99.8	416	417	C	99.7602	416	CDS: conserved hypothetical protein, Gene: MAPK_0499
581412	567098	C	1	T	100	602	602	T	100	602	CDS: conserved hypothetical protein, Gene: MAPK_0499	Glu159Lys
582026	567686	C	1	T	74.1	20	27	T	74.0741	20	CDS: Hsp18_3, Gene: hsp18_3	Gly129Ser
582030	567690	G	1	C	67.7	21	31	C	67.7419	21	CDS: Hsp18_3, Gene: hsp18_3
582048	567708	G	1	C	65.7	23	35	C	65.7143	23	CDS: Hsp18_3, Gene: hsp18_3
582066	567726	G	1	A	53.6	15	28	A	53.5714	15	CDS: Hsp18_3, Gene: hsp18_3
582084	567744	G	1	C	56.2	18	32	C	56.25	18	CDS: Hsp18_3, Gene: hsp18_3
582451	568111	G	1	A	100	255	255	A	100	255
585657	571316	A	1	G	100	71	71	G	100	71	CDS: Response regulator with putative antiterminator output domain, Gene: MAPK_0504	Thr168Ala
587224	572880	A	1	G	100	149	149	G	100	149	CDS: Threonine dehydrogenase and related Zn-dependent dehydrogenases, Gene: MAPK_0505
587866	573522	C	1	T	99.9	836	837	T	99.8805	836	CDS: GlgX_2, Gene: glgX_2
589240	574896	C	1	T	100	124	124	T	100	124	CDS: GlgX_2, Gene: glgX_2
591245	576896	T	1	C	100	15	15	C	100	15	CDS: oxidoreductase, Gene: MAPK_0508	Asp36Gly
595209	580718	G	1	A	100	350	350	A	100	350	CDS: pyruvate dehydrogenase (cytochrome), Gene: poxB	Pro523Ser
596667	582176	A	1	G	100	37	37	G	100	37	CDS: pyruvate dehydrogenase (cytochrome), Gene: poxB	Trp37Arg
599273	584662	G	1	A	100	15	15	A	100	15	CDS: Dehydrogenases with different specificities (related to short-chain alcohol dehydrogenases), Gene: MAPK_0515	Ser228Leu
602565	587396	A	1	C	100	11	11	C	100	11	CDS: Superfamily II RNA helicase, Gene: MAPK_0516
602689	587520	C	1	T	100	16	16	T	100	16	CDS: Superfamily II RNA helicase, Gene: MAPK_0516	Gly84Asp
602960	587791	A	1	C	100	13	13	C	100	13	CDS: phosphatase, Gene: MAPK_0517
604298	588884	T	1	A	100	42	42	A	100	42	CDS: sugar transferase, Gene: MAPK_0518	Asp41Val
605666	590187	C	1	T	100	21	21	T	100	21	CDS: carbamoyl transferase, Gene: MAPK_0519	Ala131Thr
606639	591160	G	1	A	100	46	46	A	100	46	CDS: Nucleoside-diphosphate-sugar epimerases, Gene: MAPK_0520	Ala169Val
607616	592137	A	1	G	100	15	15	G	100	15	CDS: glycosyl transferase, Gene: MAPK_0521
610842	595125	G	1	A	100	18	18	A	100	18	CDS: Topoisomerase IB, Gene: MAPK_0524	Thr292Met
613388	597671	G	1	A	100	29	29	A	100	29	CDS: epimerase, Gene: MAPK_0526
614802	599085	T	1	A	100	50	50	A	100	50	CDS: Metal-dependent hydrolase, Gene: MAPK_0528	Asn25Ile
615384	599660	T	1	C	100	17	17	C	100	17	CDS: LmbE family protein, Gene: MAPK_0529	Arg99Gly
618479	602665	T	1	C	100	195	195	C	100	195	CDS: CatB, Gene: catB
621906	606045	G	1	A	100	497	497	A	100	497
621993	606132	C	1	T	100	486	486	T	100	486	CDS: methyltransferase, Gene: MAPK_0535	Ala14Val
630362	614009	T	1	C	100	20	20	C	100	20	CDS: sugar transporter, Gene: MAPK_0541	Val240Ala
630704	614351	T	1	C	100	17	17	C	100	17	CDS: sugar transporter, Gene: MAPK_0541	Val354Ala
631441	615088	G	1	A	100	62	62	A	100	62	CDS: monooxygenase, Gene: MAPK_0542	Gly130Asp
631502	615149	A	1	G	98.6	73	74	G	98.6486	73	CDS: monooxygenase, Gene: MAPK_0542
632601	616189	C	1	T	100	12	12	T	100	12	CDS: conserved hypothetical protein, Gene: MAPK_0543
635188	618776	T	1	C	100	16	16	C	100	16	CDS: conserved hypothetical protein, Gene: MAPK_0545
635609	619114	A	1	G	100	17	17	G	100	17	CDS: oxidoreductase, Gene: MAPK_0546	Asn66Ser
636101	619537	A	1	G	100	60	60	G	100	60	CDS: oxidoreductase, Gene: MAPK_0546	Asp230Gly
638140	621472	C	1	T	100	301	301	T	100	301	CDS: conserved hypothetical protein, Gene: MAPK_0547	Ala93Thr
642767	625949	G	1	A	99.3	442	445	A	99.3258	442	CDS: Omt, Gene: omt	Thr237Ile
643542	626724	A	1	G	100	857	857	G	100	857
644459	627641	A	1	G	100	120	120	G	100	120	CDS: NuoN, Gene: nuoN
644767	627949	T	1	C	99.6	457	459	C	99.5643	457	CDS: NuoN, Gene: nuoN	Thr331Ala
644801	627983	A	1	C	100	531	531	C	100	531	CDS: NuoN, Gene: nuoN
647795	630977	G	1	C	100	27	27	C	100	27	CDS: NuoL, Gene: nuoL	Leu471Val
648227	631409	T	1	C	100	161	161	C	100	161	CDS: NuoL, Gene: nuoL	Thr327Ala
648503	631685	G	1	T	100	149	149	T	100	149	CDS: NuoL, Gene: nuoL	Gln235Lys
650005	633187	C	1	T	100	74	74	T	100	74	CDS: NuoJ, Gene: nuoJ	Arg111Lys
651110	634292	T	1	G	100	553	553	G	100	553	CDS: NuoH, Gene: nuoH	Asn346His
652276	635458	T	1	C	58.1	25	43	C	58.1395	25	CDS: NADH dehydrogenase subunit G, Gene: nuoG	Ile760Val
652280	635462	T	1	G	61.9	26	42	G	61.9048	26	CDS: NADH dehydrogenase subunit G, Gene: nuoG
652284	635466	C	1	T	63.2	24	38	T	63.1579	24	CDS: NADH dehydrogenase subunit G, Gene: nuoG	Arg757His
655919	639001	C	1	G	100	43	43	G	100	43	CDS: NuoE, Gene: nuoE	Gly250Arg
658333	641378	A	1	G	100	389	389	G	100	389	CDS: NuoC, Gene: nuoC
662092	645137	G	1	A	100	13	13	A	100	13	CDS: phosphotransferase, Gene: MAPK_0571	Ala133Val
662232	645277	C	1	T	100	13	13	T	100	13	CDS: phosphotransferase, Gene: MAPK_0571
663022	646047	A	1	G	100	589	589	G	100	589	CDS: FadE12_3, Gene: fadE12_3	Ser303Pro
664496	647521	G	1	A	99.7	378	379	A	99.7361	378	CDS: Transcriptional regulator, Gene: MAPK_0573	Gln25Stp
664650	647675	C	1	A	98.8	81	82	A	98.7805	81	CDS: Isopropylmalate/homocitrate/citramalate synthases, Gene: MAPK_0574	Ser274Ile
665413	648438	C	1	T	100	28	28	T	100	28	CDS: Isopropylmalate/homocitrate/citramalate synthases, Gene: MAPK_0574	Ala20Thr
667112	650137	A	1	G	100	197	197	G	100	197	CDS: hypothetical protein, Gene: MAPK_0576	Phe248Leu
668335	651360	C	1	G	100	369	369	G	100	369	CDS: conserved hypothetical protein, Gene: MAPK_0577	Gly222Arg
668879	651904	G	1	A	100	26	26	A	100	26	CDS: conserved hypothetical protein, Gene: MAPK_0577
670432	653457	C	1	T	100	269	269	T	100	269	CDS: FadE23, Gene: fadE23	Glu324Lys
670490	653515	T	1	C	99.8	479	480	C	99.7917	479	CDS: FadE23, Gene: fadE23
670660	653685	T	1	C	99.4	469	472	C	99.3644	469	CDS: FadE23, Gene: fadE23	Met248Val
674306	657267	T	1	C	100	25	25	C	100	25	CDS: PPE-repeat proteins, Gene: MAPK_0583	Thr301Ala
675841	658730	T	1	C	91.8	45	49	C	91.8367	45	CDS: PPE-repeat proteins, Gene: MAPK_0584	Thr213Ala
676069	658958	C	1	T	100	14	14	T	100	14	CDS: PPE-repeat proteins, Gene: MAPK_0584	Ala137Thr
676822	659656	T	1	C	100	310	310	C	100	310
678349	661182	T	1	C	100	383	383	C	100	383	Gene: norB
683329	666150	T	1	C	100	31	31	C	100	31	CDS: FprA, Gene: fprA	Asn220Asp
683385	666206	C	1	T	100	11	11	T	100	11	CDS: FprA, Gene: fprA	Gly201Glu
685448	668269	C	1	T	100	665	665	T	100	665	CDS: Small-conductance mechanosensitive channel, Gene: MAPK_0594	Pro63Leu
687689	670510	A	1	G	100	964	964	G	100	964	CDS: FtsX, Gene: ftsX	Thr68Ala
690210	673031	A	1	G	100	110	110	G	100	110	CDS: conserved hypothetical protein, Gene: MAPK_0600	Ser137Gly
690222	673043	C	1	T	100	122	122	T	100	122	CDS: conserved hypothetical protein, Gene: MAPK_0600	His141Tyr
692062	674883	C	1	T	100	935	935	T	100	935
692209	675030	G	1	A	99.9	993	994	A	99.8994	993
693293	676114	G	1	C	97.1	33	34	C	97.0588	33	CDS: Glycosyl transferases,_related to UDP-glucuronosyltransferase, Gene: MAPK_0603
693428	676249	T	1	C	97.1	34	35	C	97.1429	34	CDS: Glycosyl transferases,_related to UDP-glucuronosyltransferase, Gene: MAPK_0603
693465	676286	T	1	C	81.5	198	243	C	81.4815	198	CDS: Glycosyl transferases,_related to UDP-glucuronosyltransferase, Gene: MAPK_0603	Tyr221Cys
694792	677613	C	1	A	100	253	253	A	100	253	CDS: conserved hypothetical protein, Gene: MAPK_0605	Arg187Leu
695024	677844	C	1	T	100	90	90	T	100	90	CDS: conserved hypothetical protein, Gene: MAPK_0605	Gly110Ser
696053	678813	T	1	G	99.9	771	772	G	99.8705	771
696580	679340	A	1	G	100	349	349	G	100	349	Gene: MAPK_0607
697310	680070	G	1	C	100	35	35	C	100	35	CDS: conserved hypothetical protein, Gene: MAPK_0608	Pro136Ala
699091	681843	G	1	A	100	268	268	A	100	268	CDS: Phosphatidylserine/phosphatidylglycerophosphate/ cardiolipin synthases and related enzymes, Gene: MAPK_0609
700321	683073	G	1	T	99.9	669	670	T	99.8507	669	CDS: hypothetical protein, Gene: MAPK_0611	Pro123Thr
701658	684410	G	1	C	100	71	71	C	100	71	CDS: conserved hypothetical protein, Gene: MAPK_0613	Arg88Pro
703752	686503	C	1	G	100	131	131	G	100	131	CDS: Hemerythrin HHE cation binding domain protein, Gene: MAPK_0615	Asp156His
703925	686676	C	1	T	99.8	520	521	T	99.8081	520	CDS: Hemerythrin HHE cation binding domain protein, Gene: MAPK_0615	Ser98Asn
706712	689265	A	1	G	100	79	79	G	100	79
708066	690619	A	1	C	54.2	13	24	C	54.1667	13	CDS: putative CrcB protein 2, Gene: ccrB2	Val24Gly
708992	691545	C	1	T	100	53	53	T	100	53	CDS: PgmA, Gene: pgmA
710420	692973	C	1	T	100	815	815	T	100	815	CDS: Arabinose efflux permease, Gene: MAPK_0623	Arg41Cys
710606	693159	C	1	T	100	511	511	T	100	511	CDS: Arabinose efflux permease, Gene: MAPK_0623	Gln103Stp
712235	694788	G	1	A	100	501	501	A	100	501	CDS: Prophage maintenance system killer protein, Gene: MAPK_0624
714463	696984	C	1	T	99.4	309	311	T	99.3569	309	Gene: MAPK_0626
714723	697244	A	1	G	99.9	857	858	G	99.8834	857	CDS: Phenylpropionate dioxygenase and related ring-hydroxylating dioxygenases,_large terminal subunit, Gene: MAPK_0627	Asn31Ser
722411	704922	A	1	G	100	28	28	G	100	28	CDS: conserved hypothetical protein, Gene: MAPK_0634
722957	705468	G	1	C	100	15	15	C	100	15	CDS: enolase, Gene: MAPK_0635
723001	705512	A	1	G	100	22	22	G	100	22	CDS: enolase, Gene: MAPK_0635	Asp99Gly
723460	705971	G	1	A	100	423	423	A	100	423	CDS: enolase, Gene: MAPK_0635	Cys252Tyr
723721	706232	T	1	A	100	397	397	A	100	397	CDS: enolase, Gene: MAPK_0635	Met339Lys
725742	708187	C	1	A	100	26	26	A	100	26	CDS: ABC transporter, Gene: MAPK_0636	Asp381Tyr
727064	709461	G	1	C	100	201	201	C	100	201	CDS: membrane protein,_MmpL family, Gene: MAPK_0637
727374	709771	G	1	A	100	530	530	A	100	530	CDS: membrane protein,_MmpL family, Gene: MAPK_0637	Ala804Val
728223	710620	G	1	A	100	816	816	A	100	816	CDS: membrane protein,_MmpL family, Gene: MAPK_0637	Ala521Val
733868	716210	C	1	G	100	24	24	G	100	24
737197	719527	T	1	C	100	171	171	C	100	171	CDS: acyl-CoA dehydrogenase FadE1, Gene: fadE1_2	Lys292Arg
738430	720718	T	1	C	100	15	15	C	100	15	CDS: enoyl-CoA hydratase, Gene: MAPK_0647	Glu174Gly
738674	720949	T	1	G	100	10	10	G	100	10	CDS: enoyl-CoA hydratase, Gene: MAPK_0647	Met93Leu
738981	721256	C	1	T	100	356	356	T	100	356
739616	721891	G	1	T	100	51	51	T	100	51	CDS: F420-dependent glucose-6-phosphate dehydrogenase, Gene: MAPK_0648	Gly169Val
742108	724366	C	1	A	100	128	128	A	100	128	CDS: CstA, Gene: cstA	Ala581Ser
745425	727427	T	1	C	100	52	52	C	100	52	CDS: LigB, Gene: ligB
746198	728200	C	1	T	99.5	196	197	T	99.4924	196	CDS: short chain dehydrogenase, Gene: MAPK_0652	Pro220Ser
749467	731383	A	1	C	71.8	84	117	C	71.7949	84	CDS: ltp2, Gene: MAPK_0655	Asp158Ala
750637	732540	C	1	T	100	21	21	T	100	21	CDS: Transcriptional regulators, Gene: MAPK_0656
752720	734623	T	1	C	100	16	16	C	100	16	CDS: conserved hypothetical protein, Gene: MAPK_0657	Cys313Arg
752915	734818	T	1	C	99.7	335	336	C	99.7024	335
753153	735056	A	1	G	100	1362	1362	G	100	1362
753577	735480	T	1	C	99.8	901	903	C	99.7785	901
753641	735544	C	1	T	99.8	588	589	T	99.8302	588
754452	736348	C	1	T	100	332	332	T	100	332	CDS: Cytochrome P450, Gene: MAPK_0659
755540	737436	G	1	C	100	362	362	C	100	362	CDS: Cytochrome P450, Gene: MAPK_0659	Leu105Val
756033	737929	C	1	T	100	401	401	T	100	401	CDS: Transcriptional regulator, Gene: MAPK_0660	Ala28Val
756045	737941	T	1	C	100	394	394	C	100	394	CDS: Transcriptional regulator, Gene: MAPK_0660	Val32Ala
760086	741902	T	1	C	99.7	748	750	C	99.7333	748	CDS: conserved hypothetical protein, Gene: MAPK_0665	Cys31Arg
760152	741968	G	1	T	99.5	649	652	T	99.5399	649	CDS: conserved hypothetical protein, Gene: MAPK_0665	Glu53Stp
762938	744754	T	1	G	100	1047	1047	G	100	1047	CDS: NrdE, Gene: nrdE	Tyr638Asp
764956	746772	C	1	T	100	170	170	T	100	170	CDS: monooxygenase, Gene: MAPK_0670	Ala239Val
766084	747900	G	1	T	100	21	21	T	100	21	CDS: conserved hypothetical protein, Gene: MAPK_0671	Pro75His
768438	750254	C	1	G	98.1	104	106	G	98.1132	104	CDS: AdhC, Gene: adhC	Ala332Pro
771032	752627	T	1	C	99.8	584	585	C	99.8291	584	CDS: CtaD, Gene: ctaD	Phe73Leu
773918	755483	T	1	C	100	16	16	C	100	16	CDS: ABC-type molybdenum transport system,_ATPase component/photorepair protein PhrA, Gene: MAPK_0679
778815	760182	T	1	C	100	334	334	C	100	334	CDS: conserved hypothetical protein, Gene: MAPK_0684	Tyr90His
780657	762007	C	1	T	100	15	15	T	100	15	CDS: FOG:_WD40-like repeat, Gene: MAPK_0685	Gly32Asp
785822	767024	C	1	T	100	593	593	T	100	593	CDS: L-lactate dehydrogenase (FMN-dependent) and related alpha-hydroxy acid dehydrogenases, Gene: MAPK_0689
789028	770230	T	1	C	100	87	87	C	100	87	CDS: Phenylpropionate dioxygenase and related ring-hydroxylating dioxygenases,_large terminal subunit, Gene: MAPK_0692	Thr281Ala
789208	770410	T	1	C	100	57	57	C	100	57	CDS: Phenylpropionate dioxygenase and related ring-hydroxylating dioxygenases,_large terminal subunit, Gene: MAPK_0692	Asn221Asp
790433	771630	C	1	A	89.5	51	57	A	89.4737	51	CDS: dehydrogenase, Gene: MAPK_0693	Gly321Val
790437	771634	C	1	A	88.3	53	60	A	88.3333	53	CDS: dehydrogenase, Gene: MAPK_0693	Ala320Ser
790441	771638	C	1	G	81.5	53	65	G	81.5385	53	CDS: dehydrogenase, Gene: MAPK_0693
794359	775556	C	1	T	100	16	16	T	100	16	CDS: phytoene dehydrogenase, Gene: MAPK_0698
795947	777144	T	1	C	100	34	34	C	100	34	CDS: IdsA2_2, Gene: idsA2_2
796471	777668	T	1	C	100	66	66	C	100	66
796888	778085	T	1	C	100	23	23	C	100	23	CDS: Anti-anti-sigma regulatory factor (antagonist of anti-sigma factor), Gene: MAPK_0700	Ser82Gly
800055	781184	C	1	T	100	26	26	T	100	26	CDS: nucleoside-diphosphate sugar epimerase, Gene: MAPK_0703	Ala74Thr
804564	785559	C	1	A	100	80	80	A	100	80	CDS: FixA, Gene: fixA	Asp97Glu
804928	785923	G	1	A	99.7	333	334	A	99.7006	333	CDS: FixA, Gene: fixA	Val219Ile
806071	787041	G	1	C	99.3	271	273	C	99.2674	271
807781	788679	G	1	A	100	11	11	A	100	11
810739	791540	A	1	G	100	39	39	G	100	39	CDS: LpqA, Gene: lpqA
814694	795320	G	1	A	100	29	29	A	100	29	CDS: cystathionine gamma-lyase, Gene: MAPK_0715	Gly153Asp
817833	798355	C	1	T	100	790	790	T	100	790	CDS: MmpL2, Gene: mmpL2
821023	801545	C	1	A	100	107	107	A	100	107	CDS: conserved hypothetical protein, Gene: MAPK_0721	Glu93Stp
821716	802238	G	1	A	100	36	36	A	100	36	CDS: GatA, Gene: gatA	Glu3Lys
829521	809922	C	1	T	100	10	10	T	100	10	CDS: conserved hypothetical protein, Gene: MAPK_0729
830263	810664	A	1	G	100	20	20	G	100	20	CDS: acetolactate synthase, Gene: ilvB1
830494	810895	A	1	G	100	70	70	G	100	70	CDS: acetolactate synthase, Gene: ilvB1
832085	812486	T	1	C	100	408	408	C	100	408	CDS: IlvN, Gene: ilvN	Val53Ala
835163	815538	G	1	A	100	17	17	A	100	17	CDS: Phytoene dehydrogenase and related proteins, Gene: MAPK_0734
838392	818679	A	1	G	100	20	20	G	100	20	CDS: Sugar phosphate permease, Gene: MAPK_0737
846496	826778	G	1	C	85.7	12	14	C	85.7143	12	CDS: DNA-binding protein,_Hu related, Gene: hupB
846498	826780	C	1	G	78.6	11	14	G	78.5714	11	CDS: DNA-binding protein,_Hu related, Gene: hupB	Thr184Ser
850299	830573	T	1	G	52.9	9	17	G	52.9412	9	CDS: hypothetical protein, Gene: MAPK_0747	Gln120Pro
856996	836950	G	1	A	100	225	225	A	100	225	CDS: conserved hypothetical protein, Gene: MAPK_0754	Arg256Trp
859169	839123	G	1	C	63.6	7	11	C	63.6364	7	CDS: Dehydrogenases with different specificities (related to short-chain alcohol dehydrogenases), Gene: MAPK_0756
859172	839126	C	1	T	70	7	10	T	70	7	CDS: Dehydrogenases with different specificities (related to short-chain alcohol dehydrogenases), Gene: MAPK_0756
859861	839815	G	1	A	100	30	30	A	100	30	CDS: Dehydrogenases with different specificities (related to short-chain alcohol dehydrogenases), Gene: MAPK_0756	Gly246Glu
860441	840395	A	1	G	97	32	33	G	96.9697	32
863799	843501	A	1	G	91.1	51	56	G	91.0714	51	CDS: RecG, Gene: recG	Asn230Ser
865219	844900	T	1	C	100	44	44	C	100	44	CDS: RecG, Gene: recG
865506	845187	C	1	T	100	135	135	T	100	135	CDS: conserved hypothetical protein, Gene: MAPK_0760
866202	845883	T	1	C	100	306	306	C	100	306	CDS: Aldo/keto reductases,_related to diketogulonate reductase, Gene: MAPK_0761	Ser230Gly
871029	850516	C	1	T	100	668	668	T	100	668	CDS: hypothetical protein, Gene: MAPK_0767
872098	851585	G	1	C	100	280	280	C	100	280	CDS: hypothetical protein, Gene: MAPK_0767	Ala54Gly
872099	851586	C	1	G	100	286	286	G	100	286	CDS: hypothetical protein, Gene: MAPK_0767	Ala54Pro
872100	851587	T	1	A	100	273	273	A	100	273	CDS: hypothetical protein, Gene: MAPK_0767
872116	851603	C	1	G	100	367	367	G	100	367	CDS: hypothetical protein, Gene: MAPK_0767	Arg48Pro
874050	853345	G	1	A	100	43	43	A	100	43	CDS: Thiamine pyrophosphate-requiring enzymes, Gene: MAPK_0768
876692	855921	G	1	A	100	219	219	A	100	219
877299	856528	A	1	G	100	21	21	G	100	21	CDS: cell division protein, Gene: MAPK_0771	Gln169Arg
878692	857921	C	1	T	100	26	26	T	100	26	CDS: Rnc, Gene: rnc	Ala170Val
879637	858796	C	1	T	100	82	82	T	100	82	CDS: Fpg, Gene: fpg
884216	862860	A	1	C	100	19	19	C	100	19	CDS: Smc, Gene: smc	Ser943Arg
885265	863909	C	1	T	100	42	42	T	100	42	CDS: FtsY, Gene: ftsY
886244	864841	T	1	C	100	10	10	C	100	10	CDS: FtsY, Gene: ftsY	Cys359Arg
887834	866431	T	1	C	100	86	86	C	100	86	CDS: Amt_2, Gene: amt_2	Phe398Leu
888397	866994	C	1	G	99	572	578	G	98.9619	572	CDS: GlnB, Gene: glnB	Arg107Gly
888856	867453	T	1	A	100	135	135	A	100	135	CDS: GlnD, Gene: glnD	Tyr132Asn
889996	868503	T	1	C	99.2	128	129	C	99.2248	128	CDS: GlnD, Gene: glnD
890064	868571	G	1	C	100	104	104	C	100	104	CDS: GlnD, Gene: glnD
890402	868909	C	1	T	100	31	31	T	100	31	CDS: GlnD, Gene: glnD	Ser647Leu
891507	869954	A	2	A/C	50.0/50.0	5/5	10	A	50	5	CDS: DNA or RNA helicases of superfamily II, Gene: MAPK_0783	Ile397Ser
892324	870769	C	1	T	100	24	24	T	100	24	CDS: DNA or RNA helicases of superfamily II, Gene: MAPK_0783	Val125Met
893687	872133	G	1	A	63.2	24	38	A	63.1579	24
897092	875506	C	1	T	100	33	33	T	100	33	CDS: N-acyl-D-aspartate/D-glutamate deacylase, Gene: MAPK_0787	Ala222Val
897099	875513	G	1	C	100	41	41	C	100	41	CDS: N-acyl-D-aspartate/D-glutamate deacylase, Gene: MAPK_0787	Glu224Asp
898144	876558	G	1	A	100	19	19	A	100	19	CDS: N-acyl-D-aspartate/D-glutamate deacylase, Gene: MAPK_0787	Gly573Ser
898531	876945	C	1	G	100	96	96	G	100	96	CDS: conserved hypothetical protein, Gene: MAPK_0788	Asp80Glu
905765	884010	C	1	T	100	26	26	T	100	26	CDS: RnhB, Gene: rnhB	Ser219Leu
908040	886234	C	1	G	100	31	31	G	100	31	CDS: Nucleoside-diphosphate-sugar epimerases, Gene: MAPK_0801	Leu260Val
908044	886238	G	1	T	93.9	31	33	T	93.9394	31	CDS: Nucleoside-diphosphate-sugar epimerases, Gene: MAPK_0801	Gly261Val
908540	886726	T	1	C	100	30	30	C	100	30	CDS: FdhD, Gene: fdhD	Cys78Arg
909237	887421	C	1	G	98.8	79	80	G	98.75	79	CDS: hypothetical protein, Gene: MAPK_0803
909457	887641	T	1	C	100	501	501	C	100	501
909624	887808	A	1	C	99.7	687	689	C	99.7097	687	CDS: tyrosine recombinase XerC, Gene: MAPK_0804	Gln22Pro
911808	889991	G	1	T	100	670	670	T	100	670	CDS: conserved hypothetical protein, Gene: MAPK_0805	Leu378Phe
912252	890435	A	1	C	100	848	848	C	100	848	CDS: conserved hypothetical protein, Gene: MAPK_0805
913352	891535	G	1	A	100	292	292	A	100	292
913572	891755	T	1	C	100	25	25	C	100	25
913842	892025	T	1	A	96.8	30	31	A	96.7742	30	CDS: ATPase with chaperone activity, Gene: MAPK_0806	Leu90Gln
918645	896294	C	1	T	100	38	38	T	100	38	CDS: L-lactate dehydrogenase (FMN-dependent) and related alpha-hydroxy acid dehydrogenases, Gene: MAPK_0809	Ala354Val
920488	897939	C	1	G	99.5	432	434	G	99.5392	432
923833	901242	A	1	G	100	11	11	G	100	11	CDS: Transcriptional regulators, Gene: MAPK_0815	Cys100Arg
925201	902605	A	1	G	100	247	247	G	100	247	CDS: dehydrogenase/reductase, Gene: MAPK_0817	Leu131Pro
925854	903258	T	1	C	100	448	448	C	100	448
926590	903994	T	1	C	100	48	48	C	100	48	CDS: conserved hypothetical protein, Gene: MAPK_0818
926888	904292	A	1	G	100	11	11	G	100	11	CDS: 1-acyl-sn-glycerol-3-phosphate acyltransferase, Gene: MAPK_0819	Glu28Gly
927798	905202	C	1	G	100	113	113	G	100	113	CDS: transcriptional regulator, Gene: MAPK_0820
929163	906561	G	1	T	100	648	648	T	100	648
929966	907364	G	1	C	99.8	402	403	C	99.7519	402	CDS: PyrH, Gene: pyrH	Gly255Ala
934930	912120	T	1	G	88.5	23	26	G	88.4615	23	CDS: 1-deoxy-D-xylulose 5-phosphate reductoisomerase, Gene: MAPK_0828	Ser143Ala
934938	912128	C	1	G	95.8	23	24	G	95.8333	23	CDS: 1-deoxy-D-xylulose 5-phosphate reductoisomerase, Gene: MAPK_0828	Ile145Met
934942	912132	G	1	A	95.8	23	24	A	95.8333	23	CDS: 1-deoxy-D-xylulose 5-phosphate reductoisomerase, Gene: MAPK_0828	Gly147Ser
934946	912136	G	1	C	80	8	10	C	80	8	CDS: 1-deoxy-D-xylulose 5-phosphate reductoisomerase, Gene: MAPK_0828	Gly148Ala
936253	913443	T	1	C	100	11	11	C	100	11	CDS: zinc metalloprotease, Gene: MAPK_0829
937325	914515	T	1	C	100	36	36	C	100	36	CDS: GcpE, Gene: gcpE	Ile96Thr
939929	917104	G	1	C	100	25	25	C	100	25	CDS: Cell division protein FtsI/penicillin-binding protein 2, Gene: MAPK_0832
940100	917275	T	1	C	100	18	18	C	100	18	CDS: Cell division protein FtsI/penicillin-binding protein 2, Gene: MAPK_0832
940640	917815	T	1	C	100	35	35	C	100	35	CDS: Cell division protein FtsI/penicillin-binding protein 2, Gene: MAPK_0832
941269	918441	A	1	G	100	15	15	G	100	15	CDS: conserved hypothetical protein, Gene: MAPK_0833	Asp57Gly
945594	922622	G	1	A	100	280	280	A	100	280	CDS: GlnA4, Gene: glnA4	Arg269His
946051	923067	G	1	A	100	18	18	A	100	18	CDS: GlnA4, Gene: glnA4
954254	930703	A	1	G	100	222	222	G	100	222	CDS: GorA, Gene: gorA	Trp77Arg
955668	932117	G	1	A	100	41	41	A	100	41	CDS: malate:quinone-oxidoreductase, Gene: MAPK_0847	Ala10Thr
956792	933241	A	1	G	100	33	33	G	100	33	CDS: malate:quinone-oxidoreductase, Gene: MAPK_0847
956985	933434	T	1	A	99.5	212	213	A	99.5305	212	CDS: malate:quinone-oxidoreductase, Gene: MAPK_0847	Cys449Ser
957147	933596	C	1	T	53.6	452	843	T	53.618	452
957188	933636	C	1	T	80.1	1361	1699	T	80.1059	1361
957195	933643	G	1	A	79.1	1367	1728	A	79.1088	1367
957201	933649	T	1	A	78.9	1350	1711	A	78.9012	1350
957241	933688	C	1	T	64.2	787	1225	T	64.2449	787
957248	933695	G	1	A	64.3	840	1307	A	64.2693	840
957254	933701	T	1	A	64.3	836	1300	A	64.3077	836
960149	936354	C	1	T	100	42	42	T	100	42	CDS: CobA, Gene: cobA
960906	937040	C	1	T	100	28	28	T	100	28	CDS: CobB, Gene: cobB	Ala220Val
963679	939732	C	1	T	99.4	320	322	T	99.3789	320	CDS: EfpA_2, Gene: efpA_2
964961	941014	T	1	C	99.5	209	210	C	99.5238	209	CDS: acetyltransferase, Gene: MAPK_0854	Val81Ala
976485	951822	G	1	T	100	15	15	T	100	15	CDS: EchA16_2, Gene: echA16_2	Ala98Glu
977559	952896	A	1	G	93.3	14	15	G	93.3333	14	CDS: hypothetical protein, Gene: MAPK_0865	Tyr149Cys
979872	955132	G	1	A	100	50	50	A	100	50	CDS: conserved hypothetical protein, Gene: MAPK_0867	Ala49Val
984724	959906	C	1	A	100	1017	1017	A	100	1017	CDS: FadE21, Gene: fadE21
984799	959981	T	1	G	100	1031	1031	G	100	1031	CDS: FadE21, Gene: fadE21	Asn303Lys
987206	962390	T	1	G	100	73	73	G	100	73
989805	964989	C	1	T	99.8	582	583	T	99.8285	582	CDS: GpsI, Gene: gpsI
992590	967708	G	1	A	100	12	12	A	100	12	CDS: enoyl-(acyl-carrier-protein) reductase II, Gene: MAPK_0879	Val334Ile
996987	972028	T	1	C	100	75	75	C	100	75	CDS: Short-chain dehydrogenases of various substrate specificities, Gene: MAPK_0883	Trp529Arg
999076	974091	G	1	A	100	194	194	A	100	194	CDS: Phenylpropionate dioxygenase and related ring-hydroxylating dioxygenases,_large terminal subunit, Gene: MAPK_0886
999405	974420	T	1	C	100	484	484	C	100	484	CDS: Phenylpropionate dioxygenase and related ring-hydroxylating dioxygenases,_large terminal subunit, Gene: MAPK_0886	Val136Ala
999827	974842	C	1	T	99.9	810	811	T	99.8767	810	CDS: Phenylpropionate dioxygenase and related ring-hydroxylating dioxygenases,_large terminal subunit, Gene: MAPK_0886	Arg277Trp
1000387	975402	G	1	A	99.5	201	202	A	99.505	201	CDS: dihydrodipicolinate reductase-related protein, Gene: MAPK_0887	Arg108His
1003024	977995	T	1	C	100	138	138	C	100	138	CDS: hypothetical protein, Gene: MAPK_0889
1003646	978617	G	1	T	100	35	35	T	100	35	CDS: DapB, Gene: dapB
1005051	979995	C	1	G	97.3	36	37	G	97.2973	36	CDS: conserved hypothetical protein, Gene: MAPK_0893	Trp264Ser
1005650	980594	C	1	G	100	69	69	G	100	69	CDS: conserved hypothetical protein, Gene: MAPK_0893
1006624	981527	G	1	A	100	660	660	A	100	660	CDS: FadD13, Gene: fadD13
1011128	985929	C	1	T	100	35	35	T	100	35	CDS: FabG5_2, Gene: fabG5_2
1012835	987509	C	1	T	70.3	26	37	T	70.2703	26	CDS: Glycosyl transferases,_related to UDP-glucuronosyltransferase, Gene: MAPK_0897
1012843	987517	C	1	A	75	27	36	A	75	27	CDS: Glycosyl transferases,_related to UDP-glucuronosyltransferase, Gene: MAPK_0897	Ala302Glu
1012847	987521	G	1	T	75	27	36	T	75	27	CDS: Glycosyl transferases,_related to UDP-glucuronosyltransferase, Gene: MAPK_0897
1013360	987875	G	1	A	100	29	29	A	100	29	CDS: Dienelactone hydrolase and related enzymes, Gene: MAPK_0898	His176Tyr
1018650	992943	C	1	T	100	374	374	T	100	374	CDS: DapA_2, Gene: dapA_2
1020700	994993	C	1	G	100	252	252	G	100	252	CDS: hydrolase (metallo-beta-lactamase superfamily), Gene: MAPK_0905	Asn522Lys
1023878	997972	A	1	G	100	13	13	G	100	13	CDS: FtsK, Gene: ftsK	Thr312Ala
1023879	997973	C	1	G	100	13	13	G	100	13	CDS: FtsK, Gene: ftsK	Thr312Ser
1023900	997994	G	1	A	100	14	14	A	100	14	CDS: FtsK, Gene: ftsK	Gly319Glu
1025554	999648	T	1	C	100	36	36	C	100	36	CDS: FtsK, Gene: ftsK
1025631	999725	A	1	T	100	105	105	T	100	105	CDS: FtsK, Gene: ftsK	Stp896Leu
1026908	1001002	G	1	C	100	47	47	C	100	47
1029138	1003196	A	1	C	100	41	41	C	100	41
1030862	1004762	C	1	A	100	10	10	A	100	10	CDS: Glycosyl transferases,_related to UDP-glucuronosyltransferase, Gene: MAPK_0917	Leu288Met
1032888	1006590	C	1	T	100	34	34	T	100	34	CDS: RecA, Gene: recA
1035406	1009097	C	1	T	100	14	14	T	100	14	CDS: tRNA-i(6)A37 thiotransferase enzyme MiaB, Gene: MAPK_0922
1037716	1011235	T	1	A	100	399	399	A	100	399
1041390	1014522	G	1	T	72	18	25	T	72	18	CDS: DapF, Gene: dapF	Gly246Cys
1043762	1016871	C	1	T	99.9	743	744	T	99.8656	743	CDS: FadE20_2, Gene: fadE20_2
1044295	1017404	T	1	C	99.8	499	500	C	99.8	499
1044329	1017438	T	1	C	100	547	547	C	100	547
1046173	1019246	G	1	A	100	26	26	A	100	26	CDS: peptidoglycan biosynthesis, Gene: MAPK_0931
1046898	1019947	G	1	C	99.8	409	410	C	99.7561	409	CDS: LexA, Gene: lexA	Ala164Gly
1047452	1020501	G	1	A	99.8	493	494	A	99.7976	493
1047484	1020533	G	1	A	99.8	603	604	A	99.8344	603
1048654	1021703	G	1	T	88.2	15	17	T	88.2353	15	CDS: conserved hypothetical protein, Gene: MAPK_0934
1050530	1023579	T	1	C	97.1	34	35	C	97.1429	34	CDS: thymidylate synthase, Gene: MAPK_0936	Thr210Ala
1050531	1023580	C	1	T	100	34	34	T	100	34	CDS: thymidylate synthase, Gene: MAPK_0936
1054323	1027369	T	1	C	99.7	626	628	C	99.6815	626	CDS: soluble pyridine nucleotide transhydrogenase, Gene: MAPK_0939
1054422	1027468	G	1	C	100	389	389	C	100	389	CDS: soluble pyridine nucleotide transhydrogenase, Gene: MAPK_0939
1054734	1027780	G	1	C	87.1	27	31	C	87.0968	27
1054735	1027781	G	1	C	87.1	27	31	C	87.0968	27
1056303	1029269	G	1	C	91.7	11	12	C	91.6667	11	CDS: IdeR, Gene: ideR	Arg135Pro
1056877	1029843	C	1	T	99.5	435	437	T	99.5423	435	CDS: SigB, Gene: sigB
1057565	1030531	G	1	T	99.1	756	763	T	99.0826	756	CDS: SigB, Gene: sigB	Thr46Lys
1060709	1033674	T	1	C	100	47	47	C	100	47
1061734	1034699	C	1	T	100	24	24	T	100	24	CDS: SigA, Gene: sigA	Arg198Lys
1061885	1034850	C	1	T	100	34	34	T	100	34	CDS: SigA, Gene: sigA	Gly148Ser
1066930	1039777	T	1	C	100	36	36	C	100	36	CDS: conserved hypothetical protein, Gene: MAPK_0955
1071924	1044477	T	1	C	100	585	585	C	100	585	CDS: Amino acid transporters, Gene: MAPK_0961
1072333	1044886	T	1	C	99.5	221	222	C	99.5495	221	CDS: Amino acid transporters, Gene: MAPK_0961	Tyr529His
1072631	1045184	C	1	T	100	237	237	T	100	237	CDS: Amino acid transporters, Gene: MAPK_0961	Thr628Met
1073791	1046298	C	1	G	73	27	37	G	72.973	27	CDS: SAM-dependent methyltransferases related to tRNA (uracil-5-)-methyltransferase, Gene: MAPK_0962	Ala351Gly
1073792	1046299	C	1	T	77.8	28	36	T	77.7778	28	CDS: SAM-dependent methyltransferases related to tRNA (uracil-5-)-methyltransferase, Gene: MAPK_0962
1074822	1047318	C	1	T	100	216	216	T	100	216	CDS: ArsA, Gene: arsA
1075289	1047785	C	1	T	100	452	452	T	100	452	CDS: ArsA, Gene: arsA	Val10Met
1075435	1047931	C	1	G	100	20	20	G	100	20	CDS: conserved hypothetical protein, Gene: MAPK_0964
1075779	1048275	C	1	G	100	386	386	G	100	386	CDS: conserved hypothetical protein, Gene: MAPK_0964	Gly13Arg
1076968	1049464	C	1	T	93.3	28	30	T	93.3333	28	CDS: Dxs, Gene: dxs
1077324	1049820	G	1	A	100	12	12	A	100	12	CDS: Dxs, Gene: dxs	Gly492Asp
1080710	1052846	G	1	A	97.9	46	47	A	97.8723	46
1080856	1052992	G	1	A	100	141	141	A	100	141	CDS: HemE, Gene: hemE
1085656	1057361	G	1	A	98.7	372	377	A	98.6737	372	CDS: conserved hypothetical protein, Gene: MAPK_0974	Ala132Val
1087495	1059200	C	1	T	99.8	419	420	T	99.7619	419	CDS: conserved hypothetical protein, Gene: MAPK_0975	Ala4Thr
1091037	1062574	C	1	G	99.4	348	350	G	99.4286	348	CDS: Acetyltransferases, Gene: MAPK_0979	Gly152Arg
1092784	1064291	A	1	G	100	362	362	G	100	362	CDS: ClpX', Gene: clpX'	Val8Ala
1093323	1064830	C	1	T	99.8	482	483	T	99.793	482
1093825	1065332	C	1	T	99.6	243	244	T	99.5902	243
1100222	1071662	G	1	A	100	354	354	A	100	354	CDS: conserved hypothetical protein, Gene: MAPK_0990	Gly10Asp
1102146	1073586	G	1	A	99.8	475	476	A	99.7899	475	CDS: amidohydrolase, Gene: MAPK_0992	Asp40Asn
1113194	1084593	C	1	A	99.9	936	937	A	99.8933	936	CDS: hypothetical protein, Gene: MAPK_1001
1113635	1085034	T	1	C	99.8	642	643	C	99.8445	642
1114473	1085872	T	1	C	100	527	527	C	100	527	CDS: hypothetical protein, Gene: MAPK_1003
1119454	1090853	T	1	C	99.8	491	492	C	99.7967	491
1120002	1091401	G	1	A	100	548	548	A	100	548	CDS: conserved hypothetical protein, Gene: MAPK_1009
1120166	1091565	T	1	C	100	1031	1031	C	100	1031	CDS: conserved hypothetical protein, Gene: MAPK_1010
1121020	1092418	T	1	A	100	33	33	A	100	33	CDS: Phage-related minor tail protein, Gene: MAPK_1012	Asp60Glu
1125776	1097026	G	1	T	99.9	904	905	T	99.8895	904
1127793	1099039	G	1	C	100	249	249	C	100	249	CDS: tyrosine recombinase XerD, Gene: MAPK_1016	Ala228Gly
1129533	1100779	T	1	C	100	467	467	C	100	467
1131850	1103096	A	1	G	99.7	338	339	G	99.705	338	CDS: bll2948, Gene: MAPK_1021
1133369	1104574	G	2	C/G	50.0/50.0	5/5	10	C	50	5	CDS: hypothetical protein, Gene: MAPK_1022
1134847	1105930	G	1	C	100	43	43	C	100	43	CDS: Catalase, Gene: MAPK_1024	Val58Leu
1136141	1107223	T	1	C	100	39	39	C	100	39	CDS: sulfite exporter, Gene: MAPK_1025
1137088	1108171	A	1	G	100	427	427	G	100	427
1138666	1109749	T	1	C	100	25	25	C	100	25	CDS: Lysophospholipase L1 and related esterases, Gene: MAPK_1029	Asn199Asp
1141181	1111998	A	1	G	100	32	32	G	100	32	CDS: FabG5_1, Gene: fabG5_1
1141704	1112521	T	1	C	100	213	213	C	100	213
1141982	1112799	A	1	G	100	162	162	G	100	162	CDS: aromatic-ring-hydroxylating dioxygenase,_beta subunit, Gene: MAPK_1033
1143207	1114024	C	1	T	100	364	364	T	100	364	CDS: Phenylpropionate dioxygenase and related ring-hydroxylating dioxygenases,_large terminal subunit, Gene: MAPK_1034	Asp143Asn
1145051	1115871	T	1	C	100	525	525	C	100	525	CDS: conserved hypothetical protein, Gene: MAPK_1036
1145671	1116491	G	1	T	68.2	15	22	T	68.1818	15	CDS: PcaH, Gene: pcaH	Asp76Tyr
1145679	1116499	C	1	G	68.2	15	22	G	68.1818	15	CDS: PcaH, Gene: pcaH	Asp78Glu
1148435	1119087	C	1	T	99.7	309	310	T	99.6774	309
1155812	1126093	T	1	C	100	33	33	C	100	33	CDS: Metal-dependent amidase/aminoacylase/carboxypeptidase, Gene: MAPK_1050	Leu361Pro
1159207	1129446	G	1	A	100	220	220	A	100	220	CDS: ThrS, Gene: thrS	Val466Met
1159996	1130235	A	1	C	100	390	390	C	100	390	CDS: HIT family protein, Gene: MAPK_1053
1162281	1132258	C	1	T	100	45	45	T	100	45	CDS: alpha-mannosyltransferase PimA, Gene: MAPK_1056	His76Tyr
1164238	1134125	G	1	A	100	30	30	A	100	30
1164665	1134552	A	1	G	99.5	201	202	G	99.505	201	CDS: pyridoxine biosynthesis protein,_SnzP, Gene: MAPK_1058	Thr131Ala
1169031	1138583	A	1	G	100	184	184	G	100	184	CDS: conserved hypothetical protein, Gene: MAPK_1063
1169976	1139528	A	1	C	100	26	26	C	100	26	CDS: hemolysin-like protein, Gene: MAPK_1064	Phe28Val
1172171	1141651	C	1	T	100	22	22	T	100	22	CDS: conserved hypothetical protein, Gene: MAPK_1066
1173684	1143158	T	1	C	100	517	517	C	100	517	CDS: CoaA, Gene: coaA
1177088	1146554	C	1	G	100	85	85	G	100	85	CDS: PhoH2, Gene: phoH2	Ala156Gly
1177848	1147314	C	1	T	100	14	14	T	100	14	CDS: PhoH2, Gene: phoH2
1178729	1148195	G	1	A	100	403	403	A	100	403	CDS: conserved hypothetical protein, Gene: MAPK_1072	Gly227Ser
1178801	1148267	C	1	T	100	407	407	T	100	407	CDS: conserved hypothetical protein, Gene: MAPK_1072
1179509	1148975	T	1	C	99.1	114	115	C	99.1304	114	CDS: Adenylate cyclase,_family 3 (some proteins contain HAMP domain), Gene: MAPK_1073
1181418	1150880	A	1	G	100	112	112	G	100	112	CDS: membrane glycine and proline rich protein, Gene: MAPK_1074	Ile20Thr
1181419	1150881	T	1	G	100	110	110	G	100	110	CDS: membrane glycine and proline rich protein, Gene: MAPK_1074	Ile20Leu
1182133	1151595	C	1	T	100	14	14	T	100	14	CDS: Fum, Gene: fum	Glu257Lys
1185834	1155293	G	1	C	100	38	38	C	100	38	CDS: Conserved hypothetical carboxylesterase, Gene: MAPK_1079
1187569	1157028	C	1	T	100	242	242	T	100	242	CDS: Nucleoside-diphosphate-sugar epimerases, Gene: MAPK_1080	Gly242Asp
1187587	1157046	T	1	G	98.2	223	227	G	98.2379	223	CDS: Nucleoside-diphosphate-sugar epimerases, Gene: MAPK_1080	Asp236Ala
1187736	1157195	A	1	G	100	227	227	G	100	227	CDS: Nucleoside-diphosphate-sugar epimerases, Gene: MAPK_1080
1190981	1160380	T	1	C	100	114	114	C	100	114	CDS: CDS, Gene: ispH
1193314	1162500	T	1	C	100	31	31	C	100	31	CDS: GTP binding protein, Gene: MAPK_1086	Val144Ala
1193869	1163055	T	1	C	100	556	556	C	100	556	CDS: GTP binding protein, Gene: MAPK_1086	Val329Ala
1194036	1163222	C	1	T	100	849	849	T	100	849
1195649	1164835	T	1	C	100	708	708	C	100	708	CDS: conserved hypothetical protein, Gene: MAPK_1088
1196172	1165358	C	1	A	99.7	873	876	A	99.6575	873	CDS: conserved hypothetical protein, Gene: MAPK_1089	Pro80His
1200737	1169809	C	1	T	100	125	125	T	100	125	CDS: adenylate cyclase related protein, Gene: MAPK_1096
1200750	1169822	C	1	T	100	101	101	T	100	101	CDS: adenylate cyclase related protein, Gene: MAPK_1096	Arg126His
1200869	1169941	C	1	T	100	56	56	T	100	56	CDS: adenylate cyclase related protein, Gene: MAPK_1096
1202073	1171145	C	1	G	100	743	743	G	100	743	CDS: Zwf, Gene: zwf
1204735	1173807	T	1	C	99.7	383	384	C	99.7396	383	CDS: BpoB, Gene: bpoB	Glu21Gly
1205539	1174611	T	1	C	100	125	125	C	100	125	CDS: epoxide hydrolase EphC, Gene: ephC	Phe37Leu
1206283	1175333	T	1	C	100	138	138	C	100	138	CDS: epoxide hydrolase EphC, Gene: ephC	Stp285Gln
1207084	1175942	C	1	G	100	18	18	G	100	18	CDS: conserved hypothetical protein, Gene: MAPK_1102	Leu247Val
1207085	1175943	T	1	C	100	18	18	C	100	18	CDS: conserved hypothetical protein, Gene: MAPK_1102	Leu247Pro
1215768	1184410	C	1	T	100	238	238	T	100	238	CDS: Conserved hypothetical protein, Gene: MAPK_1108	Gly9Ser
1216650	1185292	A	1	C	100	401	401	C	100	401	CDS: oxidoreductase,_short-chain dehydrogenase-reductase family, Gene: MAPK_1109	Val4Gly
1217481	1186123	G	1	T	100	55	55	T	100	55	CDS: transcriptional regulator TetR family, Gene: MAPK_1110	Pro191Gln
1218204	1186846	G	1	C	100	52	52	C	100	52	CDS: Nitroreductase, Gene: MAPK_1111	Ala213Gly
1221234	1189487	G	1	T	100	304	304	T	100	304	CDS: Nitric oxide reductase activation protein, Gene: MAPK_1114
1226342	1194382	C	1	T	100	33	33	T	100	33	CDS: Short-chain dehydrogenases of various substrate specificities, Gene: MAPK_1118	Pro38Ser
1227540	1195577	A	1	G	100	335	335	G	100	335	CDS: Cytochrome P450, Gene: MAPK_1119	Ile94Met
1229562	1197600	G	1	A	100	585	585	A	100	585	Gene: MAPK_1120
1231028	1199042	A	1	G	100	514	514	G	100	514	CDS: FadA6_3, Gene: fadA6_3	His176Arg
1231749	1199763	A	1	G	100	398	398	G	100	398	CDS: EchA1_1, Gene: echA1_1	Ile35Val
1233871	1201730	T	1	G	99.3	266	268	G	99.2537	266	CDS: conserved hypothetical protein, Gene: MAPK_1125	Gln47His
1234036	1201895	A	1	C	99.3	139	140	C	99.2857	139	CDS: chalcone synthase, Gene: MAPK_1126	Phe349Cys
1235498	1203357	A	1	C	100	30	30	C	100	30	CDS: conserved hypothetical protein, Gene: MAPK_1127	Glu123Asp
1236588	1204353	C	1	T	100	53	53	T	100	53	CDS: conserved hypothetical protein, Gene: MAPK_1128	Pro26Leu
1236612	1204377	T	1	C	100	50	50	C	100	50	CDS: conserved hypothetical protein, Gene: MAPK_1128	Val34Ala
1239516	1207282	A	1	G	100	37	37	G	100	37	CDS: short chain dehydrogenase, Gene: MAPK_1131	Thr58Ala
1240004	1207770	C	1	T	99.4	154	155	T	99.3548	154	CDS: short chain dehydrogenase, Gene: MAPK_1131
1242838	1210511	C	1	T	100	26	26	T	100	26	CDS: exporter, Gene: MAPK_1133	Ser720Phe
1246471	1214144	A	1	G	98.7	74	75	G	98.6667	74	CDS: EndoIII-related endonuclease, Gene: MAPK_1140
1248015	1215402	C	1	T	58.3	7	12	T	58.3333	7	CDS: conserved hypothetical protein, Gene: MAPK_1142
1249126	1216384	A	1	C	100	74	74	C	100	74
1251379	1218634	C	1	T	100	620	620	T	100	620	CDS: cell division initiation protein, Gene: MAPK_1146
1252369	1219560	C	1	T	100	51	51	T	100	51
1255386	1222577	G	1	A	100	42	42	A	100	42	CDS: NarG, Gene: narG	Gly884Glu
1255973	1223161	G	1	A	100	618	618	A	100	618	CDS: NarG, Gene: narG	Gly1080Arg
1259021	1226196	C	1	G	100	221	221	G	100	221	CDS: NarI, Gene: narI
1259494	1226669	C	1	G	100	181	181	G	100	181	CDS: GTP-binding protein TypA, Gene: MAPK_1152	His7Gln
1260549	1227724	C	1	T	100	12	12	T	100	12	CDS: GTP-binding protein TypA, Gene: MAPK_1152	Ala359Val
1261344	1228519	G	1	T	100	24	24	T	100	24	CDS: GTP-binding protein TypA, Gene: MAPK_1152	Ser624Ile
1262070	1229245	T	1	C	100	185	185	C	100	185	CDS: LpqW, Gene: lpqW	Ser185Pro
1265553	1232552	G	2	A/G	50.0/50.0	5/5	10	A	50	5	CDS: conserved hypothetical protein, Gene: MAPK_1156	Val145Met
1266508	1233443	C	1	G	100	56	56	G	100	56	CDS: Thiamine biosynthesis enzyme ThiH and related uncharacterized enzymes, Gene: MAPK_1157
1273661	1240532	A	1	G	99.9	704	705	G	99.8582	704	CDS: Amino acid transporters, Gene: MAPK_1163
1273789	1240660	G	1	C	100	750	750	C	100	750	CDS: Amino acid transporters, Gene: MAPK_1163	Ser413Thr
1275218	1242089	C	1	G	100	244	244	G	100	244	CDS: pks2, Gene: MAPK_1164	Pro2Arg
1275775	1242646	G	1	T	100	16	16	T	100	16	CDS: pks2, Gene: MAPK_1164	Ala188Ser
1277321	1244192	G	1	A	90.9	10	11	A	90.9091	10	CDS: pks2, Gene: MAPK_1164	Gly703Asp
1278665	1245536	G	1	T	100	41	41	T	100	41	CDS: pks2, Gene: MAPK_1165	Arg367Leu
1278960	1245831	C	1	T	100	35	35	T	100	35	CDS: pks2, Gene: MAPK_1165
1287138	1253675	T	1	G	100	857	857	G	100	857	CDS: sulfate adenylyltransferase, Gene: sat	Asp380Glu
1287459	1253996	C	1	T	99.9	673	674	T	99.8516	673	CDS: hypothetical protein, Gene: MAPK_1171	Pro69Ser
1287732	1254269	A	1	C	100	566	566	C	100	566	CDS: FadD21_2, Gene: fadD21_2	Ser536Ala
1291333	1257630	C	1	T	99.5	208	209	T	99.5215	208
1293078	1259281	A	1	G	100	30	30	G	100	30
1297020	1263185	T	1	C	100	93	93	C	100	93	CDS: Ltp2_2, Gene: ltp2_2
1302675	1268840	G	1	A	100	610	610	A	100	610
1305401	1271566	A	1	T	100	19	19	T	100	19	CDS: CoA-transferase family protein, Gene: MAPK_1186	Tyr394Phe
1306289	1272454	T	1	C	100	34	34	C	100	34	CDS: CoA-transferase family protein, Gene: MAPK_1186	Val690Ala
1309281	1275346	C	1	T	100	68	68	T	100	68	CDS: conserved hypothetical protein, Gene: MAPK_1189
1309605	1275670	G	1	A	100	389	389	A	100	389	CDS: conserved hypothetical protein, Gene: MAPK_1189
1311652	1277704	A	1	G	100	36	36	G	100	36
1312891	1278943	T	1	C	100	190	190	C	100	190
1313107	1279159	A	1	C	100	53	53	C	100	53
1313110	1279162	T	1	C	100	56	56	C	100	56
1313137	1279189	A	1	G	100	62	62	G	100	62	CDS: PE family protein,_PE_6, Gene: MAPK_1192	Glu9Gly
1314390	1280232	G	1	A	100	10	10	A	100	10	CDS: PPE-repeat proteins, Gene: MAPK_1193
1314424	1280266	G	1	A	81.2	13	16	A	81.25	13	CDS: PPE-repeat proteins, Gene: MAPK_1193	Ala151Thr
1314429	1280271	C	1	G	82.4	14	17	G	82.3529	14	CDS: PPE-repeat proteins, Gene: MAPK_1193
1319606	1284762	T	1	C	100	15	15	C	100	15	CDS: FadD6, Gene: fadD6	Cys161Arg
1323291	1288403	T	1	C	96.5	55	57	C	96.4912	55	CDS: TagA, Gene: tagA	Leu22Pro
1323576	1288688	G	1	A	100	10	10	A	100	10	CDS: TagA, Gene: tagA	Gly117Asp
1324143	1289255	A	1	G	99.8	525	526	G	99.8099	525
1327717	1292828	C	1	T	100	66	66	T	100	66	CDS: glucose-1-phosphate adenylyltransferase, Gene: glgC	Leu140Phe
1329263	1294269	T	1	C	100	66	66	C	100	66	CDS: peptidase, Gene: MAPK_1205
1331139	1296145	G	1	C	100	47	47	C	100	47	CDS: Putative exporter of polyketide antibiotics, Gene: MAPK_1207	His503Asp
1331526	1296532	T	1	C	98.2	54	55	C	98.1818	54	CDS: Putative exporter of polyketide antibiotics, Gene: MAPK_1207	Thr374Ala
1332761	1297653	T	1	C	100	414	414	C	100	414	CDS: ABC-type multidrug transport system,_ATPase component, Gene: MAPK_1208	Arg219Gly
1333084	1297976	G	1	A	99.8	608	609	A	99.8358	608	CDS: ABC-type multidrug transport system,_ATPase component, Gene: MAPK_1208	Ser111Leu
1333595	1298487	T	1	C	100	175	175	C	100	175	CDS: Transcriptional regulator, Gene: MAPK_1209
1339768	1304315	C	1	T	100	11	11	T	100	11
1343550	1307874	G	1	A	100	11	11	A	100	11
1345695	1309998	C	1	T	100	56	56	T	100	56	CDS: sugar-binding lipoprotein LpqY, Gene: lpqY
1349942	1314241	G	1	A	99.7	350	351	A	99.7151	350	CDS: conserved hypothetical protein, Gene: MAPK_1225	Ala99Val
1351013	1315312	T	1	C	100	406	406	C	100	406	CDS: magnesium and cobalt transport protein CorA, Gene: corA
1351128	1315427	A	1	G	100	288	288	G	100	288	CDS: magnesium and cobalt transport protein CorA, Gene: corA	Val138Ala
1352314	1316613	T	1	C	100	74	74	C	100	74	CDS: malate dehydrogenase, Gene: mdh
1355666	1319942	A	1	G	100	46	46	G	100	46	CDS: short chain dehydrogenase, Gene: MAPK_1230	Val8Ala
1357449	1321725	C	1	T	99.8	443	444	T	99.7748	443	CDS: alpha-ketoglutarate decarboxylase Kgd, Gene: kgd	Ala1017Thr
1357763	1322039	C	1	T	100	153	153	T	100	153	CDS: alpha-ketoglutarate decarboxylase Kgd, Gene: kgd	Gly912Glu
1359053	1323329	T	1	G	100	472	472	G	100	472	CDS: alpha-ketoglutarate decarboxylase Kgd, Gene: kgd	Gln482Pro
1359761	1324037	A	1	G	100	417	417	G	100	417	CDS: alpha-ketoglutarate decarboxylase Kgd, Gene: kgd	Val246Ala
1360365	1324536	T	1	C	100	92	92	C	100	92	CDS: alpha-ketoglutarate decarboxylase Kgd, Gene: kgd	Thr45Ala
1366313	1330370	T	1	C	100	22	22	C	100	22	CDS: nuclease (RecB family), Gene: MAPK_1235	Arg273Gly
1367527	1331508	A	1	G	99.9	865	866	G	99.8845	865	CDS: Cytochrome P450, Gene: MAPK_1236	Leu106Pro
1367888	1331869	G	1	A	99.9	793	794	A	99.8741	793	CDS: conserved hypothetical protein, Gene: MAPK_1237
1371179	1335160	G	1	A	99.9	832	833	A	99.88	832	CDS: Transcriptional regulator, Gene: MAPK_1241	Gly98Ser
1373840	1337821	A	1	C	99.9	940	941	C	99.8937	940	CDS: Cytochrome P450, Gene: MAPK_1243	Ile400Leu
1378520	1342465	G	1	A	100	103	103	A	100	103	CDS: cold-shock DEAD-Box protein,_DeaD, Gene: deaD	Gly513Asp
1378948	1342893	A	1	C	100	138	138	C	100	138	CDS: acyltransferase, Gene: MAPK_1248	Gln90Pro
1380962	1344877	G	1	A	100	28	28	A	100	28	CDS: Cytochrome P450, Gene: MAPK_1250
1381710	1345624	C	1	T	100	241	241	T	100	241	CDS: Cytochrome P450, Gene: MAPK_1250
1381839	1345753	T	1	C	100	106	106	C	100	106
1385226	1349120	T	1	C	100	17	17	C	100	17	CDS: uracil-DNA glycosylase, Gene: MAPK_1253	Val213Ala
1387603	1351400	G	1	A	72.7	8	11	A	72.7273	8	CDS: Coenzyme F420-dependent N5,N10-methylene tetrahydromethanopterin reductase and related flavin-dependent oxidoreductases, Gene: MAPK_1255	Glu294Lys
1387611	1351408	C	1	T	69.2	9	13	T	69.2308	9	CDS: Coenzyme F420-dependent N5,N10-methylene tetrahydromethanopterin reductase and related flavin-dependent oxidoreductases, Gene: MAPK_1255
1387615	1351412	C	1	G	60	9	15	G	60	9	CDS: Coenzyme F420-dependent N5,N10-methylene tetrahydromethanopterin reductase and related flavin-dependent oxidoreductases, Gene: MAPK_1255	Gln298Glu
1387619	1351416	T	1	A	53.8	7	13	A	53.8462	7	CDS: Coenzyme F420-dependent N5,N10-methylene tetrahydromethanopterin reductase and related flavin-dependent oxidoreductases, Gene: MAPK_1255	Val299Asp
1388716	1352513	T	1	C	100	349	349	C	100	349	CDS: diguanylate cyclase/phosphodiesterase, Gene: MAPK_1256	Ile443Val
1389636	1353433	A	1	G	100	10	10	G	100	10	CDS: diguanylate cyclase/phosphodiesterase, Gene: MAPK_1256	Val136Ala
1391332	1355055	G	1	T	100	60	60	T	100	60	CDS: diguanylate cyclase/phosphodiesterase, Gene: MAPK_1257	Leu123Met
1395611	1359247	T	1	C	100	94	94	C	100	94
1395645	1359281	G	1	A	100	140	140	A	100	140
1396431	1360067	G	1	C	99.9	671	672	C	99.8512	671	CDS: conserved hypothetical protein, Gene: MAPK_1263	His154Asp
1398484	1362072	T	1	C	99	191	193	C	98.9637	191	CDS: transcriptional regulatory protein EmbR2, Gene: embR_2
1399402	1362990	C	1	T	99.7	358	359	T	99.7214	358
1401227	1364814	C	1	G	99.8	455	456	G	99.7807	455	CDS: conserved hypothetical protein, Gene: MAPK_1267	Gly114Ala
1405142	1368729	A	1	G	100	99	99	G	100	99	CDS: ABC-type multidrug transport system,_ATPase and permease components, Gene: MAPK_1269
1407353	1370923	T	1	C	100	41	41	C	100	41	CDS: conserved hypothetical protein, Gene: MAPK_1273
1407383	1370953	C	1	G	100	59	59	G	100	59	CDS: conserved hypothetical protein, Gene: MAPK_1273
1407503	1371073	A	1	G	92.9	394	424	G	92.9245	394	CDS: conserved hypothetical protein, Gene: MAPK_1273
1407812	1371382	G	1	C	99.2	127	128	C	99.2188	127	CDS: conserved hypothetical protein, Gene: MAPK_1273
1407891	1371461	T	1	C	99	104	105	C	99.0476	104	CDS: conserved hypothetical protein, Gene: MAPK_1273	Gln253Arg
1407905	1371475	T	1	C	100	120	120	C	100	120	CDS: conserved hypothetical protein, Gene: MAPK_1273
1407989	1371559	C	1	T	56.9	37	65	T	56.9231	37	CDS: conserved hypothetical protein, Gene: MAPK_1273
1408031	1371601	C	1	G	100	12	12	G	100	12	CDS: conserved hypothetical protein, Gene: MAPK_1273	Gln206His
1408475	1371958	G	1	A	100	17	17	A	100	17	CDS: conserved hypothetical protein, Gene: MAPK_1273
1408481	1371964	G	1	A	94.1	16	17	A	94.1176	16	CDS: conserved hypothetical protein, Gene: MAPK_1273
1408487	1371970	G	1	C	95	19	20	C	95	19	CDS: conserved hypothetical protein, Gene: MAPK_1273
1408493	1371976	G	1	C	96	24	25	C	96	24	CDS: conserved hypothetical protein, Gene: MAPK_1273
1408496	1371979	C	1	T	100	24	24	T	100	24	CDS: conserved hypothetical protein, Gene: MAPK_1273
1409836	1373319	G	1	A	100	106	106	A	100	106	CDS: DNA repair exonuclease, Gene: MAPK_1274	Arg310Lys
1410041	1373524	C	1	T	90	18	20	T	90	18	CDS: DNA repair exonuclease, Gene: MAPK_1274
1411448	1374793	G	1	C	92.9	13	14	C	92.8571	13	CDS: Uncharacterized conserved protein, Gene: MAPK_1275	Ala465Pro
1412693	1375876	C	2	C/G	50.0/50.0	5/5	10	C	50	5
1414212	1377311	G	1	C	100	176	176	C	100	176	CDS: OppA, Gene: oppA	Asn467Lys
1415170	1378269	C	1	T	100	402	402	T	100	402	CDS: OppA, Gene: oppA	Gly148Glu
1415595	1378694	G	1	A	98.4	62	63	A	98.4127	62	CDS: OppA, Gene: oppA
1415920	1379019	C	1	T	100	154	154	T	100	154	CDS: OppD, Gene: oppD
1417132	1380231	G	1	A	100	21	21	A	100	21	CDS: OppD, Gene: oppD
1420612	1383712	T	1	C	100	29	29	C	100	29
1424004	1387105	T	1	G	92	23	25	G	92	23	CDS: RrF2 family protein, Gene: MAPK_1285
1430428	1393497	C	1	T	100	544	544	T	100	544	CDS: conserved hypothetical protein, Gene: MAPK_1293	Met144Ile
1430911	1393946	A	1	T	100	47	47	T	100	47
1431865	1394900	T	1	A	100	693	693	A	100	693	CDS: diguanylate cyclase, Gene: MAPK_1295	Ile59Phe
1432516	1395551	G	1	A	99.9	840	841	A	99.8811	840
1433953	1396988	C	1	T	100	293	293	T	100	293	CDS: conserved hypothetical protein, Gene: MAPK_1297
1436737	1399772	A	1	G	100	27	27	G	100	27	CDS: LysA_2, Gene: lysA_2	Ile275Met
1437719	1400754	C	1	T	100	59	59	T	100	59	CDS: ThrA, Gene: thrA	His129Tyr
1438926	1401961	T	1	C	100	28	28	C	100	28	CDS: ThrC, Gene: thrC
1441847	1404784	C	1	T	99.7	365	366	T	99.7268	365	CDS: Rho, Gene: rho
1448248	1411134	T	1	C	99.6	730	733	C	99.5907	730	CDS: AtpB, Gene: atpB	Val127Ala
1449251	1412137	C	1	G	99.5	410	412	G	99.5146	410	CDS: AtpF, Gene: atpF
1451197	1414083	T	1	C	100	506	506	C	100	506	CDS: AtpA, Gene: atpA
1452371	1415257	G	1	T	100	801	801	T	100	801	CDS: AtpA, Gene: atpA	Gly485Trp
1457250	1420136	C	1	G	100	133	133	G	100	133	CDS: MurA, Gene: murA
1457874	1420760	G	1	C	99.7	748	750	C	99.7333	748
1459733	1422619	C	1	T	93.6	613	655	T	93.5878	613
1462986	1425872	T	1	C	54.2	889	1641	C	54.1743	889	rRNA: rRNA, Gene: MAPK_r03
1463080	1425966	T	1	C	97.2	790	813	C	97.171	790
1464528	1427414	A	1	C	100	753	753	C	100	753
1464727	1427613	A	1	G	100	445	445	G	100	445
1466039	1428925	A	1	G	100	224	224	G	100	224	CDS: AlkA, Gene: alkA	Tyr473His
1467737	1430584	T	1	C	100	41	41	C	100	41	CDS: Transcriptional regulator, Gene: MAPK_1326
1467781	1430628	G	1	A	100	51	51	A	100	51	CDS: Transcriptional regulator, Gene: MAPK_1326	Arg216Trp
1471641	1434349	A	1	G	100	226	226	G	100	226	CDS: Adenylate cyclase,_family 3 (some proteins contain HAMP domain), Gene: MAPK_1328
1475688	1438350	G	1	A	100	27	27	A	100	27	CDS: Thioredoxin domain-containing protein, Gene: MAPK_1333
1475761	1438423	T	1	C	100	10	10	C	100	10	CDS: GlgB, Gene: glgB	Lys731Glu
1482078	1444703	G	1	C	100	134	134	C	100	134	CDS: GlgP, Gene: glgP
1484461	1446790	T	1	C	100	26	26	C	100	26	CDS: DinG, Gene: dinG	Ser169Gly
1488674	1450740	A	1	G	100	184	184	G	100	184	Gene: MAPK_1342
1492316	1454382	T	1	A	52.8	19	36	A	52.7778	19	CDS: Xanthosine triphosphate pyrophosphatase, Gene: MAPK_1348	Asp73Glu
1492320	1454386	G	1	C	53.6	15	28	C	53.5714	15	CDS: Xanthosine triphosphate pyrophosphatase, Gene: MAPK_1348	Gly75Arg
1493652	1455654	A	1	G	99.8	559	560	G	99.8214	559
1494483	1456485	C	1	T	100	662	662	T	100	662	CDS: LppJ, Gene: lppJ	Ala48Val
1494647	1456649	A	1	G	99.7	797	799	G	99.7497	797	CDS: LppJ, Gene: lppJ	Arg103Gly
1497411	1459411	G	1	A	100	15	15	A	100	15
1502384	1464236	C	1	T	100	66	66	T	100	66	CDS: phosphotransferase, Gene: MAPK_1356
1502637	1464489	A	1	G	100	52	52	G	100	52	CDS: phosphotransferase, Gene: MAPK_1356	Asn232Asp
1504872	1466724	C	1	G	100	19	19	G	100	19	CDS: FadE25_3, Gene: fadE25_3
1506314	1468166	T	1	C	99.3	265	267	C	99.2509	265	CDS: short chain dehydrogenase, Gene: MAPK_1360	Ser211Pro
1507146	1468998	A	1	T	100	80	80	T	100	80	CDS: FadA3, Gene: fadA3	Lys239Asn
1507214	1469066	T	1	C	100	148	148	C	100	148	CDS: FadA3, Gene: fadA3	Val262Ala
1509402	1471254	A	1	G	100	118	118	G	100	118	CDS: FadE3_1, Gene: fadE3_1	Thr177Ala
1514060	1475912	C	1	G	100	14	14	G	100	14	CDS: FadD35, Gene: fadD35
1517577	1479382	C	1	A	100	451	451	A	100	451	CDS: EchA10, Gene: echA10	Gln250His
1519679	1481464	C	1	T	100	241	241	T	100	241	CDS: Enoyl-CoA hydratase/carnithine racemase, Gene: MAPK_1373	Ala178Val
1521244	1483029	C	1	T	66.7	8	12	T	66.6667	8	CDS: Dehydrogenases with different specificities (related to short-chain alcohol dehydrogenases), Gene: MAPK_1375
1521252	1483037	C	1	T	75	9	12	T	75	9	CDS: Dehydrogenases with different specificities (related to short-chain alcohol dehydrogenases), Gene: MAPK_1375	Ala71Val
1521256	1483041	G	1	T	81.8	9	11	T	81.8182	9	CDS: Dehydrogenases with different specificities (related to short-chain alcohol dehydrogenases), Gene: MAPK_1375
1527453	1489238	G	1	C	100	395	395	C	100	395	CDS: amidohydrolase, Gene: MAPK_1381	Lys89Asn
1528593	1490378	G	1	A	100	30	30	A	100	30	CDS: Acyl-CoA dehydrogenases, Gene: MAPK_1382	Ala192Thr
1532352	1494137	A	1	G	99.7	314	315	G	99.6825	314	CDS: acyl-CoA transferases/carnitine dehydratase, Gene: MAPK_1385	Cys151Arg
1532353	1494138	A	1	C	100	316	316	C	100	316	CDS: acyl-CoA transferases/carnitine dehydratase, Gene: MAPK_1385
1534011	1495796	A	1	G	100	480	480	G	100	480	CDS: Cytochrome P450, Gene: MAPK_1386	Met2Thr
1535537	1497322	C	1	T	100	24	24	T	100	24	CDS: FadD19_2, Gene: fadD19_2	Asp382Asn
1535577	1497362	G	1	A	100	48	48	A	100	48	CDS: FadD19_2, Gene: fadD19_2
1539201	1500980	C	1	G	100	567	567	G	100	567	CDS: flavoprotein, Gene: MAPK_1392	Arg45Gly
1539543	1501322	A	1	G	100	47	47	G	100	47	CDS: flavoprotein, Gene: MAPK_1392	Thr159Ala
1541241	1502984	A	1	G	100	23	23	G	100	23	CDS: Esterase/lipase, Gene: MAPK_1393	His177Arg
1544101	1505844	C	1	G	100	21	21	G	100	21	CDS: propionyl-CoA carboxylase beta chain 4 AccD4_2, Gene: accD4_2	Ser240Thr
1544724	1506467	T	1	C	99.7	369	370	C	99.7297	369	CDS: propionyl-CoA carboxylase beta chain 4 AccD4_2, Gene: accD4_2
1550368	1512102	G	1	T	99.8	542	543	T	99.8158	542	CDS: ABC-2 type transporter family protein, CDS: adhD, Gene: MAPK_1401, Gene: MAPK_1402	His402Asn; Trp623Leu
1552073	1513808	C	1	G	100	666	666	G	100	666	CDS: Cytochrome P450, Gene: MAPK_1403	Gly243Ala
1552862	1514597	G	1	A	98.8	83	84	A	98.8095	83
1553609	1515344	C	1	T	100	23	23	T	100	23	CDS: arylesterase-monoxygenase, Gene: MAPK_1404
1556492	1518227	C	1	T	100	37	37	T	100	37	CDS: Acyl-CoA dehydrogenases, Gene: MAPK_1406	Arg361Cys
1557512	1519244	G	1	A	100	53	53	A	100	53	CDS: RsbU, Gene: rsbU	Ala369Val
1558631	1520363	C	1	T	99.8	560	561	T	99.8217	560
1559477	1521209	A	1	G	99.8	813	815	G	99.7546	813	CDS: oxidoreductase, Gene: MAPK_1409	Ile31Val
1559478	1521210	T	1	A	100	783	783	A	100	783	CDS: oxidoreductase, Gene: MAPK_1409	Ile31Lys
1559610	1521342	T	1	C	99.9	741	742	C	99.8652	741	CDS: oxidoreductase, Gene: MAPK_1409	Leu75Pro
1559936	1521668	C	1	G	99.8	665	666	G	99.8498	665	CDS: oxidoreductase, Gene: MAPK_1409	Arg184Gly
1560379	1522111	G	1	A	99.7	306	307	A	99.6743	306	CDS: oxidoreductase, Gene: MAPK_1409
1560517	1522249	G	1	C	99.9	686	687	C	99.8544	686	CDS: oxidoreductase, Gene: MAPK_1409	Gln377His
1563448	1525180	C	1	G	100	256	256	G	100	256	CDS: Transcriptional regulator, Gene: MAPK_1412	Ala151Pro
1566976	1528573	C	1	T	100	102	102	T	100	102	CDS: fadE6, Gene: MAPK_1416
1574136	1535528	G	1	C	100	28	28	C	100	28	CDS: acyl-CoA transferases/carnitine dehydratase, Gene: MAPK_1422	Ala605Pro
1574963	1536355	C	1	G	100	65	65	G	100	65	CDS: Ferredoxin, Gene: MAPK_1423	Ala57Gly
1576220	1537612	C	1	A	100	516	516	A	100	516	CDS: Cytochrome P450, Gene: MAPK_1424	Met21Ile
1580155	1541547	A	1	G	100	71	71	G	100	71	CDS: conserved hypothetical protein, Gene: MAPK_1429
1583467	1544859	C	1	T	100	94	94	T	100	94	CDS: hypothetical protein, Gene: MAPK_1431
1584124	1545516	G	1	T	100	331	331	T	100	331	CDS: Phenylpropionate dioxygenase and related ring-hydroxylating dioxygenases,_large terminal subunit, Gene: MAPK_1432
1584795	1546187	T	1	G	100	260	260	G	100	260	CDS: Helix-turn-helix (HTH) TipAL,_Mta,_and SkgA transcription regulators,_and related proteins, N-terminal domain, Gene: MAPK_1433	Ile21Ser
1586622	1548014	T	1	G	100	84	84	G	100	84	CDS: hypothetical protein, Gene: MAPK_1435	Ser36Arg
1587840	1549224	T	1	C	100	63	63	C	100	63	CDS: Fas, Gene: fas	Phe285Leu
1589063	1550447	T	1	C	100	30	30	C	100	30	CDS: Fas, Gene: fas
1591159	1552543	G	1	A	100	61	61	A	100	61	CDS: Fas, Gene: fas	Arg1391His
1592052	1553436	G	1	A	100	216	216	A	100	216	CDS: Fas, Gene: fas	Ala1689Thr
1595093	1556293	C	1	A	100	380	380	A	100	380	CDS: Fas, Gene: fas
1595094	1556294	C	1	G	100	383	383	G	100	383	CDS: Fas, Gene: fas	Arg2703Gly
1595775	1556975	C	1	T	100	79	79	T	100	79	CDS: Fas, Gene: fas	Leu2930Phe
1596411	1557611	G	1	T	100	112	112	T	100	112	CDS: AcpS, Gene: acpS
1597665	1558865	A	1	G	100	36	36	G	100	36	CDS: Acetylornithine deacetylase/Succinyl-diaminopimelate desuccinylase and related deacylases, Gene: MAPK_1438	Ile328Val
1598719	1559919	G	1	C	100	257	257	C	100	257	CDS: conserved hypothetical protein, Gene: MAPK_1440	Glu23Asp
1599096	1560296	C	1	T	100	99	99	T	100	99	CDS: conserved hypothetical protein, Gene: MAPK_1441
1600492	1561692	G	1	A	100	256	256	A	100	256	CDS: conserved hypothetical protein, Gene: MAPK_1441	Ala49Val
1600808	1562008	A	1	G	100	29	29	G	100	29	CDS: hypothetical protein, Gene: MAPK_1442	Met79Thr
1601702	1562902	C	1	T	99.7	297	298	T	99.6644	297	CDS: acetyltransferase, Gene: MAPK_1443	Ala320Thr
1603188	1564388	T	1	C	98.6	69	70	C	98.5714	69	CDS: exporter, Gene: MAPK_1444	Ser114Pro
1609297	1570481	G	1	A	100	436	436	A	100	436	CDS: helicase, Gene: MAPK_1449	Ala127Thr
1610194	1571378	G	1	C	99.2	357	360	C	99.1667	357	CDS: helicase, Gene: MAPK_1449	Ala426Pro
1610910	1572094	G	1	C	100	46	46	C	100	46	CDS: Short-chain dehydrogenases of various substrate specificities, Gene: MAPK_1450	Pro129Ala
1612771	1573889	C	1	T	100	15	15	T	100	15
1613184	1574302	C	2	A/C	50.0/50.0	8/8	16	A	50	8	CDS: conserved hypothetical protein, Gene: MAPK_1452	Ser130Ile
1615774	1576861	C	1	A	99.5	212	213	A	99.5305	212	CDS: AccD1, Gene: accD1	Leu460Met
1615791	1576878	G	1	C	100	159	159	C	100	159	CDS: AccD1, Gene: accD1
1616037	1577124	T	1	G	98.6	73	74	G	98.6486	73	CDS: AccD1, Gene: accD1
1616251	1577338	G	1	T	100	17	17	T	100	17	CDS: AccA1, Gene: accA1	Arg57Leu
1616688	1577775	A	1	G	100	12	12	G	100	12	CDS: AccA1, Gene: accA1	Met203Val
1618779	1579779	A	1	G	100	233	233	G	100	233	CDS: FadE19, Gene: fadE19	Glu229Gly
1619338	1580338	C	1	G	99.8	582	583	G	99.8285	582	CDS: maoC protein, Gene: MAPK_1457	Pro28Ala
1619482	1580482	T	1	C	100	405	405	C	100	405	CDS: maoC protein, Gene: MAPK_1457	Ser76Pro
1623748	1584729	G	1	A	100	195	195	A	100	195	CDS: PdhC, Gene: pdhC	Arg281Gln
1624240	1585221	C	1	T	100	49	49	T	100	49	CDS: enoyl-CoA hydratase,_EchA14, Gene: echA14	Glu203Lys
1627671	1588561	G	1	A	99.8	830	832	A	99.7596	830
1627696	1588585	A	1	G	99.8	509	510	G	99.8039	509
1627705	1588594	A	1	C	99.8	471	472	C	99.7881	471
1628702	1589591	G	1	C	100	401	401	C	100	401	CDS: transposase,_ISMav2, Gene: MAPK_1466
1628705	1589594	G	1	C	99.7	385	386	C	99.7409	385	CDS: transposase,_ISMav2, Gene: MAPK_1466
1628789	1589678	C	1	T	100	389	389	T	100	389	CDS: transposase,_ISMav2, Gene: MAPK_1466
1629554	1590443	A	1	G	100	29	29	G	100	29	CDS: carboxylesterase LipQ, Gene: lipQ	Thr89Ala
1630842	1591731	C	1	T	99.8	404	405	T	99.7531	404	CDS: conserved hypothetical protein, Gene: MAPK_1468	Leu40Phe
1631680	1592562	T	1	C	100	34	34	C	100	34	CDS: conserved hypothetical protein, Gene: MAPK_1468	Val319Ala
1633383	1594265	C	1	T	99.8	533	534	T	99.8127	533	CDS: Phosphoserine phosphatase, Gene: MAPK_1469	Ala146Val
1634414	1595296	C	1	T	100	159	159	T	100	159	CDS: Glycerol-3-phosphate acyltransferase, Gene: plsB2	Ala133Val
1637727	1597483	C	1	T	100	15	15	T	100	15	CDS: exporter, Gene: MAPK_1471	Pro443Leu
1642412	1602168	G	1	C	100	220	220	C	100	220	CDS: NAD-glutamate dehydrogenase, Gene: MAPK_1474	Gln476His
1642619	1602375	G	1	C	100	127	127	C	100	127	CDS: NAD-glutamate dehydrogenase, Gene: MAPK_1474	Glu545Asp
1643171	1602927	T	1	C	100	39	39	C	100	39	CDS: NAD-glutamate dehydrogenase, Gene: MAPK_1474
1647303	1607050	C	1	T	99.9	909	910	T	99.8901	909
1647949	1607696	C	1	T	100	23	23	T	100	23	CDS: 1,4-alpha-glucan branching enzyme, Gene: MAPK_1476
1648477	1608183	G	1	C	100	39	39	C	100	39	CDS: 1,4-alpha-glucan branching enzyme, Gene: MAPK_1476
1649553	1609259	C	1	T	100	298	298	T	100	298	CDS: 1,4-alpha-glucan branching enzyme, Gene: MAPK_1476	Gly42Ser
1654078	1613750	G	1	T	100	538	538	T	100	538	CDS: PepD, Gene: pepD	Asp38Glu
1654551	1614223	A	1	G	97.5	39	40	G	97.5	39	CDS: conserved hypothetical protein, Gene: MAPK_1482	Lys85Glu
1654668	1614340	G	1	A	89.5	34	38	A	89.4737	34	CDS: conserved hypothetical protein, Gene: MAPK_1482	Ala124Thr
1654671	1614343	G	1	A	82.6	38	46	A	82.6087	38	CDS: conserved hypothetical protein, Gene: MAPK_1482	Glu125Lys
1654683	1614355	A	1	G	75	39	52	G	75	39	CDS: conserved hypothetical protein, Gene: MAPK_1482	Thr129Ala
1656298	1615961	T	1	C	100	88	88	C	100	88
1656464	1616127	T	1	C	100	80	80	C	100	80
1657938	1617562	G	1	T	99.8	556	557	T	99.8205	556
1658291	1617915	G	1	C	99.7	356	357	C	99.7199	356
1658582	1618206	G	1	A	100	40	40	A	100	40	CDS: Tig, Gene: tig
1661132	1620756	A	1	T	100	234	234	T	100	234	CDS: homocysteine methyltransferase, Gene: mmuM
1661266	1620890	T	1	C	100	51	51	C	100	51	CDS: homocysteine methyltransferase, Gene: mmuM	Asn249Asp
1666201	1625825	C	1	T	99.7	397	398	T	99.7487	397	CDS: alpha oxoglutarate ferredoxin oxidoreductase, beta subunit, Gene: MAPK_1492	Ala108Val
1667467	1627091	G	1	A	100	173	173	A	100	173	CDS: Molybdopterin-guanine dinucleotide biosynthesis protein A, Gene: MAPK_1493	Ala166Thr
1670525	1630080	C	1	T	100	39	39	T	100	39	CDS: resuscitation-promoting factor RpfE, Gene: rpfE
1671838	1631393	T	1	C	100	57	57	C	100	57	CDS: conserved membrane protein, Gene: MAPK_1496	Phe411Ser
1673573	1633128	C	1	T	99.5	388	390	T	99.4872	388	CDS: ValS, Gene: valS	Pro550Leu
1674574	1634126	G	1	C	100	34	34	C	100	34	CDS: FolC, Gene: folC	Ser2Thr
1677305	1636801	G	1	A	100	575	575	A	100	575	CDS: Rne, Gene: rne
1681097	1640478	C	1	T	100	18	18	T	100	18	CDS: Obg, Gene: obg
1681510	1640891	T	1	C	100	25	25	C	100	25	CDS: Obg, Gene: obg	Leu194Pro
1682550	1641931	G	1	A	100	11	11	A	100	11	CDS: ProB, Gene: proB	Gly49Asp
1686154	1645473	T	1	C	100	12	12	C	100	12	CDS: NAD-dependent protein deacetylases,_SIR2 family, Gene: MAPK_1508	Thr88Ala
1687561	1646880	C	1	G	100	14	14	G	100	14	CDS: glutamine-dependent NAD+ synthetase, Gene: nadE	Ser176Cys
1687917	1647236	C	1	T	100	483	483	T	100	483	CDS: glutamine-dependent NAD+ synthetase, Gene: nadE	His295Tyr
1688213	1647532	C	1	T	100	756	756	T	100	756	CDS: glutamine-dependent NAD+ synthetase, Gene: nadE
1691266	1650571	G	1	A	99.7	325	326	A	99.6933	325	CDS: homoaconitate hydratase, Gene: hacA	Arg75Trp
1692576	1651871	T	1	C	99	102	103	C	99.0291	102	CDS: conserved hypothetical protein, Gene: MAPK_1515	Thr412Ala
1693838	1653133	G	1	A	100	58	58	A	100	58
1696338	1655547	T	1	C	99.7	381	382	C	99.7382	381	CDS: Adenylate cyclase,_family 3 (some proteins contain HAMP domain), Gene: MAPK_1518	Val201Ala
1697384	1656593	A	1	G	100	634	634	G	100	634	CDS: Adenylate cyclase,_family 3 (some proteins contain HAMP domain), Gene: MAPK_1518	Thr550Ala
1699237	1658446	G	1	T	100	42	42	T	100	42	Gene: MAPK_1520
1699902	1659046	A	1	G	100	35	35	G	100	35	CDS: ProA, Gene: proA
1701594	1660738	T	1	C	100	181	181	C	100	181	CDS: MoxR-like ATPases, Gene: MAPK_1522
1702709	1661853	C	1	G	100	210	210	G	100	210	CDS: Protein containing von Willebrand factor type A (vWA) domain, Gene: MAPK_1523	Gln362Glu
1703067	1662211	C	1	T	99.2	128	129	T	99.2248	128	CDS: Protein containing von Willebrand factor type A (vWA) domain, Gene: MAPK_1523	Pro481Leu
1703631	1662775	T	1	C	100	113	113	C	100	113	CDS: nicotinate (nicotinamide) nucleotide adenylyltransferase, Gene: nadD	Cys142Arg
1704303	1663447	A	1	T	99.7	313	314	T	99.6815	313	CDS: Fructose-2,6-bisphosphatase, Gene: MAPK_1526	Gln13His
1704384	1663528	G	1	A	100	185	185	A	100	185	CDS: Fructose-2,6-bisphosphatase, Gene: MAPK_1526
1704998	1664142	A	1	G	100	61	61	G	100	61	CDS: conserved hypothetical protein, Gene: MAPK_1527	Thr24Ala
1708115	1666969	T	1	A	100	480	480	A	100	480	CDS: MmpL4_4, Gene: mmpL4_4	Gln441Leu
1708352	1667206	T	1	C	100	145	145	C	100	145	CDS: MmpL4_4, Gene: mmpL4_4	Asp362Gly
1708675	1667529	G	1	A	99.8	499	500	A	99.8	499	CDS: MmpL4_4, Gene: mmpL4_4
1713895	1672713	C	1	T	100	594	594	T	100	594	CDS: PE, Gene: MAPK_1534	Arg292Lys
1714022	1672840	C	1	T	100	228	228	T	100	228	CDS: PE, Gene: MAPK_1534	Ala250Thr
1714652	1673470	C	1	A	100	58	58	A	100	58	CDS: PE, Gene: MAPK_1534	Ala40Ser
1716563	1675382	C	1	A	100	157	157	A	100	157	CDS: MmpL10, Gene: mmpL10	Ala405Ser
1717622	1676441	T	1	C	98.1	102	104	C	98.0769	102	CDS: MmpL10, Gene: mmpL10	Ser52Gly
1717750	1676569	G	1	A	100	93	93	A	100	93	CDS: MmpL10, Gene: mmpL10	Ala9Val
1720581	1679403	T	1	C	100	40	40	C	100	40	CDS: Polyketide synthase modules and related proteins, Gene: MAPK_1538	Trp108Arg
1720600	1679422	G	1	C	100	38	38	C	100	38	CDS: Polyketide synthase modules and related proteins, Gene: MAPK_1538	Cys114Ser
1722499	1681321	G	1	T	98	48	49	T	97.9592	48	CDS: Polyketide synthase modules and related proteins, Gene: MAPK_1538	Arg747Leu
1724109	1682924	G	1	A	100	76	76	A	100	76	CDS: Polyketide synthase modules and related proteins, Gene: MAPK_1538	Ala1284Thr
1724822	1683637	G	1	A	99.8	453	454	A	99.7797	453	CDS: Polyketide synthase modules and related proteins, Gene: MAPK_1538
1725146	1683961	A	1	T	100	515	515	T	100	515	CDS: Polyketide synthase modules and related proteins, Gene: MAPK_1538	Glu1629Asp
1725208	1684023	C	1	T	96.6	197	204	T	96.5686	197	CDS: Polyketide synthase modules and related proteins, Gene: MAPK_1538	Ala1650Val
1726724	1685540	A	1	G	100	71	71	G	100	71	CDS: Polyketide synthase modules and related proteins, Gene: MAPK_1538
1730804	1689601	T	1	C	100	157	157	C	100	157	CDS: Polyketide synthase modules and related proteins, Gene: MAPK_1538
1733748	1692545	C	1	T	99.9	687	688	T	99.8547	687	CDS: FadE17, Gene: fadE17
1738598	1696995	G	1	A	100	275	275	A	100	275	CDS: Uncharacterized conserved protein, Gene: MAPK_1545	Glu178Lys
1739033	1697430	G	1	A	100	131	131	A	100	131	CDS: Uncharacterized conserved protein, Gene: MAPK_1545	Val323Ile
1739896	1698276	G	1	C	100	20	20	C	100	20	CDS: Uncharacterized protein conserved in bacteria, Gene: MAPK_1546	Val52Leu
1740905	1699285	A	1	C	100	258	258	C	100	258	CDS: Transglutaminase-like enzymes,_putative cysteine proteases, Gene: MAPK_1547
1742171	1700491	T	1	C	100	11	11	C	100	11	CDS: Transglutaminase-like enzymes,_putative cysteine proteases, Gene: MAPK_1547
1744923	1703241	T	1	C	100	95	95	C	100	95	CDS: LepA, Gene: lepA	Trp217Arg
1745452	1703770	G	1	T	99.9	770	771	T	99.8703	770	CDS: LepA, Gene: lepA	Cys393Phe
1747349	1705667	T	1	C	100	116	116	C	100	116	CDS: Glucoamylase and related glycosyl hydrolases, Gene: MAPK_1553
1752493	1710811	G	1	C	99.6	222	223	C	99.5516	222	CDS: CysW, Gene: cysW	Gly270Arg
1752523	1710841	T	1	C	100	154	154	C	100	154	CDS: CysA, Gene: cysA	Ile2Thr
1752948	1711266	G	1	T	99.2	127	128	T	99.2188	127	CDS: CysA, Gene: cysA	Ala144Ser
1754092	1712387	G	1	A	99.4	157	158	A	99.3671	157	CDS: CysH_2, Gene: cysH_2
1758275	1716571	C	1	T	100	95	95	T	100	95	CDS: conserved membrane permease, Gene: MAPK_1562	Gly185Ser
1759283	1717579	G	1	C	99.8	474	475	C	99.7895	474
1761314	1719610	T	1	G	99.9	955	956	G	99.8954	955	Gene: MAPK_1564
1761315	1719611	A	1	T	100	948	948	T	100	948	Gene: MAPK_1564
1761334	1719630	A	1	C	100	790	790	C	100	790	Gene: MAPK_1564
1762867	1721163	C	1	G	100	826	826	G	100	826	Gene: desA1_1
1762987	1721283	C	1	T	99.9	867	868	T	99.8848	867	Gene: desA1_1
1763103	1721399	A	1	G	100	909	909	G	100	909	Gene: desA1_1
1763610	1721906	C	1	T	100	874	874	T	100	874
1764808	1723104	G	1	A	100	231	231	A	100	231	CDS: flavoprotein, Gene: MAPK_1568
1766887	1725182	T	1	G	99.5	794	798	G	99.4987	794	CDS: conserved hypothetical reductase, Gene: MAPK_1569	Gln36Pro
1768330	1726625	G	1	C	100	268	268	C	100	268	CDS: acetyl hydrolase MbtJ, Gene: lipK
1769256	1727551	A	1	C	99.9	676	677	C	99.8523	676
1769732	1728027	A	1	G	100	651	651	G	100	651	CDS: Uncharacterized conserved protein related to dihydrodipicolinate reductase, Gene: MAPK_1572	Ser173Pro
1770084	1728379	A	1	G	99.8	533	534	G	99.8127	533	CDS: Uncharacterized conserved protein related to dihydrodipicolinate reductase, Gene: MAPK_1572
1771382	1729677	T	1	C	99.8	532	533	C	99.8124	532	CDS: conserved hypothetical protein, Gene: MAPK_1573	Thr100Ala
1772507	1730802	T	1	C	100	104	104	C	100	104	CDS: ABC-type transport system involved in resistance to organic solvents,_periplasmic component, Gene: MAPK_1574
1772586	1730881	G	1	T	100	126	126	T	100	126	CDS: ABC-type transport system involved in resistance to organic solvents,_periplasmic component, Gene: MAPK_1574	Thr367Asn
1772746	1731041	G	1	C	100	254	254	C	100	254	CDS: ABC-type transport system involved in resistance to organic solvents,_periplasmic component, Gene: MAPK_1574	Arg314Gly
1779782	1738077	A	1	G	100	177	177	G	100	177
1780535	1738830	T	1	C	100	458	458	C	100	458	CDS: Acyl-CoA synthetases (AMP-forming)/AMP-acid ligases II, Gene: MAPK_1580	Leu237Pro
1781424	1739719	C	1	T	100	95	95	T	100	95	CDS: NAD-dependent aldehyde dehydrogenases, Gene: MAPK_1581
1781459	1739754	G	1	A	100	165	165	A	100	165	CDS: NAD-dependent aldehyde dehydrogenases, Gene: MAPK_1581	Trp17Stp
1784187	1742482	C	1	T	100	184	184	T	100	184	CDS: short chain dehydrogenase, Gene: MAPK_1584
1785586	1743881	C	1	G	99	95	96	G	98.9583	95	CDS: Cytochrome P450, Gene: MAPK_1585	Pro213Arg
1786365	1744660	C	1	G	100	211	211	G	100	211	CDS: conserved hypothetical protein, Gene: MAPK_1586	Phe58Leu
1789530	1747825	G	1	C	100	70	70	C	100	70
1789842	1748137	C	1	A	100	15	15	A	100	15	CDS: MbtB, Gene: mbtB	Thr98Asn
1789914	1748209	G	1	A	100	10	10	A	100	10	CDS: MbtB, Gene: mbtB	Gly122Glu
1791215	1749404	A	1	G	100	16	16	G	100	16	CDS: MbtB, Gene: mbtB	Arg556Gly
1792311	1750323	C	1	G	100	30	30	G	100	30	CDS: MbtB, Gene: mbtB	Ser921Trp
1793926	1751881	G	1	A	100	449	449	A	100	449	CDS: MbtC, Gene: mbtC	Trp37Stp
1796038	1753993	C	1	A	99.6	232	233	A	99.5708	232	CDS: MbtD, Gene: mbtD
1797176	1755049	A	1	G	100	25	25	G	100	25	CDS: MbtD, Gene: mbtD	Thr679Ala
1798764	1756633	G	1	A	100	48	48	A	100	48	CDS: MbtE, Gene: mbtE	Ala194Thr
1799241	1757110	G	1	A	100	32	32	A	100	32	CDS: MbtE, Gene: mbtE	Ala353Thr
1799248	1757117	T	1	A	100	20	20	A	100	20	CDS: MbtE, Gene: mbtE	Leu355Gln
1799343	1757212	A	1	G	100	143	143	G	100	143	CDS: MbtE, Gene: mbtE	Ser387Gly
1800767	1758636	G	1	C	100	25	25	C	100	25	CDS: MbtE, Gene: mbtE
1802114	1759851	C	1	G	100	117	117	G	100	117	CDS: MbtE, Gene: mbtE
1802115	1759852	A	1	G	100	118	118	G	100	118	CDS: MbtE, Gene: mbtE	Thr1311Ala
1803397	1761119	G	1	C	94.6	35	37	C	94.5946	35	CDS: MbtE, Gene: mbtE	Arg1738Thr
1805258	1762980	C	1	T	100	20	20	T	100	20	CDS: MbtF, Gene: mbtF	Ala179Val
1806222	1763944	C	1	A	94.7	18	19	A	94.7368	18	CDS: MbtF, Gene: mbtF	Asp500Glu
1807623	1765222	G	1	A	100	11	11	A	100	11	CDS: MbtF, Gene: mbtF
1810042	1767597	A	1	G	99.9	764	765	G	99.8693	764	CDS: MbtG, Gene: mbtG	Thr295Ala
1812098	1769616	T	1	C	100	138	138	C	100	138	CDS: conserved hypothetical protein, Gene: MAPK_1601
1814279	1771670	G	1	T	99.6	459	461	T	99.5662	459	CDS: HrcA, Gene: hrcA	Arg8Leu
1815240	1772631	C	1	T	100	774	774	T	100	774	CDS: HrcA, Gene: hrcA
1816105	1773478	C	1	T	100	39	39	T	100	39	CDS: DnaJ2, Gene: dnaJ2	His254Tyr
1819258	1776503	C	1	A	99.8	861	863	A	99.7683	861
1820318	1777563	G	1	C	100	918	918	C	100	918	CDS: hypothetical protein, Gene: MAPK_1610	Ala109Gly
1820786	1778031	A	1	G	100	380	380	G	100	380
1823236	1780481	C	1	T	99.9	1804	1805	T	99.9446	1804	CDS: transposase,_IS6110, Gene: MAPK_1613	Met86Ile
1823655	1780900	C	1	T	99.9	731	732	T	99.8634	731	CDS: hypothetical protein, Gene: MAPK_1614
1824913	1782158	G	1	A	100	1031	1031	A	100	1031
1826741	1783986	T	1	C	99.9	1126	1127	C	99.9113	1126
1832608	1789758	T	1	C	100	45	45	C	100	45	CDS: conserved hypothetical secreted protein, Gene: MAPK_1621
1838556	1795680	A	1	G	100	225	225	G	100	225	CDS: AmiA2, Gene: amiA2
1841297	1798392	A	1	G	100	202	202	G	100	202	CDS: FurB, Gene: furB
1841974	1799069	A	1	C	99.8	509	510	C	99.8039	509
1844448	1801541	G	1	A	100	10	10	A	100	10	CDS: PPE-repeat proteins, Gene: MAPK_1632	Ala297Thr
1850333	1807298	A	1	C	100	17	17	C	100	17	CDS: DnaG, Gene: dnaG	Lys192Thr
1852208	1809086	C	1	T	99.7	384	385	T	99.7403	384
1856472	1813132	A	1	G	100	489	489	G	100	489	CDS: Coenzyme F420-dependent N5,N10-methylene tetrahydromethanopterin reductase and related flavin-dependent oxidoreductases, Gene: MAPK_1643
1857407	1814067	G	1	A	100	14	14	A	100	14	CDS: CysE, Gene: cysE	Ala11Val
1862223	1818557	C	1	T	100	198	198	T	100	198	CDS: Selenocysteine lyase, Gene: MAPK_1648
1862370	1818704	A	1	G	100	361	361	G	100	361	CDS: Selenocysteine lyase, Gene: MAPK_1648	Met442Val
1865297	1821631	G	1	A	100	368	368	A	100	368
1865298	1821632	A	1	G	100	372	372	G	100	372
1868264	1824597	C	1	A	100	450	450	A	100	450	CDS: Mce3, Gene: mce3	Asn320Lys
1870019	1826352	C	1	G	99.7	351	352	G	99.7159	351	CDS: conserved hypothetical protein, Gene: MAPK_1654	Ala142Gly
1874697	1831009	G	1	T	100	29	29	T	100	29
1875687	1831968	A	1	G	100	160	160	G	100	160	CDS: conserved hypothetical protein, Gene: MAPK_1659	Lys125Arg
1876929	1833210	T	1	C	99.8	535	536	C	99.8134	535
1877146	1833427	A	1	G	100	462	462	G	100	462
1877152	1833433	G	1	C	100	496	496	C	100	496	CDS: conserved hypothetical protein, Gene: MAPK_1661	Met1Ile
1877359	1833640	G	1	T	99.4	154	155	T	99.3548	154
1877824	1834105	G	1	A	98.4	187	190	A	98.4211	187	CDS: conserved hypothetical protein, Gene: MAPK_1662
1878183	1834464	G	1	T	99.8	555	556	T	99.8201	555
1880674	1836940	G	1	A	100	31	31	A	100	31	CDS: formate dehydrogenase H FdhF, Gene: fdhF
1882186	1838452	T	1	A	100	305	305	A	100	305	CDS: formate dehydrogenase H FdhF, Gene: fdhF	Ile109Phe
1882661	1838927	G	1	A	99.8	441	442	A	99.7738	441
1887149	1843415	T	1	C	100	69	69	C	100	69	CDS: ABC-type multidrug transport system,_ATPase component, Gene: MAPK_1668	Ile519Val
1888967	1845115	G	1	C	100	22	22	C	100	22
1889616	1845764	C	1	G	100	278	278	G	100	278	CDS: Transcriptional regulators, Gene: MAPK_1669
1891235	1847383	G	1	A	100	35	35	A	100	35	CDS: ABC transporter, Gene: MAPK_1670	Gly525Asp
1896785	1852932	C	1	T	100	277	277	T	100	277	CDS: RocE, Gene: rocE
1897223	1853370	C	1	T	100	131	131	T	100	131	CDS: UspC, Gene: uspC
1897813	1853960	T	1	C	100	233	233	C	100	233	CDS: UspC, Gene: uspC	Thr122Ala
1900675	1856822	C	1	T	100	319	319	T	100	319	CDS: protease, Gene: MAPK_1679	Ala249Val
1901249	1857396	C	1	T	100	342	342	T	100	342	CDS: protease, Gene: MAPK_1679
1906720	1862807	T	1	C	100	294	294	C	100	294	CDS: aldehyde dehydrogenase family protein, Gene: MAPK_1684	Asn271Ser
1910469	1866538	T	1	C	99.8	424	425	C	99.7647	424	CDS: conserved hypothetical protein, Gene: MAPK_1687
1912100	1868169	G	1	C	100	397	397	C	100	397
1912306	1868375	G	1	C	100	121	121	C	100	121	CDS: Type 1 glutamine amidotransferase (GATase1)-like domain found in peptidase E_like protiens, Gene: MAPK_1688	Arg182Gly
1912666	1868735	G	1	C	99.7	313	314	C	99.6815	313	CDS: Type 1 glutamine amidotransferase (GATase1)-like domain found in peptidase E_like protiens, Gene: MAPK_1688	Pro62Ala
1916236	1872305	A	1	G	100	674	674	G	100	674	CDS: DNA-binding transcriptional activator of the SARP family, Gene: MAPK_1689
1917981	1874050	C	1	T	99.8	655	656	T	99.8476	655	CDS: DNA-binding transcriptional activator of the SARP family, Gene: MAPK_1689	Ala1341Thr
1918037	1874106	A	1	G	99.8	629	630	G	99.8413	629	CDS: DNA-binding transcriptional activator of the SARP family, Gene: MAPK_1689	Val1322Ala
1919590	1875585	C	1	T	100	20	20	T	100	20	CDS: DNA-binding transcriptional activator of the SARP family, Gene: MAPK_1689
1919727	1875722	C	1	T	100	37	37	T	100	37	CDS: DNA-binding transcriptional activator of the SARP family, Gene: MAPK_1689	Glu759Lys
1919798	1875793	A	1	G	100	65	65	G	100	65	CDS: DNA-binding transcriptional activator of the SARP family, Gene: MAPK_1689	Leu735Pro
1921275	1877230	G	1	A	100	10	10	A	100	10	CDS: DNA-binding transcriptional activator of the SARP family, Gene: MAPK_1689	Gln243Stp
1922897	1878824	G	1	A	100	28	28	A	100	28	CDS: Signal transduction histidine kinase, Gene: MAPK_1690	Gly276Ser
1923382	1879309	G	1	C	100	18	18	C	100	18	CDS: Signal transduction histidine kinase, Gene: MAPK_1690
1924907	1880834	A	1	G	100	281	281	G	100	281	CDS: anti-anti-sigma regulatory factor (anti-sigma-factor antagonist), Gene: MAPK_1691	Asp54Gly
1925067	1880994	G	1	A	100	36	36	A	100	36	CDS: anti-anti-sigma regulatory factor (anti-sigma-factor antagonist), Gene: MAPK_1691
1926996	1882894	C	1	T	100	339	339	T	100	339	CDS: Methylase involved in ubiquinone/menaquinone biosynthesis, Gene: MAPK_1693
1927688	1883586	C	2	A/C	50.0/50.0	7/7	14	A	50	7	CDS: conserved hypothetical protein, Gene: MAPK_1694	Ala54Asp
1927704	1883602	G	1	C	100	14	14	C	100	14	CDS: conserved hypothetical protein, Gene: MAPK_1694
1928975	1884729	G	1	A	100	74	74	A	100	74
1930597	1886351	T	1	C	100	54	54	C	100	54	CDS: Acyl-CoA synthetases (AMP-forming)/AMP-acid ligases II, Gene: MAPK_1697	Trp229Arg
1931289	1887043	G	1	A	99.3	143	144	A	99.3056	143	CDS: Acyl-CoA synthetases (AMP-forming)/AMP-acid ligases II, Gene: MAPK_1697
1933428	1889134	T	1	C	99.9	693	694	C	99.8559	693	CDS: HtpG, Gene: htpG	Leu384Pro
1933514	1889220	G	1	C	99.9	675	676	C	99.8521	675	CDS: HtpG, Gene: htpG	Val413Leu
1937214	1892904	C	1	T	100	13	13	T	100	13	CDS: Mn2+ and Fe2+ transporters of the NRAMP family, Gene: MAPK_1702	Ala19Thr
1939567	1895257	A	1	C	98.7	378	383	C	98.6945	378
1943378	1899063	A	1	G	100	102	102	G	100	102
1948051	1903692	A	1	C	100	281	281	C	100	281	CDS: Coenzyme F420-dependent N5,N10-methylene tetrahydromethanopterin reductase and related flavin-dependent oxidoreductases, Gene: MAPK_1714	Glu227Asp
1948397	1904038	A	1	G	99.8	441	442	G	99.7738	441
1948643	1904284	G	1	C	100	170	170	C	100	170	CDS: conserved hypothetical protein, Gene: MAPK_1715	Pro195Arg
1951020	1906660	A	1	C	100	45	45	C	100	45	CDS: Cytochrome P450, Gene: MAPK_1717
1953207	1908848	C	1	T	100	215	215	T	100	215	CDS: hydrolase,_alpha-beta fold family, Gene: MAPK_1719	Arg233His
1953627	1909268	T	1	C	99.5	390	392	C	99.4898	390	CDS: hydrolase,_alpha-beta fold family, Gene: MAPK_1719	Asp93Gly
1954047	1909688	T	1	C	100	706	706	C	100	706	CDS: LppO, Gene: lppO	Ser149Gly
1956235	1911761	T	1	C	100	41	41	C	100	41	CDS: SseB, Gene: sseB	Asp49Gly
1957459	1912981	G	1	A	100	44	44	A	100	44	CDS: Glycosyltransferase, Gene: MAPK_1723
1963247	1918740	A	1	G	100	412	412	G	100	412	CDS: FdxC_1, Gene: fdxC_1
1963694	1919187	A	1	G	97.4	38	39	G	97.4359	38	CDS: Transcriptional regulator, Gene: MAPK_1730	Glu33Gly
1964085	1919578	A	1	G	100	43	43	G	100	43	CDS: Transcriptional regulator, Gene: MAPK_1730
1965193	1920647	G	1	T	100	18	18	T	100	18	CDS: Uncharacterized conserved protein, Gene: MAPK_1731
1965465	1920919	A	1	C	100	40	40	C	100	40	CDS: CysH_1, Gene: cysH_1
1966324	1921778	C	1	T	100	617	617	T	100	617	CDS: FERREDOXIN-DEPENDENT NITRITE/SULPHITE REDUCTASE NirA, Gene: nirA_1	Ala454Thr
1966912	1922366	T	1	C	100	55	55	C	100	55	CDS: FERREDOXIN-DEPENDENT NITRITE/SULPHITE REDUCTASE NirA, Gene: nirA_1	Ser258Gly
1967906	1923360	A	1	G	100	409	409	G	100	409
1970363	1925817	G	1	T	100	119	119	T	100	119	CDS: Cytochrome P450, Gene: MAPK_1735	Leu150Met
1978940	1934294	C	1	G	99.5	185	186	G	99.4624	185	CDS: conserved hypothetical protein, Gene: MAPK_1744
1980762	1936057	C	1	T	100	30	30	T	100	30	CDS: Acyl-CoA dehydrogenases, Gene: MAPK_1746
1980932	1936227	T	1	C	100	13	13	C	100	13	CDS: Acyl-CoA dehydrogenases, Gene: MAPK_1746	Met19Val
1982916	1938191	C	1	T	100	494	494	T	100	494	CDS: conserved hypothetical protein, Gene: MAPK_1749	Ala25Val
1985423	1940698	A	1	G	100	354	354	G	100	354	CDS: conserved hypothetical protein, Gene: MAPK_1752
1986334	1941609	T	1	C	100	141	141	C	100	141	CDS: Cytochrome P450, Gene: MAPK_1753	Met337Val
1987223	1942498	G	1	A	100	224	224	A	100	224	CDS: Cytochrome P450, Gene: MAPK_1753
1991763	1946834	C	1	T	100	180	180	T	100	180	CDS: conserved hypothetical protein, Gene: MAPK_1758	Arg138Gln
1993350	1948421	C	1	T	100	17	17	T	100	17	CDS: AdhE2, Gene: adhE2	Val210Ile
1998615	1953604	A	1	G	100	96	96	G	100	96	CDS: FAD/FMN-containing dehydrogenases, Gene: MAPK_1764
2000631	1955591	T	1	C	100	38	38	C	100	38	CDS: GlpD1, Gene: glpD1
2001160	1956120	T	1	G	100	80	80	G	100	80	CDS: GlpD1, Gene: glpD1	Cys477Gly
2001639	1956599	C	1	G	100	144	144	G	100	144	CDS: 2-polyprenyl-6-methoxyphenol hydroxylase and related FAD-dependent oxidoreductases, Gene: MAPK_1767	Leu92Val
2002511	1957471	A	1	G	100	34	34	G	100	34	CDS: 2-polyprenyl-6-methoxyphenol hydroxylase and related FAD-dependent oxidoreductases, Gene: MAPK_1767
2002870	1957830	T	1	G	100	15	15	G	100	15	CDS: 2-polyprenyl-6-methoxyphenol hydroxylase and related FAD-dependent oxidoreductases, Gene: MAPK_1767	Leu502Arg
2005296	1960256	T	1	C	99.9	942	943	C	99.894	942	CDS: beta-ketoacyl-acyl-carrier-protein synthase I, Gene: kasB_1
2005751	1960711	T	1	A	100	298	298	A	100	298	CDS: beta-ketoacyl-acyl-carrier-protein synthase I, Gene: kasB_1	Met1Leu
2005752	1960712	C	1	A	100	280	280	A	100	280
2005755	1960715	C	1	T	100	293	293	T	100	293
2006412	1961372	G	1	C	94.4	17	18	C	94.4444	17	CDS: KasA, Gene: kasA	Asp203Glu
2006653	1961613	A	1	G	100	263	263	G	100	263	CDS: KasA, Gene: kasA	Val123Ala
2006912	1961872	G	1	A	99.3	456	459	A	99.3464	456	CDS: KasA, Gene: kasA	Leu37Phe
2009667	1964474	T	1	C	100	82	82	C	100	82	CDS: Regulator of polyketide synthase expression, Gene: MAPK_1773	Gln50Arg
2010656	1965411	C	1	T	98.2	54	55	T	98.1818	54	CDS: AceE, Gene: aceE
2011800	1966555	T	1	A	99.9	780	781	A	99.872	780	CDS: AceE, Gene: aceE	Asp351Val
2012597	1967352	G	1	A	100	150	150	A	100	150	CDS: AceE, Gene: aceE
2015967	1970615	G	1	T	100	74	74	T	100	74	CDS: hydrolase, Gene: MAPK_1779	Val166Phe
2016101	1970749	G	1	A	100	31	31	A	100	31	CDS: hydrolase, Gene: MAPK_1779
2019316	1973769	C	1	T	100	68	68	T	100	68	CDS: PtpA, Gene: ptpA
2021621	1975943	C	1	A	100	13	13	A	100	13	CDS: Uncharacterized protein conserved in bacteria, Gene: MAPK_1786	Ala15Asp
2023735	1977918	C	1	T	100	63	63	T	100	63	CDS: Fructose-2,6-bisphosphatase, Gene: MAPK_1788
2024729	1978907	C	1	G	100	28	28	G	100	28
2025751	1979929	G	1	C	99.5	372	374	C	99.4652	372	CDS: Cytochrome P450, Gene: MAPK_1789	Asp80Glu
2027806	1981972	G	1	T	100	19	19	T	100	19	CDS: Uncharacterized protein conserved in bacteria, Gene: MAPK_1792	Pro65Gln
2034577	1988575	C	1	T	99.6	554	556	T	99.6403	554	CDS: conserved hypothetical protein, Gene: MAPK_1799	Pro361Ser
2034871	1988869	C	1	A	100	151	151	A	100	151	CDS: conserved hypothetical protein, Gene: MAPK_1799
2035457	1989455	C	1	G	100	139	139	G	100	139	CDS: conserved hypothetical protein, Gene: MAPK_1800	Ala173Gly
2041445	1995403	T	1	C	100	13	13	C	100	13	CDS: GlnE, Gene: glnE	Phe579Ser
2042686	1996586	T	1	C	100	42	42	C	100	42	CDS: GlnE, Gene: glnE	Cys993Arg
2043907	1997807	C	1	G	100	18	18	G	100	18	CDS: Coenzyme F420-dependent N5,N10-methylene tetrahydromethanopterin reductase and related flavin-dependent oxidoreductases, Gene: MAPK_1805
2044144	1998044	A	1	G	100	86	86	G	100	86	CDS: Coenzyme F420-dependent N5,N10-methylene tetrahydromethanopterin reductase and related flavin-dependent oxidoreductases, Gene: MAPK_1805
2048306	2002153	C	1	T	100	23	23	T	100	23	CDS: LipB, Gene: lipB	Ala198Thr
2048329	2002176	G	1	T	100	18	18	T	100	18	CDS: LipB, Gene: lipB	Thr190Lys
2052693	2006415	C	1	T	100	44	44	T	100	44	CDS: EphD, Gene: ephD	Arg271Trp
2053360	2007045	C	1	T	100	81	81	T	100	81	CDS: EphD, Gene: ephD	Ala493Val
2053863	2007548	T	1	C	100	358	358	C	100	358
2059651	2013246	T	1	C	100	119	119	C	100	119	CDS: IlvE, Gene: ilvE
2066881	2020017	C	1	G	100	19	19	G	100	19	CDS: CbhK, Gene: cbhK	Leu322Val
2073315	2026406	C	1	A	99.4	470	473	A	99.3658	470	CDS: QcrB, Gene: qcrB	Arg383Leu
2073316	2026407	G	1	T	100	510	510	T	100	510	CDS: QcrB, Gene: qcrB	Arg383Ser
2074232	2027323	G	1	A	100	851	851	A	100	851	CDS: QcrB, Gene: qcrB
2074903	2027994	G	1	T	100	339	339	T	100	339	CDS: QcrA, Gene: qcrA	Asp275Glu
2075714	2028805	G	1	A	100	28	28	A	100	28	CDS: QcrA, Gene: qcrA	Pro5Leu
2075837	2028928	C	1	A	100	44	44	A	100	44	CDS: QcrC, Gene: qcrC
2076773	2029862	T	1	C	100	301	301	C	100	301	CDS: CtaE, Gene: ctaE	Asp148Gly
2081220	2033687	A	1	G	100	50	50	G	100	50	CDS: Cell wall-associated hydrolases (invasion-associated proteins), Gene: MAPK_1840	Thr121Ala
2081415	2033882	A	1	G	100	11	11	G	100	11	CDS: Cell wall-associated hydrolases (invasion-associated proteins), Gene: MAPK_1840	Ser186Gly
2081990	2034416	C	1	T	100	26	26	T	100	26	CDS: Cell wall-associated hydrolases (invasion-associated proteins), Gene: MAPK_1840
2083000	2035387	A	1	G	100	25	25	G	100	25	CDS: Glycosyltransferase, Gene: MAPK_1842
2084424	2036698	T	1	C	100	321	321	C	100	321	CDS: FadD15, Gene: fadD15	Asn519Asp
2084485	2036759	C	1	T	100	416	416	T	100	416	CDS: FadD15, Gene: fadD15
2084624	2036898	T	1	C	100	258	258	C	100	258	CDS: FadD15, Gene: fadD15	Asp452Gly
2085096	2037307	C	1	G	100	192	192	G	100	192	CDS: FadD15, Gene: fadD15	Gly295Arg
2086399	2038610	G	1	A	99.7	359	360	A	99.7222	359	CDS: conserved hypothetical protein, Gene: MAPK_1844
2087375	2039583	C	1	T	96.4	27	28	T	96.4286	27	CDS: Oxyanion-translocating ATPase, Gene: MAPK_1846
2089092	2041263	T	1	G	99.7	313	314	G	99.6815	313	CDS: 1-acyl-sn-glycerol-3-phosphate acyltransferase, Gene: MAPK_1848	Val84Gly
2094733	2046781	C	1	T	100	279	279	T	100	279	CDS: 2-polyprenyl-6-methoxyphenol hydroxylase and related FAD-dependent oxidoreductases, Gene: MAPK_1853	Ser176Asn
2100626	2052651	G	1	A	100	343	343	A	100	343	CDS: conserved hypothetical protein, Gene: MAPK_1858
2102196	2054201	T	1	C	100	184	184	C	100	184	CDS: conserved hypothetical protein, Gene: MAPK_1860	Asp33Gly
2102769	2054774	A	1	G	100	380	380	G	100	380	CDS: conserved hypothetical protein, Gene: MAPK_1861	Arg33Gly
2106541	2058085	C	1	T	100	253	253	T	100	253	CDS: PbpB, Gene: pbpB	Arg73Cys
2107671	2059215	C	1	A	100	353	353	A	100	353	CDS: PbpB, Gene: pbpB	Phe449Leu
2108784	2060130	C	1	A	90.3	84	93	A	90.3226	84	CDS: MurE, Gene: murE	His122Gln
2108788	2060134	T	1	G	92.9	105	113	G	92.9204	105	CDS: MurE, Gene: murE	Ser124Ala
2111798	2062825	G	1	A	100	57	57	A	100	57	CDS: MurX, Gene: murX	Gly89Ser
2113741	2064704	T	1	C	100	91	91	C	100	91	CDS: MurD, Gene: murD	Trp377Arg
2120283	2070636	T	1	C	100	73	73	C	100	73	CDS: FtsZ, Gene: ftsZ
2121787	2072030	G	1	T	100	30	30	T	100	30	CDS: hypothetical protein, Gene: MAPK_1876	Ser13Ile
2121865	2072108	C	1	T	87.5	49	56	T	87.5	49	CDS: hypothetical protein, Gene: MAPK_1876	Ala39Val
2121868	2072111	G	2	A/G	50.0/50.0	7/7	14	A	50	7	CDS: hypothetical protein, Gene: MAPK_1876	Gly40Asp
2123383	2073619	C	1	G	74.6	185	248	G	74.5968	185
2123386	2073622	C	1	A	74.2	184	248	A	74.1935	184
2123397	2073633	T	1	C	99.7	295	296	C	99.6622	295
2123482	2073718	T	1	G	99.7	364	365	G	99.726	364	CDS: conserved hypothetical membrane protein, Gene: MAPK_1878	Phe23Val
2128365	2078521	G	1	A	100	15	15	A	100	15	CDS: Phospholipid-binding protein, Gene: MAPK_1883
2129473	2079551	A	1	G	100	22	22	G	100	22	CDS: conserved hypothetical protein, Gene: MAPK_1884	Asn264Ser
2129696	2079774	G	1	A	100	277	277	A	100	277	CDS: conserved hypothetical protein, Gene: MAPK_1884
2129777	2079855	G	1	A	98.6	68	69	A	98.5507	68	CDS: conserved hypothetical protein, Gene: MAPK_1884
2132602	2082540	T	1	C	100	310	310	C	100	310
2134123	2084061	G	1	A	99.8	409	410	A	99.7561	409	CDS: conserved protein, Gene: MAPK_1889
2135403	2085341	A	1	G	93.3	14	15	G	93.3333	14	CDS: CysQ_1, Gene: cysQ_1	Thr17Ala
2136162	2086103	G	1	T	100	20	20	T	100	20
2136348	2086289	C	1	T	100	12	12	T	100	12
2138772	2088631	A	1	G	100	45	45	G	100	45	CDS: Response regulator containing a CheY-like receiver domain and an HTH DNA-binding domain, Gene: MAPK_1893	Ser101Gly
2138774	2088633	C	1	T	100	40	40	T	100	40	CDS: Response regulator containing a CheY-like receiver domain and an HTH DNA-binding domain, Gene: MAPK_1893
2138786	2088645	C	1	T	100	39	39	T	100	39	CDS: Response regulator containing a CheY-like receiver domain and an HTH DNA-binding domain, Gene: MAPK_1893
2138795	2088654	C	1	G	100	34	34	G	100	34	CDS: Response regulator containing a CheY-like receiver domain and an HTH DNA-binding domain, Gene: MAPK_1893
2138807	2088666	C	1	G	100	35	35	G	100	35	CDS: Response regulator containing a CheY-like receiver domain and an HTH DNA-binding domain, Gene: MAPK_1893	Asp112Glu
2139492	2089351	T	1	C	100	95	95	C	100	95	CDS: Response regulator containing a CheY-like receiver domain and an HTH DNA-binding domain, Gene: MAPK_1893	Ser341Pro
2141427	2091258	C	1	T	100	545	545	T	100	545
2143306	2093110	T	1	C	77.8	14	18	C	77.7778	14	CDS: Response regulator containing a CheY-like receiver domain and an HTH DNA-binding domain, Gene: MAPK_1894	Val583Ala
2145600	2095385	G	1	A	100	46	46	A	100	46	CDS: acetolactate synthase, Gene: MAPK_1895	Gly332Ser
2146161	2095946	C	1	G	100	908	908	G	100	908	CDS: acetolactate synthase, Gene: MAPK_1895	Arg519Gly
2146776	2096561	G	1	A	99.8	893	895	A	99.7765	893
2147634	2097419	C	1	G	99.8	613	614	G	99.8371	613	CDS: Non-ribosomal peptide synthetase modules and related proteins, Gene: MAPK_1897
2148012	2097797	C	1	T	100	732	732	T	100	732	CDS: Non-ribosomal peptide synthetase modules and related proteins, Gene: MAPK_1897
2148397	2098182	A	1	G	100	451	451	G	100	451	CDS: Non-ribosomal peptide synthetase modules and related proteins, Gene: MAPK_1897	Met457Val
2153308	2103092	G	1	A	100	634	634	A	100	634	CDS: Non-ribosomal peptide synthetase modules and related proteins, Gene: MAPK_1898
2153390	2103174	A	1	G	99.9	711	712	G	99.8596	711	CDS: Non-ribosomal peptide synthetase modules and related proteins, Gene: MAPK_1898	Ile1428Val
2156362	2106152	C	1	T	99.8	420	421	T	99.7625	420	CDS: Pks5, Gene: pks5
2159507	2109216	C	1	T	100	265	265	T	100	265	CDS: Pks5, Gene: pks5	Arg1135Stp
2160252	2109961	G	1	A	100	52	52	A	100	52	CDS: Pks5, Gene: pks5	Gly1383Asp
2160306	2110015	A	1	G	100	62	62	G	100	62	CDS: Pks5, Gene: pks5	Glu1401Gly
2161093	2110802	G	1	A	100	395	395	A	100	395	CDS: Pks5, Gene: pks5
2161199	2110908	G	1	C	100	53	53	C	100	53	CDS: Pks5, Gene: pks5	Asp1699His
2163034	2112672	G	1	T	99.6	516	518	T	99.6139	516	CDS: Cytochrome P450, Gene: MAPK_1902	Val230Phe
2163684	2113322	G	1	A	100	446	446	A	100	446	CDS: conserved hypothetical protein, Gene: MAPK_1903
2165310	2114940	G	1	T	100	472	472	T	100	472	Gene: MAPK_1905
2167305	2116936	A	1	C	99.5	193	194	C	99.4845	193	CDS: short chain dehydrogenase, Gene: MAPK_1907	Lys27Asn
2170007	2119638	C	1	T	100	75	75	T	100	75	CDS: 5-methyltetrahydrofolate--homocysteine methyltransferase,_MetH, Gene: metH	Ala181Val
2172270	2121901	G	1	A	99.7	352	353	A	99.7167	352	CDS: 5-methyltetrahydrofolate--homocysteine methyltransferase,_MetH, Gene: metH
2172538	2122169	C	1	G	99.7	642	644	G	99.6894	642	CDS: 5-methyltetrahydrofolate--homocysteine methyltransferase,_MetH, Gene: metH	Pro1025Ala
2174467	2124098	G	1	A	100	394	394	A	100	394	CDS: conserved hypothetical protein, Gene: MAPK_1911	Ala84Val
2177692	2127323	T	1	C	100	273	273	C	100	273	CDS: ABC-type transport system involved in resistance to organic solvents,_periplasmic component, Gene: MAPK_1914	Asn219Asp
2177856	2127487	T	1	C	100	166	166	C	100	166	CDS: ABC-type transport system involved in resistance to organic solvents,_periplasmic component, Gene: MAPK_1914	Asp164Gly
2180695	2130326	G	1	A	100	11	11	A	100	11	CDS: Mce protein, Gene: mce5A
2182931	2132562	C	1	T	99.8	627	628	T	99.8408	627	CDS: conserved hypothetical protein, Gene: MAPK_1918	Ala10Thr
2183449	2133080	G	1	C	80	16	20	C	80	16	CDS: conserved hypothetical protein, Gene: MAPK_1919
2184896	2134527	T	1	G	98.9	186	188	G	98.9362	186	CDS: HisI, Gene: hisI
2185021	2134652	C	1	T	99.7	338	339	T	99.705	338	CDS: HisI, Gene: hisI	Thr80Ile
2188066	2137673	T	1	C	100	736	736	C	100	736	CDS: RecB family exonuclease, Gene: MAPK_1925	Asp272Gly
2188627	2138234	T	1	C	100	27	27	C	100	27	CDS: RecB family exonuclease, Gene: MAPK_1925	Asp85Gly
2190410	2139985	T	1	C	100	61	61	C	100	61	CDS: LppK, Gene: lppK	Thr110Ala
2190892	2140444	G	1	C	100	186	186	C	100	186
2194995	2144547	G	1	A	100	185	185	A	100	185	CDS: conserved hypothetical protein, Gene: MAPK_1931	Gly401Asp
2196826	2146378	A	1	C	99.7	295	296	C	99.6622	295	CDS: PrcA, Gene: prcA	Gln98His
2197351	2146903	A	1	C	91.7	44	48	C	91.6667	44
2197357	2146909	G	1	C	100	53	53	C	100	53
2197358	2146910	C	1	G	100	54	54	G	100	54
2199245	2148797	G	1	C	90.9	10	11	C	90.9091	10	CDS: transcriptional regulator, Gene: MAPK_1936	Gly136Ala
2200929	2150393	A	1	G	100	138	138	G	100	138
2201190	2150654	C	1	T	98.6	69	70	T	98.5714	69	CDS: twin-arginine translocation protein,_TatA, Gene: tatA	Pro78Ser
2201212	2150676	G	1	A	100	108	108	A	100	108	CDS: twin-arginine translocation protein,_TatA, Gene: tatA	Gly85Glu
2203732	2153191	A	1	G	100	44	44	G	100	44	CDS: HelY, Gene: helY
2203919	2153378	A	1	T	100	12	12	T	100	12	CDS: HelY, Gene: helY	Thr560Ser
2205766	2155186	A	1	G	100	339	339	G	100	339	CDS: conserved hypothetical protein, Gene: MAPK_1942	Lys228Glu
2206629	2156049	T	1	C	99.3	305	307	C	99.3485	305	CDS: DNA polymerase I, Gene: MAPK_1943	Asp70Gly
2206878	2156298	G	1	A	99.7	393	394	A	99.7462	393
2206885	2156305	G	1	C	100	362	362	C	100	362
2206904	2156324	G	1	T	100	201	201	T	100	201
2208740	2158152	T	1	C	98.7	74	75	C	98.6667	74	CDS: PepE, Gene: pepE
2209117	2158529	C	1	A	99.4	174	175	A	99.4286	174	CDS: PepE, Gene: pepE	Ala284Asp
2212488	2161711	C	1	T	100	917	917	T	100	917	CDS: Methyl-accepting chemotaxis protein, Gene: MAPK_1946	Arg997Cys
2212615	2161838	T	1	C	69.3	929	1341	C	69.2767	929	CDS: conserved hypothetical protein, Gene: MAPK_1947
2213261	2162484	A	1	G	100	821	821	G	100	821
2214804	2164009	C	1	T	100	28	28	T	100	28	CDS: Short-chain dehydrogenases of various substrate specificities, Gene: MAPK_1949	His124Tyr
2218420	2167282	T	1	C	100	17	17	C	100	17	CDS: DNA-directed RNA polymerase specialized sigma subunit,_sigma24 homolog, Gene: MAPK_1954	Asp281Gly
2218487	2167349	T	1	G	100	19	19	G	100	19	CDS: DNA-directed RNA polymerase specialized sigma subunit,_sigma24 homolog, Gene: MAPK_1954	Thr259Pro
2221871	2170408	G	1	A	100	15	15	A	100	15	CDS: CobI, Gene: cobI
2230693	2178996	T	1	C	100	31	31	C	100	31	CDS: CobN, Gene: cobN
2236416	2184244	A	1	G	100	82	82	G	100	82	CDS: apolipoprotein n-acyltransferase Lnt-dolichol-phosphate-mannosyl transferase Dpm1, Gene: MAPK_1968	Arg567Gly
2239367	2187083	C	1	T	100	10	10	T	100	10	CDS: Pks12, Gene: pks12
2239539	2187255	T	1	C	100	14	14	C	100	14	CDS: Pks12, Gene: pks12	Ser287Pro
2243333	2190992	C	1	G	99.6	236	237	G	99.5781	236	CDS: Pks12, Gene: pks12	Asp1551Glu
2245121	2192745	C	1	G	100	78	78	G	100	78	CDS: Pks12, Gene: pks12
2245236	2192860	A	1	G	99.1	110	111	G	99.0991	110	CDS: Pks12, Gene: pks12	Met2186Val
2245469	2193093	C	1	T	100	19	19	T	100	19	CDS: Pks12, Gene: pks12
2245471	2193095	C	1	T	100	24	24	T	100	24	CDS: Pks12, Gene: pks12	Ala2264Val
2245472	2193096	G	1	C	100	24	24	C	100	24	CDS: Pks12, Gene: pks12
2245478	2193102	G	1	C	100	27	27	C	100	27	CDS: Pks12, Gene: pks12
2245494	2193118	G	1	A	100	27	27	A	100	27	CDS: Pks12, Gene: pks12	Val2272Ile
2245562	2193186	C	1	G	100	17	17	G	100	17	CDS: Pks12, Gene: pks12
2254483	2201990	A	1	G	100	411	411	G	100	411
2256306	2203813	T	1	C	99.8	868	870	C	99.7701	868
2257999	2205506	A	1	C	100	416	416	C	100	416	CDS: NorD, Gene: norD
2259671	2207178	A	1	G	100	421	421	G	100	421	CDS: conserved hypothetical protein, Gene: MAPK_1979
2259817	2207324	A	1	G	99.8	535	536	G	99.8134	535
2261177	2208685	G	1	T	100	116	116	T	100	116	CDS: 7-alpha-hydroxysteroid dehydrogenase, Gene: MAPK_1981	Gly164Trp
2264243	2211751	G	1	T	100	61	61	T	100	61	CDS: conserved hypothetical protein, Gene: MAPK_1984	Ala7Ser
2264430	2211937	T	1	C	99.7	338	339	C	99.705	338	CDS: conserved hypothetical protein, Gene: MAPK_1984	Val69Ala
2266059	2213566	C	1	T	100	703	703	T	100	703	CDS: Cytochrome P450, Gene: MAPK_1986	Pro171Ser
2269136	2216602	C	1	T	98.2	56	57	T	98.2456	56	CDS: LipT, Gene: lipT	Arg512Trp
2269839	2217305	G	1	A	100	26	26	A	100	26	CDS: conserved hypothetical protein, Gene: MAPK_1989	Gly220Asp
2271951	2219417	A	1	C	100	11	11	C	100	11	CDS: conserved hypothetical protein, Gene: MAPK_1991	Ile68Leu
2275974	2223360	A	1	G	100	653	653	G	100	653
2277216	2224602	T	1	C	63.7	137	215	C	63.7209	137
2280280	2227600	T	1	C	100	387	387	C	100	387	CDS: ABC-type sugar transport systems,_permease components, Gene: MAPK_2000	Ser227Pro
2287169	2234278	C	1	G	99.6	525	527	G	99.6205	525	CDS: hypothetical protein, Gene: MAPK_2007	Ile235Met
2290361	2237430	G	1	A	100	51	51	A	100	51	CDS: NrtC, Gene: nrtC
2290912	2237981	C	1	T	100	22	22	T	100	22	CDS: sigG, Gene: MAPK_2011
2291388	2238457	G	1	A	99.7	337	338	A	99.7041	337	CDS: sigG, Gene: MAPK_2011
2292548	2239617	A	1	T	100	106	106	T	100	106	CDS: formate/nitrite transporter, Gene: MAPK_2013	Ile265Phe
2293281	2240350	T	1	C	100	54	54	C	100	54	CDS: Universal stress protein UspA and related nucleotide-binding proteins, Gene: MAPK_2014
2295164	2242147	G	1	C	100	13	13	C	100	13	CDS: oxidoreductase, Gene: MAPK_2016
2295927	2242911	C	1	G	100	38	38	G	100	38	CDS: oxidoreductase, Gene: MAPK_2016	Arg282Gly
2300002	2246986	C	1	G	100	318	318	G	100	318	CDS: conserved hypothetical protein, Gene: MAPK_2021	His14Asp
2300177	2247161	C	1	T	100	406	406	T	100	406	CDS: conserved hypothetical protein, Gene: MAPK_2021	Ser72Phe
2301416	2248400	A	1	G	99.5	221	222	G	99.5495	221	CDS: conserved hypothetical protein, Gene: MAPK_2022	Arg157Gly
2302097	2249081	C	1	T	100	601	601	T	100	601	CDS: conserved hypothetical protein, Gene: MAPK_2023	Ala12Val
2305051	2249469	G	1	C	100	124	124	C	100	124	CDS: Universal stress protein UspA and related nucleotide-binding proteins, Gene: MAPK_2026	Ala219Pro
2322296	2250488	G	1	A	99.7	633	635	A	99.685	633
2325365	2253557	T	1	G	100	254	254	G	100	254	CDS: Catalase, Gene: MAPK_2043	His212Gln
2327379	2255571	A	1	G	100	535	535	G	100	535
2328618	2256810	T	1	C	100	452	452	C	100	452
2328817	2257009	T	1	G	100	803	803	G	100	803
2329154	2257347	T	1	C	99.8	919	921	C	99.7828	919	CDS: transcriptional regulator, Gene: MAPK_2047
2330179	2258372	T	1	G	100	287	287	G	100	287
2333789	2261982	C	1	G	100	908	908	G	100	908	CDS: hypothetical protein, Gene: MAPK_2051	Gly207Arg
2335301	2263494	T	1	C	99.4	338	340	C	99.4118	338	CDS: Short-chain dehydrogenases of various substrate specificities, Gene: MAPK_2052	Lys31Glu
2335316	2263509	G	1	T	100	387	387	T	100	387	CDS: Short-chain dehydrogenases of various substrate specificities, Gene: MAPK_2052	Leu26Met
2335841	2264034	G	1	A	99.7	354	355	A	99.7183	354	CDS: FadB_2, Gene: fadB_2
2336813	2265006	C	1	T	99.7	324	325	T	99.6923	324	CDS: FadB_2, Gene: fadB_2
2337172	2265365	C	1	T	100	209	209	T	100	209	CDS: FadB_2, Gene: fadB_2	Gly115Ser
2338670	2266863	A	1	G	100	397	397	G	100	397	CDS: acetyl-CoA acetyltransferases FadA, Gene: fadA_2
2340028	2268221	C	1	G	100	326	326	G	100	326	CDS: far, Gene: MAPK_2056
2340329	2268523	A	1	G	100	58	58	G	100	58	CDS: far, Gene: MAPK_2056	Val133Ala
2340351	2268545	G	1	A	100	68	68	A	100	68	CDS: far, Gene: MAPK_2056	His126Tyr
2342435	2270629	A	1	T	99.1	111	112	T	99.1071	111
2342834	2271028	A	1	C	100	67	67	C	100	67	CDS: FadD11_2, Gene: fadD11_2	Met120Leu
2343645	2271839	T	1	C	100	514	514	C	100	514	CDS: FadD11_2, Gene: fadD11_2	Met390Thr
2343799	2271993	C	1	T	99.9	697	698	T	99.8567	697	CDS: FadD11_2, Gene: fadD11_2
2344497	2272691	T	1	C	100	520	520	C	100	520	CDS: conserved hypothetical protein, Gene: MAPK_2060	Thr160Ala
2344722	2272916	T	1	A	99.9	676	677	A	99.8523	676	CDS: conserved hypothetical protein, Gene: MAPK_2060	Ile85Phe
2348525	2276694	G	1	A	99.5	191	192	A	99.4792	191	CDS: Uncharacterized protein conserved in bacteria, Gene: MAPK_2066
2352420	2280587	C	1	G	100	25	25	G	100	25	CDS: thiamine biosynthesis ATP pyrophosphatase, ThiI, Gene: thiI	Cys242Ser
2354248	2282415	A	1	G	100	438	438	G	100	438
2356073	2284210	C	1	A	100	233	233	A	100	233	CDS: PapA2, Gene: papA2	Val287Phe
2357232	2285370	C	1	T	100	527	527	T	100	527
2358710	2286833	C	1	T	100	20	20	T	100	20	CDS: FabG2_1, Gene: fabG2_1	Glu43Lys
2361933	2289865	T	1	G	55.8	67	120	G	55.8333	67	CDS: Citrate lyase beta subunit, Gene: MAPK_2080	Gln277His
2362433	2290365	C	1	T	100	44	44	T	100	44	CDS: Citrate lyase beta subunit, Gene: MAPK_2080	Ala111Thr
2362898	2290830	C	1	T	100	51	51	T	100	51
2363210	2291142	C	1	T	100	25	25	T	100	25	CDS: methyltransferase, Gene: MAPK_2081b
2364113	2292045	A	1	G	99.9	694	695	G	99.8561	694	CDS: glucose-6-phosphate 1-dehydrogenase, Gene: MAPK_2081
2366947	2294867	C	1	A	100	13	13	A	100	13	CDS: 2-polyprenyl-6-methoxyphenol hydroxylase and related FAD-dependent oxidoreductases, Gene: MAPK_2083	Gly474Val
2367277	2295197	C	1	T	100	16	16	T	100	16	CDS: 2-polyprenyl-6-methoxyphenol hydroxylase and related FAD-dependent oxidoreductases, Gene: MAPK_2083	Arg364His
2367548	2295468	G	1	A	100	39	39	A	100	39	CDS: 2-polyprenyl-6-methoxyphenol hydroxylase and related FAD-dependent oxidoreductases, Gene: MAPK_2083	Arg274Cys
2367989	2295909	T	1	G	100	70	70	G	100	70	CDS: 2-polyprenyl-6-methoxyphenol hydroxylase and related FAD-dependent oxidoreductases, Gene: MAPK_2083	Met127Leu
2371053	2298880	C	1	A	100	16	16	A	100	16	CDS: HrpA, Gene: hrpA	Asp425Tyr
2371858	2299675	A	1	G	100	314	314	G	100	314	CDS: HrpA, Gene: hrpA
2372712	2300414	T	1	C	100	22	22	C	100	22	CDS: Response regulator containing a CheY-like receiver domain and a GGDEF domain, Gene: MAPK_2085	Leu106Pro
2374204	2301875	A	1	C	100	116	116	C	100	116	CDS: ribonuclease, Gene: MAPK_2086
2376033	2303704	T	1	C	100	27	27	C	100	27	CDS: conserved hypothetical protein, Gene: MAPK_2088	Phe185Ser
2377139	2304810	T	1	A	99.6	236	237	A	99.5781	236
2379550	2307059	A	1	C	51.2	21	41	C	51.2195	21	CDS: PPE family protein, Gene: MAPK_2092	Trp177Gly
2379554	2307063	A	1	G	55	22	40	G	55	22	CDS: PPE family protein, Gene: MAPK_2092
2379558	2307067	A	1	C	66.7	32	48	C	66.6667	32	CDS: PPE family protein, Gene: MAPK_2092	Val174Gly
2380141	2307645	A	1	C	100	17	17	C	100	17	CDS: PPE-repeat proteins, Gene: MAPK_2093	Stp84Glu
2380639	2308143	T	1	C	100	524	524	C	100	524
2381299	2308803	C	1	T	54.5	6	11	T	54.5455	6	CDS: Glycosyl transferases,_related to UDP-glucuronosyltransferase, Gene: MAPK_2094
2381371	2308876	G	1	A	76.9	20	26	A	76.9231	20	CDS: Glycosyl transferases,_related to UDP-glucuronosyltransferase, Gene: MAPK_2094
2381390	2308895	C	1	G	81.2	13	16	G	81.25	13	CDS: Glycosyl transferases,_related to UDP-glucuronosyltransferase, Gene: MAPK_2094	Leu181Val
2381392	2308897	G	1	T	70	7	10	T	70	7	CDS: Glycosyl transferases,_related to UDP-glucuronosyltransferase, Gene: MAPK_2094
2381396	2308901	G	1	T	66.7	10	15	T	66.6667	10	CDS: Glycosyl transferases,_related to UDP-glucuronosyltransferase, Gene: MAPK_2094	Val183Leu
2381398	2308903	G	1	T	50	8	16	T	50	8	CDS: Glycosyl transferases,_related to UDP-glucuronosyltransferase, Gene: MAPK_2094
2381725	2309230	G	1	C	69.8	37	53	C	69.8113	37	CDS: Glycosyl transferases,_related to UDP-glucuronosyltransferase, Gene: MAPK_2094
2381740	2309245	G	1	C	63.4	26	41	C	63.4146	26	CDS: Glycosyl transferases,_related to UDP-glucuronosyltransferase, Gene: MAPK_2094
2381743	2309248	C	1	G	70.7	29	41	G	70.7317	29	CDS: Glycosyl transferases,_related to UDP-glucuronosyltransferase, Gene: MAPK_2094
2381746	2309251	C	1	G	68.3	28	41	G	68.2927	28	CDS: Glycosyl transferases,_related to UDP-glucuronosyltransferase, Gene: MAPK_2094
2382128	2309633	C	1	G	99.7	298	299	G	99.6656	298	CDS: methyltransferase, Gene: MAPK_2095	Asp16Glu
2382325	2309830	T	1	C	100	162	162	C	100	162	CDS: methyltransferase, Gene: MAPK_2095	Phe82Ser
2382879	2310349	T	1	G	100	143	143	G	100	143	CDS: methyltransferase, Gene: MAPK_2095	Phe267Val
2382892	2310362	G	1	A	100	137	137	A	100	137	CDS: methyltransferase, Gene: MAPK_2095	Cys271Tyr
2387414	2314738	G	1	T	100	481	481	T	100	481	CDS: FurA, Gene: furA	Glu140Asp
2387485	2314809	C	1	G	100	550	550	G	100	550	CDS: KatG, Gene: katG	Thr5Arg
2387951	2315275	G	1	C	99.4	175	176	C	99.4318	175	CDS: KatG, Gene: katG	Lys160Asn
2388763	2316087	T	1	C	100	45	45	C	100	45	CDS: KatG, Gene: katG	Leu431Pro
2389756	2317080	T	1	C	99.8	418	419	C	99.7613	418
2395133	2322367	C	1	T	100	27	27	T	100	27	CDS: conserved hypothetical protein, Gene: MAPK_2106	Pro106Leu
2395620	2322854	T	1	C	100	34	34	C	100	34
2396008	2323242	A	1	G	100	67	67	G	100	67
2398553	2325721	C	1	T	100	510	510	T	100	510	CDS: hypothetical protein, Gene: MAPK_2109	Ala23Thr
2399545	2326713	C	1	T	100	353	353	T	100	353	CDS: aldehyde dehydrogenase family protein, Gene: MAPK_2110
2399885	2327054	T	1	C	100	131	131	C	100	131	CDS: aldehyde dehydrogenase family protein, Gene: MAPK_2110	Asn194Ser
2402356	2329526	A	1	G	100	275	275	G	100	275	CDS: Acyl-CoA dehydrogenases, Gene: MAPK_2112	Tyr98His
2403218	2330388	C	1	T	100	19	19	T	100	19	CDS: bll3143, Gene: MAPK_2114
2404611	2331764	T	1	C	100	171	171	C	100	171
2405619	2332760	C	1	G	100	276	276	G	100	276	CDS: transcriptional regulator AraC family, Gene: MAPK_2116	Asn317Lys
2405624	2332765	G	1	T	100	259	259	T	100	259	CDS: transcriptional regulator AraC family, Gene: MAPK_2116	Cys319Phe
2409208	2336296	C	1	T	100	29	29	T	100	29	CDS: FadD31, Gene: fadD31
2409489	2336577	C	1	A	100	169	169	A	100	169	CDS: FadD31, Gene: fadD31	Ala280Ser
2410385	2337473	A	1	G	100	40	40	G	100	40
2412195	2339283	C	1	G	99.6	226	227	G	99.5595	226
2412245	2339333	C	1	A	99.8	533	534	A	99.8127	533
2412791	2339638	C	1	T	100	29	29	T	100	29	CDS: conserved hypothetical protein, Gene: MAPK_2124
2414506	2341353	G	1	A	99.3	133	134	A	99.2537	133	CDS: isocitrate lyase, Gene: icl2
2422339	2349182	G	1	A	99.9	1000	1001	A	99.9001	1000
2423141	2349984	T	1	G	100	1015	1015	G	100	1015
2424502	2351345	C	1	T	99.8	423	424	T	99.7642	423	CDS: methylenomycin A resistance protein, Gene: MAPK_2136	Leu369Phe
2425772	2352615	T	1	A	100	326	326	A	100	326
2426106	2352926	A	1	G	100	12	12	G	100	12	CDS: conserved hypothetical protein, Gene: MAPK_2138	Thr51Ala
2430117	2356873	G	1	T	100	1001	1001	T	100	1001	CDS: NanT, Gene: nanT	Gly320Cys
2430381	2357137	G	1	A	100	487	487	A	100	487	CDS: NanT, Gene: nanT	Gly408Ser
2431031	2357777	A	1	C	100	20	20	C	100	20	CDS: CinA, Gene: cinA
2433371	2360117	G	1	A	100	506	506	A	100	506	CDS: O-Methyltransferase involved in polyketide biosynthesis, Gene: MAPK_2146
2435390	2362125	G	1	A	100	685	685	A	100	685	CDS: flavoprotein, Gene: MAPK_2148
2437394	2364129	T	1	C	100	43	43	C	100	43	CDS: conserved hypothetical protein, Gene: MAPK_2149	Asn265Ser
2441978	2368679	C	1	G	100	658	658	G	100	658	CDS: Cytochrome P450, Gene: MAPK_2154
2443512	2370206	G	1	A	100	138	138	A	100	138	CDS: conserved hypothetical protein, Gene: MAPK_2156	Arg122Gln
2444989	2371675	C	1	T	100	264	264	T	100	264	CDS: hypothetical protein, Gene: MAPK_2158	Ala151Thr
2445370	2372056	T	1	A	100	86	86	A	100	86	CDS: hypothetical protein, Gene: MAPK_2158	Arg24Trp
2446501	2373187	G	1	T	100	131	131	T	100	131
2448992	2375668	G	1	A	98.9	86	87	A	98.8506	86	CDS: short chain dehydrogenase, Gene: MAPK_2163	Glu275Lys
2450132	2376794	A	1	G	100	110	110	G	100	110	CDS: Cytochrome P450, Gene: MAPK_2165	Gln213Arg
2450325	2376987	C	1	A	100	143	143	A	100	143	CDS: Cytochrome P450, Gene: MAPK_2165	Asn277Lys
2450424	2377086	T	1	C	100	52	52	C	100	52	CDS: Cytochrome P450, Gene: MAPK_2165
2452162	2378764	A	1	G	100	258	258	G	100	258	CDS: hypothetical protein, Gene: MAPK_2167
2456804	2383362	G	1	T	100	49	49	T	100	49	CDS: Uncharacterized conserved protein, Gene: MAPK_2171
2457961	2384519	C	1	G	100	424	424	G	100	424	CDS: Arabinose efflux permease, Gene: MAPK_2172	Arg417Thr
2465746	2392256	G	1	A	98	50	51	A	98.0392	50	CDS: Maltooligosyl trehalose synthase, Gene: MAPK_2181
2467590	2394094	C	1	G	100	12	12	G	100	12	CDS: LldD2, Gene: lldD2
2470860	2397238	G	1	T	100	11	11	T	100	11	CDS: conserved hypothetical protein, Gene: MAPK_2186	Lys110Asn
2473260	2399630	A	1	G	100	71	71	G	100	71	CDS: NAD(P)H-nitrite reductase, Gene: MAPK_2189	Ser314Gly
2473475	2399845	A	1	C	97.9	46	47	C	97.8723	46	CDS: NAD(P)H-nitrite reductase, Gene: MAPK_2189
2478202	2404459	A	1	G	100	66	66	G	100	66	CDS: acyl-CoA transferase/dehydratase, Gene: MAPK_2192	Ile520Thr
2480903	2407120	T	1	C	100	14	14	C	100	14
2484241	2410458	A	1	G	100	72	72	G	100	72	CDS: D-xylulose 5-phosphate-D-fructose 6-phosphate phosphoketolase, Gene: MAPK_2195
2484515	2410732	G	1	A	100	72	72	A	100	72	CDS: conserved hypothetical protein, Gene: MAPK_2196	Trp47Stp
2485027	2411244	C	1	T	93.3	14	15	T	93.3333	14	CDS: conserved hypothetical protein, Gene: MAPK_2196	Pro218Leu
2485946	2412138	G	1	A	100	15	15	A	100	15	CDS: AdhA_1, Gene: adhA_1	Ala77Val
2486355	2412547	G	1	A	100	561	561	A	100	561	CDS: hypothetical protein, Gene: MAPK_2198
2486527	2412719	T	1	C	100	130	130	C	100	130
2489309	2415376	C	1	T	100	18	18	T	100	18	CDS: ModB, Gene: modB	Gly163Ser
2491090	2417157	G	1	A	100	758	758	A	100	758
2493958	2420024	C	1	T	99.6	234	235	T	99.5745	234	CDS: Coenzyme F420-dependent N5,N10-methylene tetrahydromethanopterin reductase and related flavin-dependent oxidoreductases, Gene: MAPK_2205	His287Tyr
2503843	2429616	A	1	G	97.2	70	72	G	97.2222	70	CDS: FadE14, Gene: fadE14	Ile147Val
2504845	2430617	A	1	G	100	84	84	G	100	84	Gene: MAPK_2216
2505205	2430977	A	1	G	97	32	33	G	96.9697	32
2505256	2431028	A	1	G	90	18	20	G	90	18
2515125	2440802	T	1	C	100	80	80	C	100	80	CDS: GcvB, Gene: gcvB	Ile743Val
2517143	2442790	G	1	A	100	43	43	A	100	43	CDS: GcvB, Gene: gcvB	Ala70Val
2517409	2443025	T	1	C	100	42	42	C	100	42
2520723	2446330	G	1	A	99.7	751	753	A	99.7344	751
2523555	2449047	A	1	G	100	46	46	G	100	46	CDS: PgsA2, Gene: pgsA2	Met138Thr
2524097	2449589	C	1	T	98.7	77	78	T	98.7179	77	CDS: SecA2, Gene: secA2
2533062	2458451	G	1	A	100	70	70	A	100	70	CDS: conserved hypothetical protein, Gene: MAPK_2241	Arg28Gln
2537511	2462826	C	1	T	100	18	18	T	100	18	CDS: PPE-repeat proteins, Gene: MAPK_2246	Ser95Asn
2537515	2462830	C	1	G	100	18	18	G	100	18	CDS: PPE-repeat proteins, Gene: MAPK_2246	Ala94Pro
2537519	2462834	C	1	A	100	19	19	A	100	19	CDS: PPE-repeat proteins, Gene: MAPK_2246
2539176	2464331	T	1	C	100	24	24	C	100	24
2539231	2464386	G	1	C	100	44	44	C	100	44
2540001	2465156	C	1	T	100	71	71	T	100	71	CDS: hypothetical protein, Gene: MAPK_2248	Gly38Glu
2542992	2468082	A	1	G	100	624	624	G	100	624
2543281	2468371	T	1	C	99.9	1229	1230	C	99.9187	1229
2544676	2469766	C	1	T	100	34	34	T	100	34	CDS: PPE family protein, Gene: MAPK_2252	Gly238Glu
2545208	2470298	G	1	T	100	120	120	T	100	120	CDS: PPE family protein, Gene: MAPK_2252	Pro61Thr
2545335	2470425	G	1	C	100	59	59	C	100	59	CDS: PPE family protein, Gene: MAPK_2252
2545779	2470831	C	1	T	100	65	65	T	100	65	CDS: PPE-repeat protein, Gene: MAPK_2253	Val254Ile
2545818	2470870	C	1	G	100	72	72	G	100	72	CDS: PPE-repeat protein, Gene: MAPK_2253	Ala241Pro
2546892	2471944	C	1	G	100	455	455	G	100	455
2547509	2472561	C	1	A	100	638	638	A	100	638	CDS: ATPases of the AAA+ class, Gene: MAPK_2255	Gly577Val
2548536	2473588	G	1	A	97	32	33	A	96.9697	32	CDS: ATPases of the AAA+ class, Gene: MAPK_2255	Arg235Cys
2548802	2473854	C	1	T	99.3	143	144	T	99.3056	143	CDS: ATPases of the AAA+ class, Gene: MAPK_2255	Gly146Glu
2554664	2479418	T	2	C/T	50.0/50.0	26/26	52	C	50	26	CDS: conserved protein, Gene: MAPK_2259	Lys93Arg
2554806	2479560	A	1	G	99.8	492	493	G	99.7972	492	CDS: conserved protein, Gene: MAPK_2259	Trp46Arg
2555977	2480731	A	1	C	99.8	454	455	C	99.7802	454	CDS: PE family protein,_PE_4, Gene: MAPK_2261	Val85Gly
2556059	2480813	A	1	G	100	117	117	G	100	117	CDS: PE family protein,_PE_4, Gene: MAPK_2261	Tyr58His
2556163	2480917	C	1	G	99.7	325	326	G	99.6933	325	CDS: PE family protein,_PE_4, Gene: MAPK_2261	Trp23Ser
2557309	2482060	A	1	G	100	302	302	G	100	302	CDS: PPE-repeat proteins, Gene: MAPK_2262	Val181Ala
2557440	2482191	A	1	C	100	271	271	C	100	271	CDS: PPE-repeat proteins, Gene: MAPK_2262	Phe137Leu
2557507	2482258	C	1	T	100	216	216	T	100	216	CDS: PPE-repeat proteins, Gene: MAPK_2262	Arg115Gln
2557523	2482274	C	1	A	99.5	189	190	A	99.4737	189	CDS: PPE-repeat proteins, Gene: MAPK_2262	Val110Leu
2557558	2482309	A	1	T	100	58	58	T	100	58	CDS: PPE-repeat proteins, Gene: MAPK_2262	Phe98Tyr
2558391	2483116	T	1	G	100	44	44	G	100	44	CDS: PPE-repeat proteins, Gene: MAPK_2263	Lys318Asn
2558788	2483513	A	1	G	100	132	132	G	100	132	CDS: PPE-repeat proteins, Gene: MAPK_2263	Val186Ala
2559330	2484055	T	1	C	100	354	354	C	100	354	CDS: PPE-repeat proteins, Gene: MAPK_2263
2562776	2487488	C	1	T	100	55	55	T	100	55	CDS: FtsK/SpoIIIE family protein, Gene: MAPK_2266
2563744	2488456	A	1	G	100	39	39	G	100	39	CDS: FtsK/SpoIIIE family protein, Gene: MAPK_2266	Tyr641His
2564848	2489560	C	1	T	100	378	378	T	100	378	CDS: FtsK/SpoIIIE family protein, Gene: MAPK_2266	Asp273Asn
2566628	2491340	G	1	C	100	20	20	C	100	20	CDS: hypothetical protein, Gene: MAPK_2267	Ala184Gly
2566696	2491408	G	1	A	100	16	16	A	100	16	CDS: hypothetical protein, Gene: MAPK_2267
2567259	2491971	G	1	A	100	134	134	A	100	134
2567858	2492570	G	1	C	100	11	11	C	100	11	CDS: 4-alpha-glucanotransferase, Gene: MAPK_2268	Gly85Ala
2571816	2496458	T	1	A	100	115	115	A	100	115	CDS: oxidoreductase, Gene: MAPK_2271	Met194Lys
2573738	2498376	G	1	A	100	313	313	A	100	313	CDS: conserved hypothetical protein, Gene: MAPK_2273	Ala108Val
2574038	2498676	A	1	G	99.5	219	220	G	99.5455	219	CDS: conserved hypothetical protein, Gene: MAPK_2273	Val8Ala
2576328	2500751	C	1	T	100	41	41	T	100	41	CDS: conserved hypothetical membrane protein, Gene: MAPK_2275	Ala468Val
2577598	2502021	G	1	A	99.8	1089	1091	A	99.8167	1089	Gene: MAPK_2277
2585697	2502509	G	1	A	94.1	16	17	A	94.1176	16	CDS: Phenylpropionate dioxygenase and related ring-hydroxylating dioxygenases,_large terminal subunit, Gene: MAPK_2284
2586747	2503460	T	1	A	100	12	12	A	100	12	CDS: 3-ketosteroid-delta-1-dehydrogenase, Gene: MAPK_2285	Ser232Thr
2588849	2505562	T	1	C	99.7	671	673	C	99.7028	671
2589831	2506544	G	1	C	100	383	383	C	100	383	CDS: Superfamily II DNA and RNA helicases, Gene: MAPK_2287	Val304Leu
2590388	2506891	C	1	T	82.4	14	17	T	82.3529	14	CDS: Superfamily II DNA and RNA helicases, Gene: MAPK_2287
2590396	2506899	C	1	A	73.7	14	19	A	73.6842	14	CDS: Superfamily II DNA and RNA helicases, Gene: MAPK_2287	Ala492Asp
2593310	2509798	A	1	G	100	146	146	G	100	146	CDS: N-acyl-D-aspartate/D-glutamate deacylase, Gene: MAPK_2290	Tyr75His
2594578	2511046	C	1	T	100	11	11	T	100	11	CDS: conserved hypothetical protein, Gene: MAPK_2292	Pro23Ser
2595623	2512091	G	1	A	100	35	35	A	100	35	CDS: Dehydrogenases with different specificities (related to short-chain alcohol dehydrogenases), Gene: MAPK_2293	Ala176Val
2595779	2512247	A	1	C	100	25	25	C	100	25	CDS: Dehydrogenases with different specificities (related to short-chain alcohol dehydrogenases), Gene: MAPK_2293	Leu124Arg
2596146	2512600	C	1	T	100	38	38	T	100	38	CDS: Dehydrogenases with different specificities (related to short-chain alcohol dehydrogenases), Gene: MAPK_2293	Ala2Thr
2596472	2512926	C	1	G	100	262	262	G	100	262
2603631	2520007	C	1	A	100	89	89	A	100	89	CDS: Xaa-Pro aminopeptidase, Gene: MAPK_2301	Pro321Thr
2605202	2521550	C	1	A	100	240	240	A	100	240	CDS: conserved hypothetical protein, Gene: MAPK_2303	Pro56Gln
2605218	2521566	G	1	T	100	103	103	T	100	103	CDS: conserved hypothetical protein, Gene: MAPK_2303
2605224	2521572	C	1	G	100	110	110	G	100	110	CDS: conserved hypothetical protein, Gene: MAPK_2303
2605225	2521573	G	1	C	100	102	102	C	100	102	CDS: conserved hypothetical protein, Gene: MAPK_2303	Asp64His
2605227	2521575	C	1	A	100	119	119	A	100	119	CDS: conserved hypothetical protein, Gene: MAPK_2303	Asp64Glu
2605239	2521587	G	1	C	98.2	165	168	C	98.2143	165	CDS: conserved hypothetical protein, Gene: MAPK_2303
2605263	2521611	T	1	C	95.7	66	69	C	95.6522	66	CDS: conserved hypothetical protein, Gene: MAPK_2303
2606194	2522399	A	1	G	100	198	198	G	100	198	CDS: conserved hypothetical protein, Gene: MAPK_2303	Ser387Gly
2606195	2522400	G	1	C	99	198	200	C	99	198	CDS: conserved hypothetical protein, Gene: MAPK_2303	Ser387Thr
2606325	2522530	G	1	C	100	99	99	C	100	99	CDS: conserved hypothetical protein, Gene: MAPK_2303
2607110	2523315	T	1	C	100	325	325	C	100	325	CDS: FadD1_1, Gene: fadD1_1	Thr335Ala
2607770	2523975	G	1	C	100	54	54	C	100	54	CDS: FadD1_1, Gene: fadD1_1	Arg115Gly
2608406	2524606	G	1	C	100	236	236	C	100	236	CDS: flavoprotein, Gene: MAPK_2305
2608963	2525163	G	1	C	99.8	535	536	C	99.8134	535	CDS: flavoprotein, Gene: MAPK_2305	His269Asp
2609794	2525994	A	1	G	98	49	50	G	98	49
2611734	2527891	C	1	G	100	291	291	G	100	291	CDS: Acyl dehydratase, Gene: MAPK_2307	Ala60Pro
2615743	2531820	T	1	C	100	118	118	C	100	118	CDS: ABC-type multidrug transport system,_ATPase component, Gene: MAPK_2311	Ile712Val
2618170	2534187	A	1	T	99.8	411	412	T	99.7573	411	CDS: esterase, Gene: MAPK_2312	Phe321Ile
2620614	2536631	T	1	C	100	83	83	C	100	83	CDS: conserved hypothetical protein, Gene: MAPK_2314	His164Arg
2622739	2538749	C	1	G	100	46	46	G	100	46
2628892	2544886	A	1	G	100	97	97	G	100	97
2630321	2546313	A	1	G	100	54	54	G	100	54	CDS: Succinate dehydrogenase/fumarate reductase, flavoprotein subunit, Gene: MAPK_2321
2630933	2546922	A	1	G	100	32	32	G	100	32
2631551	2547540	A	1	G	100	103	103	G	100	103	CDS: Transcriptional regulator, Gene: MAPK_2322	Glu194Gly
2632032	2547999	G	1	C	100	25	25	C	100	25	CDS: lipase-esterase, Gene: MAPK_2323	Val77Leu
2632415	2548354	C	1	T	100	21	21	T	100	21	CDS: lipase-esterase, Gene: MAPK_2323
2633515	2549454	A	1	G	100	319	319	G	100	319	CDS: conserved hypothetical protein, Gene: MAPK_2325
2634192	2550131	A	1	G	99.8	551	552	G	99.8188	551	CDS: short chain dehydrogenase, Gene: MAPK_2326	Ser158Pro
2634340	2550279	A	1	G	100	403	403	G	100	403	CDS: short chain dehydrogenase, Gene: MAPK_2326
2634372	2550311	C	1	T	100	422	422	T	100	422	CDS: short chain dehydrogenase, Gene: MAPK_2326	Gly98Ser
2635517	2551456	A	1	G	99.5	573	576	G	99.4792	573	CDS: flavoprotein, Gene: MAPK_2327	Ser362Pro
2644676	2560588	T	1	G	100	32	32	G	100	32	CDS: Succinate dehydrogenase/fumarate reductase, flavoprotein subunit, Gene: MAPK_2335	Phe393Val
2644725	2560637	C	1	T	100	42	42	T	100	42	CDS: Succinate dehydrogenase/fumarate reductase, flavoprotein subunit, Gene: MAPK_2335	Pro409Leu
2645305	2561217	G	1	T	54.2	345	636	T	54.2453	345	CDS: conserved hypothetical protein, Gene: MAPK_2336
2646577	2562357	C	1	G	99.8	522	523	G	99.8088	522	CDS: conserved hypothetical protein, Gene: MAPK_2336
2646590	2562370	A	1	G	99.8	634	635	G	99.8425	634	CDS: conserved hypothetical protein, Gene: MAPK_2336	Val48Ala
2646709	2562489	C	1	T	99.7	796	798	T	99.7494	796	CDS: conserved hypothetical protein, Gene: MAPK_2336
2646710	2562490	G	1	C	100	804	804	C	100	804	CDS: conserved hypothetical protein, Gene: MAPK_2336	Pro8Arg
2646876	2562656	T	1	C	100	816	816	C	100	816	CDS: conserved hypothetical protein, Gene: MAPK_2337	Thr197Ala
2646896	2562676	A	1	G	100	777	777	G	100	777	CDS: conserved hypothetical protein, Gene: MAPK_2337	Val190Ala
2649000	2564777	G	1	T	100	79	79	T	100	79	CDS: conserved hypothetical protein, Gene: MAPK_2339
2651920	2567517	C	1	T	100	58	58	T	100	58	CDS: oxidase, Gene: MAPK_2341
2652527	2568124	C	1	G	100	63	63	G	100	63	CDS: Conserved protein/domain typically associated with flavoprotein oxygenases,_DIM6/NTAB family, Gene: MAPK_2342	His140Asp
2653902	2569313	G	1	C	100	314	314	C	100	314	CDS: hypothetical protein, Gene: MAPK_2344	Leu132Phe
2654509	2569920	C	1	T	100	375	375	T	100	375	CDS: Arabinose efflux permease, Gene: MAPK_2345	Gly368Ser
2656481	2571883	A	1	G	100	21	21	G	100	21	CDS: D-alanine-D-alanine ligase and related ATP-grasp enzymes, Gene: MAPK_2346
2656837	2572239	A	1	G	100	21	21	G	100	21	CDS: D-alanine-D-alanine ligase and related ATP-grasp enzymes, Gene: MAPK_2346	Cys219Arg
2657085	2572487	A	1	C	100	146	146	C	100	146	CDS: D-alanine-D-alanine ligase and related ATP-grasp enzymes, Gene: MAPK_2346	Val136Gly
2657088	2572490	A	1	C	100	160	160	C	100	160	CDS: D-alanine-D-alanine ligase and related ATP-grasp enzymes, Gene: MAPK_2346	Met135Arg
2657671	2572900	G	1	A	99.4	323	325	A	99.3846	323	CDS: AsnB_1, Gene: asnB_1
2657675	2572904	T	1	A	100	322	322	A	100	322	CDS: AsnB_1, Gene: asnB_1	Asp542Val
2659603	2574830	C	1	G	99.8	544	545	G	99.8165	544	CDS: Non-ribosomal peptide synthetase modules and related proteins, Gene: MAPK_2348
2661226	2576453	C	1	T	100	33	33	T	100	33	CDS: Non-ribosomal peptide synthetase modules and related proteins, Gene: MAPK_2348
2661787	2577014	G	1	A	100	21	21	A	100	21	CDS: Non-ribosomal peptide synthetase modules and related proteins, Gene: MAPK_2348
2661862	2577089	G	1	A	100	15	15	A	100	15	CDS: Non-ribosomal peptide synthetase modules and related proteins, Gene: MAPK_2348
2661864	2577091	T	1	A	100	15	15	A	100	15	CDS: Non-ribosomal peptide synthetase modules and related proteins, Gene: MAPK_2348	Thr5584Ser
2661865	2577092	G	1	C	100	15	15	C	100	15	CDS: Non-ribosomal peptide synthetase modules and related proteins, Gene: MAPK_2348	His5583Gln
2661877	2577104	G	1	C	100	11	11	C	100	11	CDS: Non-ribosomal peptide synthetase modules and related proteins, Gene: MAPK_2348
2662636	2577863	G	1	A	100	14	14	A	100	14	CDS: Non-ribosomal peptide synthetase modules and related proteins, Gene: MAPK_2348
2662702	2577929	G	1	C	100	19	19	C	100	19	CDS: Non-ribosomal peptide synthetase modules and related proteins, Gene: MAPK_2348
2662707	2577934	T	1	C	100	20	20	C	100	20	CDS: Non-ribosomal peptide synthetase modules and related proteins, Gene: MAPK_2348	Asn5303Asp
2663701	2578061	C	1	G	100	16	16	G	100	16	CDS: Non-ribosomal peptide synthetase modules and related proteins, Gene: MAPK_2348
2663704	2578064	T	1	C	100	15	15	C	100	15	CDS: Non-ribosomal peptide synthetase modules and related proteins, Gene: MAPK_2348
2663722	2578082	C	1	T	100	16	16	T	100	16	CDS: Non-ribosomal peptide synthetase modules and related proteins, Gene: MAPK_2348
2663730	2578090	C	1	T	100	16	16	T	100	16	CDS: Non-ribosomal peptide synthetase modules and related proteins, Gene: MAPK_2348	Ala4962Thr
2663737	2578097	G	1	T	100	16	16	T	100	16	CDS: Non-ribosomal peptide synthetase modules and related proteins, Gene: MAPK_2348	Asp4959Glu
2663745	2578105	C	1	T	100	11	11	T	100	11	CDS: Non-ribosomal peptide synthetase modules and related proteins, Gene: MAPK_2348	Ala4957Thr
2672502	2582045	G	1	A	100	26	26	A	100	26	CDS: Non-ribosomal peptide synthetase modules and related proteins, Gene: MAPK_2348	His2038Tyr
2672534	2582077	A	1	G	100	16	16	G	100	16	CDS: Non-ribosomal peptide synthetase modules and related proteins, Gene: MAPK_2348	Val2027Ala
2673237	2582780	T	1	C	100	362	362	C	100	362	CDS: Non-ribosomal peptide synthetase modules and related proteins, Gene: MAPK_2348	Thr1793Ala
2675651	2585136	T	1	C	100	26	26	C	100	26	CDS: Non-ribosomal peptide synthetase modules and related proteins, Gene: MAPK_2348	Gln988Arg
2675655	2585140	G	1	T	100	27	27	T	100	27	CDS: Non-ribosomal peptide synthetase modules and related proteins, Gene: MAPK_2348	Leu987Met
2675689	2585174	G	1	C	100	18	18	C	100	18	CDS: Non-ribosomal peptide synthetase modules and related proteins, Gene: MAPK_2348
2675692	2585177	G	1	C	100	18	18	C	100	18	CDS: Non-ribosomal peptide synthetase modules and related proteins, Gene: MAPK_2348	Asp974Glu
2676262	2585747	C	1	A	100	12	12	A	100	12	CDS: Non-ribosomal peptide synthetase modules and related proteins, Gene: MAPK_2348
2676411	2585896	C	1	T	100	13	13	T	100	13	CDS: Non-ribosomal peptide synthetase modules and related proteins, Gene: MAPK_2348	Val735Ile
2677054	2585978	G	1	C	100	11	11	C	100	11	CDS: Non-ribosomal peptide synthetase modules and related proteins, Gene: MAPK_2348
2677060	2585984	C	1	G	100	11	11	G	100	11	CDS: Non-ribosomal peptide synthetase modules and related proteins, Gene: MAPK_2348
2677072	2585996	C	1	T	100	15	15	T	100	15	CDS: Non-ribosomal peptide synthetase modules and related proteins, Gene: MAPK_2348
2678261	2587185	A	1	G	100	228	228	G	100	228	CDS: Non-ribosomal peptide synthetase modules and related proteins, Gene: MAPK_2348	Ile118Thr
2678636	2587560	T	1	C	99.8	495	496	C	99.7984	495
2678661	2587585	G	1	C	99.7	591	593	C	99.6627	591
2678673	2587597	T	1	C	99.8	632	633	C	99.842	632	CDS: MbtH_1, Gene: mbtH_1
2678815	2587739	A	1	C	99.6	447	449	C	99.5546	447	CDS: MbtH_1, Gene: mbtH_1	Leu25Arg
2679222	2588147	C	1	T	100	13	13	T	100	13
2679907	2588806	G	1	A	100	359	359	A	100	359
2681303	2590192	G	1	A	100	332	332	A	100	332	CDS: conserved hypothetical protein, Gene: MAPK_2351	Met129Ile
2681894	2590783	G	1	A	100	563	563	A	100	563	CDS: conserved hypothetical protein, Gene: MAPK_2352
2682395	2591284	A	1	C	99.2	131	132	C	99.2424	131	CDS: GTPase, Gene: MAPK_2353	Ile453Ser
2682988	2591877	G	1	A	100	36	36	A	100	36	CDS: GTPase, Gene: MAPK_2353
2684677	2593566	C	1	T	99.7	393	394	T	99.7462	393	CDS: ribosomal large subunit pseudouridine synthase B, Gene: MAPK_2355	Gly167Arg
2689491	2598278	G	1	A	100	130	130	A	100	130	CDS: tyrosine recombinase XerD, Gene: MAPK_2360	Thr8Ile
2690271	2599058	G	1	A	99.9	764	765	A	99.8693	764	CDS: PyrG, Gene: pyrG	Pro536Leu
2694320	2603016	A	1	G	100	58	58	G	100	58
2694321	2603017	A	1	G	90.8	59	65	G	90.7692	59
2697995	2606494	G	1	A	100	36	36	A	100	36	CDS: conserved hypothetical protein, Gene: MAPK_2368
2701462	2609372	C	2	C/G	50.0/50.0	10/10	20	C	50	10	CDS: tyrosine--tRNA ligase, Gene: tyrS	Gly74Arg
2703809	2611556	G	1	A	100	66	66	A	100	66	CDS: ABC-type multidrug transport system,_ATPase component, Gene: MAPK_2375	Met1Ile
2709520	2617230	T	1	C	100	50	50	C	100	50	CDS: conserved hypothetical secreted protein, Gene: MAPK_2380	Ile66Met
2710061	2617771	G	1	A	100	76	76	A	100	76	CDS: hypothetical protein, Gene: MAPK_2381	Arg38His
2710732	2618442	T	1	C	100	19	19	C	100	19	CDS: hypothetical protein, Gene: MAPK_2382
2712982	2620671	C	1	T	100	300	300	T	100	300	CDS: Choline dehydrogenase and related flavoproteins, Gene: MAPK_2383	Leu517Phe
2713442	2621131	A	1	G	100	16	16	G	100	16	CDS: Glucoamylase and related glycosyl hydrolases, Gene: MAPK_2384	Ser106Gly
2716386	2623666	T	1	C	100	31	31	C	100	31	CDS: mandelate racemase-muconate lactonizing enzyme family protein, Gene: MAPK_2386
2717909	2625189	A	1	C	99.8	529	530	C	99.8113	529	CDS: short chain dehydrogenase, Gene: MAPK_2387	Ser15Ala
2718702	2625982	G	1	A	100	90	90	A	100	90	CDS: Dehydrogenases with different specificities (related to short-chain alcohol dehydrogenases), Gene: MAPK_2388
2720899	2628179	G	1	C	99.7	989	992	C	99.6976	989	CDS: short chain dehydrogenase, Gene: MAPK_2391
2722605	2629885	A	1	G	100	922	922	G	100	922	CDS: Transcriptional regulator, Gene: MAPK_2392
2723232	2630512	G	1	T	100	15	15	T	100	15	CDS: conserved hypothetical protein, Gene: MAPK_2393
2724418	2631697	A	1	G	100	20	20	G	100	20	CDS: ATPase components of ABC transporters with duplicated ATPase domains, Gene: MAPK_2394	Gln220Arg
2726874	2633982	G	1	C	100	14	14	C	100	14	CDS: Pks11, Gene: pks11	Thr332Ser
2729029	2636127	C	1	T	100	12	12	T	100	12	CDS: Pks8, Gene: pks8	Gly763Asp
2729711	2636809	A	1	G	100	15	15	G	100	15	CDS: Pks8, Gene: pks8
2729814	2636912	G	1	A	100	22	22	A	100	22	CDS: Pks8, Gene: pks8
2731161	2638259	T	1	C	100	236	236	C	100	236	CDS: Pks8, Gene: pks8
2734345	2641339	A	1	G	100	19	19	G	100	19	CDS: Pks7, Gene: pks7
2735500	2642494	C	1	T	100	45	45	T	100	45	CDS: Pks7, Gene: pks7
2737744	2644666	A	1	G	98.6	68	69	G	98.5507	68
2740840	2647593	T	1	G	99.8	525	526	G	99.8099	525	CDS: ArgG, Gene: argG	Lys251Gln
2740890	2647643	G	1	A	99.8	456	457	A	99.7812	456	CDS: ArgG, Gene: argG	Pro234Leu
2742642	2649395	T	1	C	100	37	37	C	100	37	CDS: ArgF, Gene: argF	Met133Val
2743883	2650592	T	1	C	100	34	34	C	100	34	CDS: ArgD, Gene: argD	Asn128Asp
2744701	2651410	G	1	A	100	117	117	A	100	117	CDS: acetylglutamate kinase, Gene: argB
2748442	2654931	G	1	C	100	11	11	C	100	11	CDS: PheT, Gene: pheT	Phe530Leu
2750056	2656341	A	1	G	100	237	237	G	100	237	CDS: PheS, Gene: pheS	Leu340Ser
2750313	2656598	G	1	A	100	260	260	A	100	260	CDS: PheS, Gene: pheS
2751588	2657779	C	1	G	96.8	30	31	G	96.7742	30	CDS: conserved hypothetical protein, Gene: MAPK_2410
2753029	2659146	G	1	A	99.8	417	418	A	99.7608	417	CDS: Adenylate cyclase,_family 3 (some proteins contain HAMP domain), Gene: MAPK_2411	Ser13Leu
2755813	2661845	T	1	C	100	62	62	C	100	62	CDS: InfC, Gene: infC	Asn184Ser
2760233	2666263	C	1	T	100	165	165	T	100	165	CDS: LysX, Gene: lysX
2760459	2666489	C	1	T	100	141	141	T	100	141	CDS: esterase, Gene: MAPK_2418	Arg49Cys
2763594	2669564	T	1	A	99.8	405	406	A	99.7537	405	CDS: MoeY, Gene: moeY	Phe185Ile
2764176	2670146	G	1	C	99.7	343	344	C	99.7093	343	CDS: MoeY, Gene: moeY	Gly379Arg
2767773	2673743	T	1	C	100	85	85	C	100	85
2774439	2680326	A	1	G	99.7	387	388	G	99.7423	387	CDS: Universal stress protein UspA and related nucleotide-binding proteins, Gene: MAPK_2429
2777829	2683716	T	1	C	100	29	29	C	100	29	CDS: Arabinose efflux permease, Gene: MAPK_2432
2778618	2684504	G	1	A	100	25	25	A	100	25	CDS: UvrB, Gene: uvrB
2779076	2684958	G	1	A	99.8	493	494	A	99.7976	493	CDS: UvrB, Gene: uvrB
2786745	2692466	G	1	A	100	112	112	A	100	112	CDS: ABC-type multidrug transport system,_ATPase component, Gene: MAPK_2437
2787128	2692849	G	1	T	100	100	100	T	100	100	CDS: ABC-type multidrug transport system,_ATPase component, Gene: MAPK_2437	Gly639Val
2787325	2693046	A	1	G	100	42	42	G	100	42	CDS: ABC-type multidrug transport system,_ATPase component, Gene: MAPK_2437	Thr705Ala
2788074	2693795	A	1	G	100	330	330	G	100	330	CDS: Uncharacterized conserved protein, Gene: MAPK_2438	Asp55Gly
2788869	2694590	G	1	C	100	498	498	C	100	498	CDS: ATP-dependent DNA ligase, Gene: MAPK_2439
2789202	2694923	A	1	G	100	522	522	G	100	522	CDS: ATP-dependent DNA ligase, Gene: MAPK_2439
2790554	2696226	G	1	C	100	200	200	C	100	200	CDS: conserved hypothetical protein, Gene: MAPK_2441
2795659	2701252	C	1	T	100	14	14	T	100	14	CDS: PolA, Gene: polA
2797395	2702988	T	1	C	100	59	59	C	100	59	CDS: PolA, Gene: polA	Met309Val
2800557	2706150	T	1	C	100	209	209	C	100	209	CDS: Response regulator with putative antiterminator output domain, Gene: MAPK_2449	Thr80Ala
2802502	2708095	T	1	G	100	548	548	G	100	548	CDS: adenylate cyclase, Gene: MAPK_2450	Asp285Glu
2804236	2709829	C	1	T	99.8	599	600	T	99.8333	599	CDS: AppC, Gene: appC	Pro184Ser
2804441	2710034	A	1	T	100	269	269	T	100	269	CDS: AppC, Gene: appC	Gln252Leu
2804558	2710151	A	1	G	99.8	479	480	G	99.7917	479	CDS: AppC, Gene: appC	Asp291Gly
2806763	2712287	G	1	A	100	29	29	A	100	29	CDS: CydD, Gene: cydD
2807182	2712706	G	1	A	100	15	15	A	100	15	CDS: CydD, Gene: cydD	Gly288Asp
2810263	2715456	C	1	G	100	144	144	G	100	144	CDS: Lysyl-tRNA synthetase (class II), Gene: MAPK_2456
2811762	2716955	A	1	G	100	79	79	G	100	79	CDS: TesB1, Gene: tesB1
2816104	2721264	G	1	C	98.5	66	67	C	98.5075	66	CDS: TrpA, Gene: trpA	Pro17Ala
2816344	2721504	T	1	G	100	191	191	G	100	191	CDS: tryptophan synthase subunit beta, Gene: trpB	Glu357Asp
2816412	2721572	C	1	G	100	134	134	G	100	134	CDS: tryptophan synthase subunit beta, Gene: trpB	Glu335Gln
2817768	2722928	A	1	G	100	15	15	G	100	15	CDS: indole-3-glycerol-phosphate synthase, Gene: trpC
2817868	2723028	T	1	C	100	30	30	C	100	30	CDS: indole-3-glycerol-phosphate synthase, Gene: trpC	Gln148Arg
2818027	2723187	T	1	C	100	48	48	C	100	48	CDS: indole-3-glycerol-phosphate synthase, Gene: trpC	Glu95Gly
2820658	2725692	C	1	G	100	36	36	G	100	36	CDS: BcpB, Gene: bcpB
2821728	2726762	C	1	T	100	48	48	T	100	48	CDS: ChaA, Gene: chaA	Ser149Asn
2822140	2727174	A	1	C	100	28	28	C	100	28	CDS: ChaA, Gene: chaA	Trp12Gly
2822219	2727253	G	1	A	100	45	45	A	100	45
2822485	2727519	C	1	T	100	59	59	T	100	59	CDS: HisI2, Gene: hisI2	Glu47Lys
2830610	2735498	G	1	C	100	15	15	C	100	15	CDS: NadB, Gene: nadB	Pro444Ala
2832565	2737287	A	1	C	99.3	136	137	C	99.2701	136	CDS: NadA, Gene: nadA	Phe141Val
2833027	2737749	A	1	G	100	126	126	G	100	126
2833747	2738469	T	1	G	100	69	69	G	100	69	CDS: ADP-ribose pyrophosphatase, Gene: MAPK_2480	Leu239Arg
2833750	2738472	C	1	G	100	66	66	G	100	66	CDS: ADP-ribose pyrophosphatase, Gene: MAPK_2480	Pro240Arg
2833751	2738473	A	1	T	100	67	67	T	100	67	CDS: ADP-ribose pyrophosphatase, Gene: MAPK_2480
2838284	2742788	C	1	T	100	106	106	T	100	106	CDS: BioB, Gene: bioB	Val146Ile
2839761	2744265	G	1	A	100	148	148	A	100	148	CDS: conserved hypothetical protein, Gene: MAPK_2486	Gly208Glu
2840896	2745378	T	1	C	100	99	99	C	100	99	CDS: conserved hypothetical protein, Gene: MAPK_2486
2843276	2747699	T	1	C	100	81	81	C	100	81	CDS: Adenylate cyclase,_family 3 (some proteins contain HAMP domain), Gene: MAPK_2489	Val171Ala
2843780	2748203	C	1	A	100	25	25	A	100	25	CDS: Adenylate cyclase,_family 3 (some proteins contain HAMP domain), Gene: MAPK_2489	Ala339Asp
2846331	2750729	G	1	A	100	50	50	A	100	50
2849027	2753173	G	1	A	100	10	10	A	100	10	CDS: BioA, Gene: bioA
2851870	2755990	G	1	A	100	10	10	A	100	10
2855518	2759613	A	1	G	99.4	505	508	G	99.4094	505	CDS: GlgX_1, Gene: glgX_1
2856188	2760283	G	1	T	99.8	430	431	T	99.768	430	CDS: GlgX_1, Gene: glgX_1	Val663Phe
2857964	2762046	A	1	G	100	21	21	G	100	21	CDS: GlgY, Gene: glgY	Asn521Asp
2858755	2762837	T	1	G	100	55	55	G	100	55	CDS: GlgZ, Gene: glgZ	Leu20Arg
2859233	2763301	G	1	A	100	318	318	A	100	318	CDS: GlgZ, Gene: glgZ
2859482	2763550	C	1	T	100	322	322	T	100	322	CDS: GlgZ, Gene: glgZ
2859689	2763757	T	1	C	100	176	176	C	100	176	CDS: GlgZ, Gene: glgZ
2861977	2765740	C	1	A	100	13	13	A	100	13	CDS: Transcriptional regulators containing a DNA-binding HTH domain and an aminotransferase domain (MocR family) and their eukaryotic orthologs, Gene: MAPK_2501
2861978	2765741	G	1	C	100	13	13	C	100	13	CDS: Transcriptional regulators containing a DNA-binding HTH domain and an aminotransferase domain (MocR family) and their eukaryotic orthologs, Gene: MAPK_2501	Ala9Gly
2862915	2766601	G	1	A	100	29	29	A	100	29	CDS: conserved hypothetical protein, Gene: MAPK_2503	Pro151Leu
2863378	2767064	A	1	C	100	17	17	C	100	17
2864617	2768245	A	1	C	100	26	26	C	100	26	CDS: IlvA, Gene: ilvA	Tyr97Asp
2866576	2770204	T	1	C	100	32	32	C	100	32	CDS: PlsB1, Gene: plsB1	Glu553Gly
2870093	2773702	G	1	T	100	31	31	T	100	31	CDS: transcriptional regulator, Gene: MAPK_2509
2871072	2774591	C	1	A	90.9	10	11	A	90.9091	10
2871080	2774599	G	1	C	100	11	11	C	100	11
2871655	2775174	G	1	C	99.9	835	836	C	99.8804	835	CDS: DnaE1, Gene: dnaE1	Leu1023Val
2872500	2776019	T	1	A	100	785	785	A	100	785	CDS: DnaE1, Gene: dnaE1	Glu741Val
2874046	2777565	T	1	C	99.1	112	113	C	99.115	112	CDS: DnaE1, Gene: dnaE1	Ile226Val
2876111	2779562	C	1	G	100	46	46	G	100	46
2877452	2780903	A	1	G	99.5	422	424	G	99.5283	422	CDS: GlbN, Gene: glbN	Asn31Asp
2877677	2781128	G	1	A	100	82	82	A	100	82	CDS: GlbN, Gene: glbN	Gly106Ser
2878537	2781909	T	1	G	100	67	67	G	100	67	CDS: conserved hypothetical protein, Gene: MAPK_2516	Ser248Ala
2879734	2783106	A	1	G	100	66	66	G	100	66	CDS: LspA, Gene: lspA
2879987	2783359	G	1	C	100	23	23	C	100	23	CDS: LspA, Gene: lspA	His14Gln
2882656	2785835	C	1	G	100	510	510	G	100	510	CDS: conserved hypothetical protein, Gene: MAPK_2521	Asp235His
2883301	2786480	C	1	T	100	103	103	T	100	103	CDS: conserved hypothetical protein, Gene: MAPK_2521	Glu20Lys
2886930	2790109	G	1	A	100	30	30	A	100	30
2887282	2790442	C	1	T	99.6	541	543	T	99.6317	541
2887615	2790775	T	1	C	99.8	845	847	C	99.7639	845
2887873	2791033	A	1	G	99.4	357	359	G	99.4429	357	CDS: bll2937, Gene: MAPK_2524	Cys346Arg
2888345	2791473	G	1	A	100	18	18	A	100	18	CDS: bll2937, Gene: MAPK_2524
2888803	2791885	T	1	C	100	251	251	C	100	251	CDS: bll2937, Gene: MAPK_2524	Ile36Val
2889342	2792424	C	1	T	99.4	178	179	T	99.4413	178	CDS: conserved hypothetical protein, Gene: MAPK_2525	Val67Ile
2889530	2792612	A	1	G	100	198	198	G	100	198	CDS: conserved hypothetical protein, Gene: MAPK_2525	Met4Thr
2889531	2792613	T	1	C	100	197	197	C	100	197	CDS: conserved hypothetical protein, Gene: MAPK_2525	Met4Val
2889766	2792848	A	1	G	100	83	83	G	100	83	CDS: PstA, Gene: pstA
2891448	2794530	C	1	T	100	19	19	T	100	19	CDS: PstA, Gene: pstA	Glu3433Lys
2892646	2795728	T	1	C	100	32	32	C	100	32	CDS: PstA, Gene: pstA
2899154	2802031	G	1	A	100	21	21	A	100	21	CDS: PstA, Gene: pstA	Thr864Ile
2899255	2802132	G	1	A	100	14	14	A	100	14	CDS: PstA, Gene: pstA
2900651	2803528	A	1	G	96.2	25	26	G	96.1538	25	CDS: PstA, Gene: pstA	Leu365Pro
2903042	2805919	G	1	A	100	1006	1006	A	100	1006	CDS: MmpS4, Gene: mmpS4
2904524	2807398	G	1	A	100	413	413	A	100	413	CDS: MmpL4_3, Gene: mmpL4_3	Asp408Asn
2906303	2809177	T	1	C	100	365	365	C	100	365	CDS: MmpL4_2, Gene: mmpL4_2
2908426	2811300	C	1	T	100	798	798	T	100	798	CDS: MmpL4_2, Gene: mmpL4_2	Thr725Ile
2908974	2811848	T	1	G	99.7	397	398	G	99.7487	397	CDS: MmpL4_2, Gene: mmpL4_2	Leu908Val
2911998	2814872	A	1	T	99.9	849	850	T	99.8824	849
2913458	2816333	G	1	C	99.9	743	744	C	99.8656	743
2915040	2817915	T	1	C	100	1277	1277	C	100	1277	CDS: conserved hypothetical protein (gsc), Gene: MAPK_2535	Thr77Ala
2916740	2819615	G	1	A	100	840	840	A	100	840	CDS: GmdA, Gene: gmdA
2917997	2820872	A	1	G	99.9	1041	1042	G	99.904	1041
2918348	2821222	T	1	C	98.3	115	117	C	98.2906	115	CDS: Uncharacterized protein conserved in bacteria, Gene: MAPK_2538
2918432	2821306	C	1	G	56.6	205	362	G	56.6298	205	CDS: Uncharacterized protein conserved in bacteria, Gene: MAPK_2538
2918435	2821309	C	1	A	58.6	212	362	A	58.5635	212	CDS: Uncharacterized protein conserved in bacteria, Gene: MAPK_2538	Glu288Asp
2918444	2821318	C	1	G	70.1	317	452	G	70.1327	317	CDS: Uncharacterized protein conserved in bacteria, Gene: MAPK_2538
2918447	2821321	A	1	G	70.7	316	447	G	70.6935	316	CDS: Uncharacterized protein conserved in bacteria, Gene: MAPK_2538
2918456	2821330	G	1	T	78.4	424	541	T	78.3734	424	CDS: Uncharacterized protein conserved in bacteria, Gene: MAPK_2538
2918459	2821333	C	1	G	80	416	520	G	80	416	CDS: Uncharacterized protein conserved in bacteria, Gene: MAPK_2538
2918465	2821339	C	1	G	81.4	478	587	G	81.431	478	CDS: Uncharacterized protein conserved in bacteria, Gene: MAPK_2538
2918487	2821361	C	1	T	80.6	551	684	T	80.5556	551	CDS: Uncharacterized protein conserved in bacteria, Gene: MAPK_2538	Gly271Asp
2918509	2821383	C	1	T	70.8	453	640	T	70.7812	453	CDS: Uncharacterized protein conserved in bacteria, Gene: MAPK_2538	Ala264Thr
2918510	2821384	C	1	G	70.9	459	647	G	70.9428	459	CDS: Uncharacterized protein conserved in bacteria, Gene: MAPK_2538
2918513	2821387	C	1	A	70	460	657	A	70.0152	460	CDS: Uncharacterized protein conserved in bacteria, Gene: MAPK_2538	Met262Ile
2918519	2821393	G	1	A	65.1	376	578	A	65.0519	376	CDS: Uncharacterized protein conserved in bacteria, Gene: MAPK_2538
2918522	2821396	C	1	G	64.6	372	576	G	64.5833	372	CDS: Uncharacterized protein conserved in bacteria, Gene: MAPK_2538
2918531	2821405	C	1	A	56	286	511	A	55.9687	286	CDS: Uncharacterized protein conserved in bacteria, Gene: MAPK_2538
2918877	2821751	C	1	T	100	314	314	T	100	314	CDS: Uncharacterized protein conserved in bacteria, Gene: MAPK_2538	Gly141Asp
2918887	2821761	C	1	T	50.6	133	263	T	50.5703	133	CDS: Uncharacterized protein conserved in bacteria, Gene: MAPK_2538	Ala138Thr
2918888	2821762	C	1	G	51.3	135	263	G	51.3308	135	CDS: Uncharacterized protein conserved in bacteria, Gene: MAPK_2538
2918894	2821768	C	1	G	57.1	149	261	G	57.0881	149	CDS: Uncharacterized protein conserved in bacteria, Gene: MAPK_2538
2918908	2821782	C	1	T	65.6	120	183	T	65.5738	120	CDS: Uncharacterized protein conserved in bacteria, Gene: MAPK_2538	Val131Ile
2918924	2821798	C	1	G	78.7	100	127	G	78.7402	100	CDS: Uncharacterized protein conserved in bacteria, Gene: MAPK_2538
2918939	2821813	T	1	C	68.3	41	60	C	68.3333	41	CDS: Uncharacterized protein conserved in bacteria, Gene: MAPK_2538
2918945	2821819	C	1	G	61.5	24	39	G	61.5385	24	CDS: Uncharacterized protein conserved in bacteria, Gene: MAPK_2538
2919033	2821907	C	1	G	87.1	74	85	G	87.0588	74	CDS: Uncharacterized protein conserved in bacteria, Gene: MAPK_2538	Ser89Thr
2919044	2821918	G	1	A	91.5	118	129	A	91.4729	118	CDS: Uncharacterized protein conserved in bacteria, Gene: MAPK_2538
2919056	2821930	T	1	C	92.3	120	130	C	92.3077	120	CDS: Uncharacterized protein conserved in bacteria, Gene: MAPK_2538
2919066	2821940	A	1	G	92.3	132	143	G	92.3077	132	CDS: Uncharacterized protein conserved in bacteria, Gene: MAPK_2538	Met78Thr
2919067	2821941	T	1	A	93.1	134	144	A	93.0556	134	CDS: Uncharacterized protein conserved in bacteria, Gene: MAPK_2538	Met78Leu
2919077	2821951	G	1	T	95	133	140	T	95	133	CDS: Uncharacterized protein conserved in bacteria, Gene: MAPK_2538
2919096	2821970	C	1	A	86.3	120	139	A	86.3309	120	CDS: Uncharacterized protein conserved in bacteria, Gene: MAPK_2538	Arg68Leu
2919101	2821975	A	1	G	86.2	106	123	G	86.1789	106	CDS: Uncharacterized protein conserved in bacteria, Gene: MAPK_2538
2919108	2821982	C	1	G	81.2	91	112	G	81.25	91	CDS: Uncharacterized protein conserved in bacteria, Gene: MAPK_2538	Gly64Ala
2919161	2822035	G	1	C	68.3	28	41	C	68.2927	28	CDS: Uncharacterized protein conserved in bacteria, Gene: MAPK_2538
2919167	2822041	C	1	G	62.5	20	32	G	62.5	20	CDS: Uncharacterized protein conserved in bacteria, Gene: MAPK_2538
2919170	2822044	T	1	C	54.5	18	33	C	54.5455	18	CDS: Uncharacterized protein conserved in bacteria, Gene: MAPK_2538
2919191	2822065	C	1	G	100	32	32	G	100	32	CDS: Uncharacterized protein conserved in bacteria, Gene: MAPK_2538	Met36Ile
[truncated: 1,247 more rows]
