# Supplementary material for: Genome-Wide Analysis of the Emerging Infection with Mycobacterium avium Subspecies paratuberculosis in the Arabian Camels (Camelus dromedarius)
Source: PLoS One. 2012 Feb 29;7(2):e31947. doi: 10.1371/journal.pone.0031947 (PMC3290536; doi:10.1371/journal.pone.0031947)
Supplement: Table S3 — Complete list of indels in M. ap JQ5 and M. ap JQ6 isolates compared to M. ap K-10. (XLS) [file pone.0031947.s012.xls]

## Sheet: Table S2
Table S2. Complete list of indels in JQ5 and JQ6 M. ap isolates compared to M. ap K-10

## Sheet: S2-JQ5
Indels detected in JQ5 genomes. Reference coordinates correspond to M. ap K-10 genome sequence (NCBI Sequence Read Archive # SRR060191)
Reference Position	Consensus Position	Variation Type	Length	Reference	Variants	Allele Variations	Frequencies	Counts	Coverage	Variant	Frequency	Count	Overlapping Annotations	Amino Acid Change
18381	18051	indel	1	-	1	C	92	1134	1233	C	91.9708	1134	CDS: hypothetical protein, Gene: MAPK_0015	Arg409fs
31750	31421	indel	1	A	1	-	99.7	653	655	-	99.6947	653	CDS: Saccharopine dehydrogenase and related proteins, Gene: lYS9	Stp349fs
52504	52055	indel	1	A	1	-	99.5	1285	1291	-	99.5352	1285	CDS: ABC transporter,_ATPase and permease subunits, Gene: MAPK_0032	Ser289fs
90365	89581	indel	1	A	1	-	98.1	423	431	-	98.1439	423	CDS: NirD, Gene: nirD	Ser10fs
94234	93409	indel	1	C	1	-	86.7	740	854	-	86.6511	740
94255	93429	indel	1	C	1	-	95.1	836	879	-	95.1081	836
116037	114665	indel	3	CGC	1	---	80.2	1067	1330	---	80.2256	1067	CDS: Choline dehydrogenase and related flavoproteins, Gene: MAPK_0084	Gly471fs
143583	141471	indel	1	-	1	C	85.2	1122	1317	C	85.1936	1122
144035	141924	indel	1	-	1	G	52.6	30	57	G	52.6316	30	CDS: conserved hypothetical protein, Gene: MAPK_0107	Ala58fs
144934	142823	indel	1	C	1	-	94.2	324	344	-	94.186	324
150511	148321	indel	1	A	1	-	70.6	12	17	-	70.5882	12	CDS: esterase LipW, Gene: lipW	Arg25fs
156938	154270	indel	1	C	1	-	93.8	61	65	-	93.8462	61	CDS: enoyl-CoA hydratase-isomerase family protein, Gene: MAPK_0118	Ser279fs
197860	193911	indel	1	-	1	C	94.3	150	159	C	94.3396	150	CDS: hypothetical protein, Gene: MAPK_0152	Ser445fs
214688	210273	indel	6	------	1	TTGATA	59.6	204	342	TTGATA	59.6491	204
214651	210241	indel	5	CTTCC	1	-----	87.1	250	287	-----	87.108	250
226212	220952	indel	1	G	1	-	63.2	36	57	-	63.1579	36	CDS: formyl-coenzyme A transferase, Gene: fctA	Thr40fs
226217	220956	indel	1	-	1	A	68.6	35	51	A	68.6275	35	CDS: formyl-coenzyme A transferase, Gene: fctA	Pro39fs
229277	224017	indel	1	T	1	-	98.7	155	157	-	98.7261	155	CDS: Acyl-CoA thioesterase, Gene: MAPK_0185	Ile285fs
324114	316249	indel	1	-	1	C	100	10	10	C	100	10	CDS: NAD-dependent aldehyde dehydrogenases, Gene: MAPK_0274	Gly146fs
332674	324540	indel	1	A	1	-	82.8	323	390	-	82.8205	323	CDS: conserved hypothetical protein, Gene: MAPK_0280	Lys22fs
345454	336818	indel	1	A	1	-	100	18	18	-	100	18	CDS: OtsB2, Gene: otsB2	Val89fs
345464	336827	indel	1	-	1	T	100	18	18	T	100	18	CDS: OtsB2, Gene: otsB2	Leu86fs
352356	343099	indel	1	-	1	A	100	60	60	A	100	60
367598	357694	indel	1	-	1	T	97.2	246	253	T	97.2332	246	CDS: conserved hypothetical protein, Gene: MAPK_0308	Asn59fs
367602	357699	indel	1	C	1	-	98.8	250	253	-	98.8142	250	CDS: conserved hypothetical protein, Gene: MAPK_0308	Leu61fs
393807	383184	indel	1	-	1	C	87.3	773	885	C	87.3446	773	CDS: transcription regulator, Gene: MAPK_0331	Pro130fs
396359	385737	indel	1	T	1	-	91.3	199	218	-	91.2844	199	CDS: hypothetical protein, Gene: MAPK_0334	Lys284fs
420280	408401	indel	2	GC	1	--	88.5	138	156	--	88.4615	138	CDS: Lhr, Gene: lhr	Ala354fs
428141	415984	indel	1	-	1	C	99.8	1183	1185	C	99.8312	1183	CDS: RsbW, Gene: rsbW	Lys29fs
444040	431180	indel	1	-	1	A	61	25	41	A	60.9756	25	CDS: two component system membrane associated sensor kinase, Gene: MAPK_0378	Gly16fs
452128	439099	indel	1	T	1	-	99	97	98	-	98.9796	97	CDS: CtpC, Gene: ctpC	Glu548fs
470006	455679	indel	1	G	1	-	85.7	18	21	-	85.7143	18	CDS: 2-polyprenyl-6-methoxyphenol hydroxylase and related FAD-dependent oxidoreductases, Gene: MAPK_0402	Leu321fs
483330	468867	indel	2	GG	1	--	98.9	91	92	--	98.913	91
500610	485432	indel	1	-	1	A	84.1	175	208	A	84.1346	175	CDS: Transcriptional regulator, Gene: MAPK_0427	Trp121fs
530526	514405	indel	1	C	1	-	95.8	767	801	-	95.7553	767	CDS: conserved hypothetical protein, Gene: MAPK_0459	Val15fs
593524	575022	indel	1	A	1	-	98.2	323	329	-	98.1763	323	CDS: hypothetical protein, Gene: MAPK_0510	Leu23fs
594282	575779	indel	1	G	1	-	92.3	155	168	-	92.2619	155
623559	603352	indel	1	G	1	-	86.9	453	521	-	86.9482	453	CDS: methyltransferase, Gene: MAPK_0535	Trp536fs
638511	617208	indel	3	---	1	CGC	72.8	169	232	CGC	72.8448	169	CDS: conserved hypothetical protein, Gene: MAPK_0548	Val21fs
641209	619773	indel	1	-	1	C	100	18	18	C	100	18	CDS: moxR3, Gene: MAPK_0551	Gly73fs
677883	655955	indel	1	C	1	-	100	110	110	-	100	110	CDS: conserved hypothetical protein, Gene: MAPK_0586	Ala155fs
680166	658237	indel	1	-	1	G	92.3	217	235	G	92.3404	217	Gene: norB
694811	672835	indel	1	G	1	-	95.7	485	507	-	95.6607	485	CDS: conserved hypothetical protein, Gene: MAPK_0605	Arg181fs
702516	680467	indel	1	G	1	-	98	340	347	-	97.9827	340	CDS: conserved hypothetical protein, Gene: MAPK_0614	Leu368fs
719211	696850	indel	1	G	1	-	88	508	577	-	88.0416	508	CDS: short chain dehydrogenase, Gene: MAPK_0631	Trp129fs
730432	707808	indel	1	C	1	-	99.5	363	365	-	99.4521	363	CDS: conserved hypothetical protein, Gene: MAPK_0639	Thr121fs
748625	725514	indel	1	C	1	-	92.3	12	13	-	92.3077	12	CDS: ltp2, Gene: MAPK_0654	Gly105fs
800214	775950	indel	1	-	1	G	100	10	10	G	100	10	CDS: nucleoside-diphosphate sugar epimerase, Gene: MAPK_0703	Val21fs
807832	783012	indel	1	G	1	-	92.9	13	14	-	92.8571	13
876275	849552	indel	1	C	1	-	96.4	53	55	-	96.3636	53	CDS: conserved hypothetical protein, Gene: MAPK_0770	Cys147fs
892667	865150	indel	1	-	1	C	90.7	68	75	C	90.6667	68	CDS: DNA or RNA helicases of superfamily II, Gene: MAPK_0783	Pro11fs
910938	883263	indel	1	G	1	-	88.2	1494	1693	-	88.2457	1494	CDS: conserved hypothetical protein, Gene: MAPK_0805	Ala88fs
957155	926975	indel	1	G	1	-	53.7	898	1671	-	53.7403	898
957208	927027	indel	1	G	1	-	77.8	2135	2744	-	77.8061	2135
957261	927079	indel	1	G	1	-	54.4	1179	2169	-	54.3568	1179
976483	945164	indel	2	CC	1	--	95.2	40	42	--	95.2381	40	CDS: EchA16_2, Gene: echA16_2	Ala98fs
985753	954212	indel	2	--	1	CG	83.1	270	325	CG	83.0769	270	CDS: transcriptional repressor SirR, Gene: MAPK_0874	Gly82fs
997107	965429	indel	1	-	1	T	73.3	33	45	T	73.3333	33	CDS: Short-chain dehydrogenases of various substrate specificities, Gene: MAPK_0883	Ser569fs
1009344	977520	indel	1	-	1	A	75	9	12	A	75	9	CDS: carboxylase, Gene: MAPK_0895	Leu643fs
1027444	994584	indel	1	C	1	-	94.3	581	616	-	94.3182	581
1043223	1008914	indel	3	CCG	1	---	97.1	596	614	---	97.0684	596	CDS: FadE20_2, Gene: fadE20_2	Pro59del
1043589	1009277	indel	1	-	1	A	93	1323	1422	A	93.038	1323	CDS: FadE20_2, Gene: fadE20_2	Ile181fs
1046048	1011669	indel	6	------	1	GAGGAG	57.1	32	56	GAGGAG	57.1429	32	CDS: peptidoglycan biosynthesis, Gene: MAPK_0931	Phe560_Glu561insGluGlu
1060264	1025637	indel	1	C	1	-	100	41	41	-	100	41	CDS: hypothetical protein, Gene: MAPK_0946	Ala7fs
1064164	1029497	indel	1	-	1	G	54.5	6	11	G	54.5455	6	CDS: SuhB, Gene: suhB	Ala251fs
1073794	1038508	indel	4	----	1	GTGT	69.8	173	248	GTGT	69.7581	173	CDS: SAM-dependent methyltransferases related to tRNA (uracil-5-)-methyltransferase, Gene: MAPK_0962	Gly352fs
1095886	1059679	indel	1	C	1	-	98.4	62	63	-	98.4127	62	CDS: translation initiation factor IF-2, Gene: MAPK_0985	Ala68fs
1107221	1070860	indel	2	--	1	CT	92.5	196	212	CT	92.4528	196
1120423	1084009	indel	1	T	1	-	99.8	1956	1959	-	99.8469	1956
1123269	1086763	indel	1	C	1	-	100	20	20	-	100	20	CDS: Phage-related minor tail protein, Gene: MAPK_1012	Ala810fs
1137027	1100214	indel	1	-	1	T	87.2	666	764	T	87.1728	666
1144841	1107695	indel	3	---	1	AGC	84.1	317	377	AGC	84.0849	317	CDS: ring-hydroxylating dioxygenase,_large terminal subunit, Gene: MAPK_1035	Glu306fs
1145658	1108506	indel	1	-	1	C	100	20	20	C	100	20	CDS: PcaH, Gene: pcaH	Asp71fs
1145662	1108511	indel	1	G	1	-	95	19	20	-	95	19	CDS: PcaH, Gene: pcaH	Asp73fs
1198969	1160074	indel	2	--	1	TG	77.9	254	326	TG	77.9141	254
1229562	1189428	indel	1	-	1	A	98.9	1034	1046	A	98.8528	1034	Gene: MAPK_1120
1237307	1197008	indel	1	-	1	G	85.5	329	385	G	85.4545	329	CDS: EchA11, Gene: echA11	Phe259fs
1255581	1214393	indel	3	TGC	1	---	71.4	25	35	---	71.4286	25	CDS: NarG, Gene: narG	Val949fs
1319406	1275814	indel	1	-	1	A	83.3	10	12	A	83.3333	10	CDS: FadD6, Gene: fadD6	Val94fs
1334328	1290554	indel	1	C	1	-	77.3	17	22	-	77.2727	17
1336558	1292686	indel	1	-	1	G	100	28	28	G	100	28
1381115	1336320	indel	1	C	1	-	97.4	148	152	-	97.3684	148	CDS: Cytochrome P450, Gene: MAPK_1250	Ala239fs
1390018	1344730	indel	1	G	1	-	69.6	16	23	-	69.5652	16	CDS: diguanylate cyclase/phosphodiesterase, Gene: MAPK_1256	Arg9fs
1400150	1354526	indel	1	G	1	-	85.2	23	27	-	85.1852	23	CDS: transposase,_IS4 family protein, Gene: MAPK_1266	Pro346fs
1408281	1362640	indel	1	-	1	G	75	9	12	G	75	9	CDS: conserved hypothetical protein, Gene: MAPK_1273	Arg123fs
1408283	1362643	indel	1	C	1	-	83.3	10	12	-	83.3333	10	CDS: conserved hypothetical protein, Gene: MAPK_1273	Ala122fs
1412745	1366657	indel	1	-	1	T	63.2	12	19	T	63.1579	12
1419529	1373356	indel	1	-	1	T	85.5	1035	1211	T	85.4666	1035
1423785	1377613	indel	1	-	1	G	79.9	354	443	G	79.9097	354	CDS: RrF2 family protein, Gene: MAPK_1285	Glu62fs
1480137	1433647	indel	1	-	1	T	86.3	783	907	T	86.3286	783
1488392	1441488	indel	1	C	1	-	98.2	55	56	-	98.2143	55	CDS: L-aminopeptidase/D-esterase, Gene: MAPK_1341	Ala344fs
1497366	1450457	indel	1	G	1	-	100	18	18	-	100	18
1550486	1503240	indel	1	-	1	C	95	1242	1308	C	94.9541	1242	CDS: adhD, Gene: MAPK_1402	Ser363fs
1564665	1517420	indel	1	-	1	C	90.2	643	713	C	90.1823	643	Gene: MAPK_1414
1568187	1520832	indel	1	C	1	-	99.3	684	689	-	99.2743	684	CDS: fadE30, Gene: MAPK_1417	Leu170fs
1572302	1524739	indel	1	-	1	A	92.5	384	415	A	92.5301	384
1627684	1578841	indel	1	C	1	-	92	926	1006	-	92.0477	926
1645935	1595845	indel	1	G	1	-	88.8	845	952	-	88.7605	845
1656565	1606281	indel	1	-	1	G	74.1	40	54	G	74.0741	40
1710454	1659312	indel	1	-	1	C	90.1	715	794	C	90.0504	715	CDS: Uncharacterized conserved protein related to dihydrodipicolinate reductase, Gene: MAPK_1531	Ala228fs
1715325	1664170	indel	1	-	1	G	91	1302	1431	G	90.9853	1302	CDS: MmpL10, Gene: mmpL10	Cys818fs
1717855	1666701	indel	3	---	1	CGG	58.8	47	80	CGG	58.75	47
1744267	1692349	indel	1	C	1	-	95.3	604	634	-	95.2681	604	CDS: conserved hypothetical protein, Gene: MAPK_1550	Ala15fs
1755373	1703454	indel	1	A	1	-	97.3	107	110	-	97.2727	107	CDS: FERREDOXIN-DEPENDENT NITRITE/SULPHITE REDUCTASE NirA_2, Gene: nirA_2	Val230fs
1756155	1704235	indel	1	-	1	G	85.2	679	797	G	85.1945	679
1757178	1705251	indel	1	-	1	A	95	19	20	A	95	19	CDS: HemN, Gene: hemN	Asn260fs
1766757	1714827	indel	1	G	1	-	95	792	834	-	94.964	792	CDS: conserved hypothetical reductase, Gene: MAPK_1569	Ala79fs
1802110	1749814	indel	1	-	1	C	97.4	113	116	C	97.4138	113	CDS: MbtE, Gene: mbtE	Ala1309fs
1811471	1758940	indel	1	C	1	-	86.1	1049	1218	-	86.1248	1049
1828405	1775521	indel	2	--	1	TT	98	241	246	TT	97.9675	241
1828406	1775524	indel	2	--	1	AA	98.8	243	246	AA	98.7805	243
1830975	1778095	indel	1	-	1	G	86.4	580	671	G	86.4382	580	CDS: conserved hypothetical protein, Gene: MAPK_1619	Ala178fs
1859684	1806144	indel	1	A	1	-	94.4	34	36	-	94.4444	34
1867174	1813412	indel	1	C	1	-	83.1	339	408	-	83.0882	339
1894734	1840725	indel	1	A	1	-	96.3	104	108	-	96.2963	104	CDS: RocD1, Gene: rocD1	Glu207fs
1936981	1882592	indel	3	CAG	1	---	58.1	151	260	---	58.0769	151	CDS: Mn2+ and Fe2+ transporters of the NRAMP family, Gene: MAPK_1702	Leu96del
1952918	1898497	indel	1	-	1	G	98.8	658	666	G	98.7988	658	CDS: hydrolase,_alpha-beta fold family, Gene: MAPK_1719	Stp330fs
1964786	1910155	indel	1	-	1	G	100	24	24	G	100	24	CDS: Uncharacterized conserved protein, Gene: MAPK_1731	Ala159fs
1996631	1941537	indel	1	C	1	-	98.8	83	84	-	98.8095	83	CDS: Sphingosine kinase and enzymes related to eukaryotic diacylglycerol kinase, Gene: MAPK_1763	Ser300fs
2008505	1952968	indel	1	C	1	-	92	310	337	-	91.9881	310	CDS: Regulator of polyketide synthase expression, Gene: MAPK_1773	Gly437fs
2061703	2003903	indel	1	G	1	-	72.2	13	18	-	72.2222	13	CDS: CobT, Gene: cobT	Asp118fs
2061705	2003904	indel	1	C	1	-	72.2	13	18	-	72.2222	13	CDS: CobT, Gene: cobT	Asp118fs
2080590	2022081	indel	3	GCG	1	---	88.9	671	755	---	88.8742	671	CDS: conserved hypothetical protein, Gene: MAPK_1839	Ala63del
2091150	2032303	indel	1	-	1	T	70.8	225	318	T	70.7547	225	CDS: conserved hypothetical protein, Gene: MAPK_1850	Gly43fs
2140904	2080035	indel	2	GG	1	--	90.8	119	131	--	90.8397	119	CDS: Response regulator containing a CheY-like receiver domain and an HTH DNA-binding domain, Gene: MAPK_1893	Ala811fs
2149090	2088170	indel	1	G	1	-	90.3	904	1001	-	90.3097	904	CDS: Non-ribosomal peptide synthetase modules and related proteins, Gene: MAPK_1897	Gly688fs
2153392	2092471	indel	1	C	1	-	89.2	798	895	-	89.162	798	CDS: Non-ribosomal peptide synthetase modules and related proteins, Gene: MAPK_1898	Ile1428fs
2156278	2095356	indel	7	-------	1	AGCGGGA	50.1	312	623	AGCGGGA	50.0803	312	CDS: Pks5, Gene: pks5	Arg58fs
2165372	2104223	indel	1	-	1	G	85.5	566	662	G	85.4985	566	Gene: MAPK_1905
2245487	2182279	indel	1	-	1	A	98.2	56	57	A	98.2456	56	CDS: Pks12, Gene: pks12	Thr2269fs
2245493	2182286	indel	1	G	1	-	100	51	51	-	100	51	CDS: Pks12, Gene: pks12	Thr2271fs
2260914	2197580	indel	1	-	1	G	100	95	95	G	100	95	CDS: 7-alpha-hydroxysteroid dehydrogenase, Gene: MAPK_1981	Arg76fs
2269474	2205946	indel	1	-	1	G	62.5	10	16	G	62.5	10	CDS: conserved hypothetical protein, Gene: MAPK_1989	Leu98fs
2295294	2231132	indel	1	-	1	G	87.5	21	24	G	87.5	21	CDS: oxidoreductase, Gene: MAPK_2016	Gly71fs
2328837	2245608	indel	1	-	1	C	96.7	1274	1318	C	96.6616	1274
2330512	2247284	indel	1	-	1	T	98.3	281	286	T	98.2517	281
2331354	2248127	indel	1	C	1	-	95.1	856	900	-	95.1111	856
2340042	2256814	indel	1	-	1	A	91.8	369	402	A	91.791	369	CDS: far, Gene: MAPK_2056	Ser229fs
2354347	2271072	indel	2	GT	1	--	88.2	722	819	--	88.1563	722	CDS: Hsp18_1, Gene: hsp18_1	Val17fs
2356845	2273509	indel	1	-	1	T	90.3	1066	1180	T	90.339	1066	CDS: PapA2, Gene: papA2	Ala30fs
2394023	2309728	indel	3	---	1	CCG	100	20	20	CCG	100	20	CDS: O-methyltransferase, Gene: MAPK_2105	Arg207_Ile208insArg
2400260	2315847	indel	1	-	1	G	89.2	281	315	G	89.2063	281	CDS: aldehyde dehydrogenase family protein, Gene: MAPK_2110	Ala69fs
2417126	2332175	indel	1	C	1	-	91.2	707	775	-	91.2258	707	CDS: conserved hypothetical protein, Gene: MAPK_2129	Ala34fs
2434784	2349785	indel	1	T	1	-	96.2	1001	1041	-	96.1575	1001	CDS: flavoprotein, Gene: MAPK_2148	Gln645fs
2493297	2407111	indel	1	G	1	-	87.4	909	1040	-	87.4038	909	CDS: Coenzyme F420-dependent N5,N10-methylene tetrahydromethanopterin reductase and related flavin-dependent oxidoreductases, Gene: MAPK_2205	Leu66fs
2501632	2415280	indel	1	T	1	-	100	157	157	-	100	157	CDS: acyl carrier protein, Gene: MAPK_2213	Leu22fs
2504838	2418423	indel	1	G	1	-	95.5	193	202	-	95.5446	193	Gene: MAPK_2216
2591136	2494984	indel	1	C	1	-	83.6	46	55	-	83.6364	46	CDS: conserved hypothetical protein, Gene: MAPK_2289	Pro11fs
2605212	2508997	indel	1	-	1	T	97.9	143	146	T	97.9452	143	CDS: conserved hypothetical protein, Gene: MAPK_2303	Asn59fs
2605216	2509002	indel	1	C	1	-	99.3	143	144	-	99.3056	143	CDS: conserved hypothetical protein, Gene: MAPK_2303	Leu61fs
2621042	2524545	indel	1	G	1	-	86.1	31	36	-	86.1111	31	CDS: conserved hypothetical protein, Gene: MAPK_2314	Pro21fs
2629211	2532541	indel	2	CG	1	--	87.5	217	248	--	87.5	217
2645452	2548620	indel	1	-	1	T	92.8	90	97	T	92.7835	90	CDS: conserved hypothetical protein, Gene: MAPK_2336	Ala428fs
2648981	2552007	indel	3	TGG	1	---	72.3	237	328	---	72.2561	237	CDS: conserved hypothetical protein, Gene: MAPK_2339	Thr115fs
2679222	2575933	indel	1	-	1	T	70.5	62	88	T	70.4545	62
2679223	2575935	indel	4	----	1	CTAT	70.5	62	88	CTAT	70.4545	62
2694333	2590647	indel	2	--	1	AA	65.5	182	278	AA	65.4676	182
2709048	2604322	indel	1	-	1	C	89.7	78	87	C	89.6552	78
2714277	2609281	indel	1	-	1	A	90	9	10	A	90	9	CDS: Glucoamylase and related glycosyl hydrolases, Gene: MAPK_2384	Ala384fs
2723442	2618275	indel	1	G	1	-	83.9	115	137	-	83.9416	115	CDS: conserved hypothetical protein, Gene: MAPK_2393	Lys222fs
2726411	2621123	indel	5	ACCCT	1	-----	100	171	171	-----	100	171	CDS: Cytochrome P450, Gene: MAPK_2395	Thr291fs
2737189	2631609	indel	2	TC	1	--	97.6	41	42	--	97.619	41	CDS: Pks7, Gene: pks7	Arg68fs
2737280	2631698	indel	1	C	1	-	100	126	126	-	100	126	CDS: Pks7, Gene: pks7	Arg38fs
2781660	2674828	indel	1	T	1	-	85.6	757	884	-	85.6335	757	CDS: conserved hypothetical protein, Gene: MAPK_2435	Lys235fs
2782364	2675531	indel	1	G	1	-	85.4	70	82	-	85.3659	70
2818513	2710787	indel	1	C	1	-	76.2	99	130	-	76.1538	99	CDS: conserved hypothetical protein, Gene: MAPK_2464	Gly138fs
2846213	2737723	indel	2	--	1	GA	94.1	16	17	GA	94.1176	16
2875704	2766049	indel	1	C	1	-	94.9	203	214	-	94.8598	203	CDS: Short-chain dehydrogenases of various substrate specificities, Gene: MAPK_2513	Ala136fs
2912021	2801391	indel	1	-	1	T	92.5	493	533	T	92.4953	493
2918467	2807837	indel	1	G	1	-	77.8	590	758	-	77.8364	590	CDS: Uncharacterized protein conserved in bacteria, Gene: MAPK_2538	Leu278fs
2918472	2807841	indel	1	-	1	C	79	661	837	C	78.9725	661	CDS: Uncharacterized protein conserved in bacteria, Gene: MAPK_2538	Asp276fs
2919122	2808492	indel	1	-	1	G	51.7	15	29	G	51.7241	15	CDS: Uncharacterized protein conserved in bacteria, Gene: MAPK_2538	Cys60fs
2936796	2825593	indel	1	-	1	C	98	247	252	C	98.0159	247	CDS: Membrane protein implicated in regulation of membrane protease activity, Gene: MAPK_2555	Ala54fs
2997158	2883917	indel	1	-	1	T	100	181	181	T	100	181	CDS: conserved hypothetical protein, Gene: MAPK_2611	Pro13fs
2997810	2884570	indel	1	-	1	G	84.9	309	364	G	84.8901	309	CDS: conserved hypothetical protein, Gene: MAPK_2611	Val231fs
3012643	2898865	indel	1	A	1	-	80	88	110	-	80	88	CDS: PPE-repeat proteins, Gene: MAPK_2624	Lys168fs
3034934	2919421	indel	1	-	1	G	85.7	245	286	G	85.6643	245
3051521	2935414	indel	1	-	1	T	97.1	338	348	T	97.1264	338	CDS: ABC-type nitrate/sulfonate/bicarbonate transport systems,_periplasmic components, Gene: MAPK_2661	Arg148fs
3094301	2975549	indel	1	-	1	C	66.4	405	610	C	66.3934	405
3094732	2975981	indel	1	A	1	-	91.9	354	385	-	91.9481	354
3100748	2981864	indel	2	--	1	GC	95.5	42	44	GC	95.4545	42
3144722	3024412	indel	1	-	1	G	98.6	73	74	G	98.6486	73	Gene: MAPK_2747
3158358	3037639	indel	1	-	1	T	95.1	1136	1195	T	95.0628	1136
3170597	3049713	indel	1	G	1	-	97.9	47	48	-	97.9167	47	Gene: MAPK_2769
3170836	3049951	indel	1	A	1	-	97.1	136	140	-	97.1429	136	Gene: MAPK_2769
3175788	3054861	indel	1	A	1	-	87.3	568	651	-	87.2504	568	CDS: KdpE, Gene: kdpE	Lys212fs
3194930	3073641	indel	1	A	1	-	96.6	926	959	-	96.5589	926	CDS: Pks16, Gene: pks16	Phe231fs
3235334	3112651	indel	1	-	1	A	76.9	10	13	A	76.9231	10	CDS: PabB, Gene: pabB	Arg39fs
3248072	3125224	indel	3	CCC	1	---	98.9	464	469	---	98.9339	464	CDS: Phenylpropionate dioxygenase and related ring-hydroxylating dioxygenases,_large terminal subunit, Gene: MAPK_2835	Gly113fs
3279594	3156381	indel	1	-	1	T	75	15	20	T	75	15	CDS: PurN, Gene: purN	Val44fs
3283317	3160103	indel	1	-	1	A	96.4	27	28	A	96.4286	27	CDS: Coenzyme F420-dependent N5,N10-methylene tetrahydromethanopterin reductase and related flavin-dependent oxidoreductases, Gene: MAPK_2869	Stp283fs
3296010	3172537	indel	2	GC	1	--	93.3	111	119	--	93.2773	111	CDS: Precorrin-2 methylase, Gene: MAPK_2880	Ala113fs
3339647	3215987	indel	8	AACCCAGA	1	--------	98.5	600	609	--------	98.5222	600
3391989	3266713	indel	1	T	1	-	88.3	121	137	-	88.3212	121
3424695	3299233	indel	1	-	1	A	99.6	1344	1350	A	99.5556	1344	CDS: ABC-type transport system involved in resistance to organic solvents,_periplasmic component, Gene: MAPK_3006	Arg234fs
3425318	3299857	indel	1	A	1	-	93.7	490	523	-	93.6902	490	CDS: ABC-type transport system involved in resistance to organic solvents,_periplasmic component, Gene: MAPK_3006	Phe26fs
3428110	3302648	indel	1	G	1	-	94.6	1218	1287	-	94.6387	1218	CDS: mce3, Gene: MAPK_3009	Ala236fs
3435047	3309544	indel	1	-	1	G	92.3	902	977	G	92.3234	902	CDS: Cytochrome P450, Gene: MAPK_3016	Ala4fs
3485661	3359812	indel	1	-	1	T	99.6	470	472	T	99.5763	470	CDS: alcohol dehydrogenase-like protein~contains EST AU165528, Gene: MAPK_3066	Gly81fs
3524069	3397853	indel	1	-	1	G	99.7	663	665	G	99.6992	663
3524071	3397856	indel	1	-	1	C	99.1	659	665	C	99.0977	659
3524075	3397861	indel	1	A	1	-	99.4	661	665	-	99.3985	661
3542483	3415798	indel	1	-	1	A	81.8	18	22	A	81.8182	18	CDS: Integral membrane protein, Gene: MAPK_3122	Gly80fs
3555097	3427804	indel	1	G	1	-	100	14	14	-	100	14	CDS: PepC, Gene: pepC	Ser188fs
3599079	3471222	indel	1	C	1	-	89.9	125	139	-	89.9281	125	CDS: Membrane-bound lytic murein transglycosylase B, Gene: MAPK_3182	Ala12fs
3603193	3474856	indel	2	GC	1	--	100	24	24	--	100	24
3627238	3498336	indel	3	CGG	1	---	72.4	244	337	---	72.4036	244	CDS: FadE26_1, Gene: fadE26_1	Phe369fs
3630943	3501927	indel	1	-	1	G	76.5	91	119	G	76.4706	91	CDS: conserved hypothetical protein, Gene: MAPK_3214	Trp215fs
3646765	3517333	indel	1	G	1	-	96.5	139	144	-	96.5278	139	CDS: conserved hypothetical protein, Gene: MAPK_3230	Ala55fs
3646769	3517336	indel	1	G	1	-	95.1	137	144	-	95.1389	137	CDS: conserved hypothetical protein, Gene: MAPK_3230	Ala57fs
3648807	3519373	indel	1	-	1	G	83.3	239	287	G	83.2753	239	CDS: Dehydrogenases with different specificities (related to short-chain alcohol dehydrogenases), Gene: MAPK_3232	Arg57fs
3650325	3520892	indel	1	G	1	-	95.5	359	376	-	95.4787	359	CDS: conserved hypothetical protein, Gene: MAPK_3234	Pro59fs
3677189	3547550	indel	1	-	1	G	100	21	21	G	100	21	CDS: fatty-acid-CoA ligase FadD3, Gene: fadD3_1	Ala395fs
3682241	3552534	indel	1	-	1	C	57.1	24	42	C	57.1429	24	CDS: NhoA, Gene: nhoA	Gly68fs
3704320	3573057	indel	6	------	2	CCGCCA/------	50.0/50.0	5/5	10	CCGCCA	50	5
3741191	3608489	indel	1	C	1	-	95.3	161	169	-	95.2663	161	CDS: PPE-repeat proteins, Gene: MAPK_3326	Gly255fs
3741829	3609065	indel	1	G	1	-	58.6	17	29	-	58.6207	17	CDS: PPE-repeat proteins, Gene: MAPK_3326	Ala42fs
3741836	3609071	indel	1	-	1	A	58.6	17	29	A	58.6207	17	CDS: PPE-repeat proteins, Gene: MAPK_3326	Ala40fs
3742494	3609730	indel	3	---	1	CGG	65.9	317	481	CGG	65.9044	317
3755667	3622544	indel	2	--	1	AC	99.1	789	796	AC	99.1206	789
3831217	3694052	indel	1	-	1	T	94.9	318	335	T	94.9254	318
3839655	3702388	indel	1	-	1	A	99.1	213	215	A	99.0698	213	CDS: conserved hypothetical protein, Gene: MAPK_3421	Gly450fs
3851391	3714117	indel	1	C	1	-	58.8	275	468	-	58.7607	275	CDS: Cytochrome P450, Gene: MAPK_3432	Thr245fs
3851396	3714121	indel	1	-	1	A	59.5	275	462	A	59.5238	275	CDS: Cytochrome P450, Gene: MAPK_3432	Arg247fs
3851411	3714137	indel	1	-	1	A	59.5	272	457	A	59.5186	272	CDS: Cytochrome P450, Gene: MAPK_3432	Leu252fs
3851415	3714142	indel	1	C	1	-	59.9	272	454	-	59.9119	272	CDS: Cytochrome P450, Gene: MAPK_3432	Ala253fs
3863503	3725792	indel	1	-	1	C	85.1	555	652	C	85.1227	555
3868603	3730746	indel	1	C	1	-	92.4	400	433	-	92.3788	400	CDS: FAD/FMN-containing dehydrogenases, Gene: MAPK_3448	Trp401fs
3929519	3790504	indel	1	C	1	-	93.6	469	501	-	93.6128	469	CDS: hydrolase, Gene: MAPK_3506	Asp26fs
3959580	3820272	indel	1	A	1	-	52.9	18	34	-	52.9412	18	CDS: integral membrane indolylacetylinositol arabinosyltransferase EmbC, Gene: embC	Ile790fs
4041621	3899796	indel	1	G	1	-	67.8	101	149	-	67.7852	101	CDS: Uncharacterized protein conserved in bacteria, Gene: MAPK_3602	Pro171fs
4054916	3912717	indel	1	-	1	C	100	16	16	C	100	16	Gene: MAPK_3616
4079331	3936548	indel	1	-	1	C	95.5	64	67	C	95.5224	64	CDS: PPE-repeat proteins, Gene: MAPK_3645	Gly184fs
4105355	3962506	indel	1	-	1	T	95	898	945	T	95.0265	898
4105700	3962852	indel	1	-	1	G	96.1	371	386	G	96.114	371	CDS: Transcriptional regulator, Gene: MAPK_3670	Gly77fs
4120429	3977572	indel	1	G	1	-	97.1	68	70	-	97.1429	68	CDS: oxidoreductase, Gene: MAPK_3687	Thr32fs
4127617	3984759	indel	1	-	1	G	93.2	1076	1155	G	93.1602	1076
4146442	4003445	indel	1	-	1	C	86.3	151	175	C	86.2857	151	CDS: conserved hypothetical protein, Gene: MAPK_3710	Thr187fs
4149178	4006141	indel	1	T	1	-	97	484	499	-	96.994	484	CDS: hydrolase, Gene: MAPK_3713	Gly29fs
4183385	4039725	indel	1	G	1	-	94.1	523	556	-	94.0647	523
4196287	4052301	indel	1	A	1	-	91.8	1036	1128	-	91.844	1036
4198737	4054593	indel	1	A	1	-	97.7	690	706	-	97.7337	690	CDS: cytochrome P450, Gene: MAPK_3759	Ser110fs
4199888	4055738	indel	8	TCTGGGTT	1	--------	96.9	219	226	--------	96.9027	219
4210954	4066796	indel	1	C	1	-	96.8	212	219	-	96.8037	212	CDS: Pks2, Gene: pks2	Gly236fs
4259670	4114079	indel	3	CGT	1	---	63.6	96	151	---	63.5762	96	CDS: conserved hypothetical protein, Gene: MAPK_3811	Asp263fs
4261213	4115619	indel	1	-	1	G	100	19	19	G	100	19
4267176	4121470	indel	1	C	1	-	77.6	853	1099	-	77.616	853
4274559	4128368	indel	1	G	1	-	88.4	922	1043	-	88.3988	922	CDS: conserved hypothetical protein, Gene: MAPK_3824	Arg15fs
4274734	4128542	indel	1	G	1	-	94	790	840	-	94.0476	790	CDS: conserved hypothetical protein, Gene: MAPK_3824	Ser73fs
4281392	4134758	indel	1	-	1	C	100	29	29	C	100	29	CDS: conserved hypothetical protein, Gene: MAPK_3829	Val70fs
4310139	4162815	indel	1	T	1	-	99	104	105	-	99.0476	104	CDS: conserved hypothetical protein, Gene: MAPK_3850	Phe132fs
4400601	4249685	indel	1	T	1	-	100	48	48	-	100	48	CDS: conserved hypothetical protein, Gene: MAPK_3939	Leu1fs
4423355	4272208	indel	1	-	1	C	90.5	921	1018	C	90.4715	921	CDS: Acyl-ACP thioesterase, Gene: MAPK_3962	Thr124fs
4432196	4281044	indel	1	C	1	-	98.6	835	847	-	98.5832	835	CDS: conserved transmembrane protein, Gene: MAPK_3971	Ala62fs
4459228	4307025	indel	1	G	1	-	93.7	1978	2110	-	93.7441	1978
4478280	4325250	indel	1	-	1	C	100	27	27	C	100	27	CDS: Coenzyme F420-dependent N5,N10-methylene tetrahydromethanopterin reductase and related flavin-dependent oxidoreductases, Gene: MAPK_4015	Gly361fs
4484499	4331157	indel	1	C	1	-	51.7	15	29	-	51.7241	15	CDS: HemL, Gene: hemL	Ala114fs
4543097	4386441	indel	2	CG	1	--	96.6	141	146	--	96.5753	141	CDS: conserved hypothetical protein, Gene: MAPK_4075	Asn197fs
4551321	4394588	indel	1	T	1	-	92.3	240	260	-	92.3077	240
4576131	4418475	indel	3	---	1	CGG	77.8	376	483	CGG	77.8468	376	CDS: conserved hypothetical transmembrane protein, Gene: MAPK_4101	Ser16fs
4602929	4444280	indel	1	C	1	-	93.3	196	210	-	93.3333	196
4618852	4460142	indel	3	GGT	1	---	87.3	193	221	---	87.3303	193	CDS: conserved hypothetical protein, Gene: MAPK_4139	Thr85del
4667420	4507118	indel	3	CCA	1	---	70	14	20	---	70	14	CDS: D-3-phosphoglycerate dehydrogenase, Gene: MAPK_4196	Val61fs
4693920	4532352	indel	1	G	1	-	78.9	15	19	-	78.9474	15	CDS: acyltransferase, Gene: MAPK_4223	Pro305fs
4694854	4533285	indel	1	-	1	C	83.7	72	86	C	83.7209	72
4711482	4548901	indel	1	-	1	C	97	96	99	C	96.9697	96	CDS: DNA segregation ATPase FtsK/SpoIIIE and related proteins, Gene: MAPK_4243	Gly33fs
4720129	4556757	indel	2	GC	1	--	59.4	19	32	--	59.375	19	CDS: conserved hypothetical protein, Gene: MAPK_4251	Ala31fs
4740818	4576654	indel	1	-	1	C	97.3	286	294	C	97.2789	286
4779133	4613464	indel	1	-	1	C	92	587	638	C	92.0063	587	CDS: conserved hypothetical protein, Gene: MAPK_4308	Ser147fs

## Sheet: S2-JQ6
Indels detected in JQ6 genomes. Reference coordinates correspond to M. ap K-10 genome sequence (NCBI Sequence Read Archive # SRR060191)
Reference Position	Consensus Position	Variation Type	Length	Reference	Variants	Allele Variations	Frequencies	Counts	Coverage	Variant	Frequency	Count	Overlapping Annotations	Amino Acid Change
18381	18225	indel	1	-	1	C	91.3	1086	1190	C	91.2605	1086	CDS: hypothetical protein, Gene: MAPK_0015	Arg409fs
31750	31595	indel	1	A	1	-	99.2	644	649	-	99.2296	644	CDS: Saccharopine dehydrogenase and related proteins, Gene: lYS9	Stp349fs
52504	52337	indel	1	A	1	-	99.7	1077	1080	-	99.7222	1077	CDS: ABC transporter,_ATPase and permease subunits, Gene: MAPK_0032	Ser289fs
90365	89759	indel	1	A	1	-	98.5	258	262	-	98.4733	258	CDS: NirD, Gene: nirD	Ser10fs
94234	93627	indel	1	C	1	-	84.2	335	398	-	84.1709	335
94255	93647	indel	1	C	1	-	94.5	426	451	-	94.4568	426
116037	115026	indel	3	CGC	1	---	78.7	674	856	---	78.7383	674	CDS: Choline dehydrogenase and related flavoproteins, Gene: MAPK_0084	Gly471fs
143583	141832	indel	1	-	1	C	81	724	894	C	80.9843	724
144035	142285	indel	1	-	2	G/-	50.0/50.0	16/16	32	G	50	16	CDS: conserved hypothetical protein, Gene: MAPK_0107	Ala58fs
144934	143153	indel	1	C	1	-	96.5	110	114	-	96.4912	110
150511	148676	indel	1	A	1	-	57.1	8	14	-	57.1429	8	CDS: esterase LipW, Gene: lipW	Arg25fs
156938	154687	indel	1	C	1	-	95.5	42	44	-	95.4545	42	CDS: enoyl-CoA hydratase-isomerase family protein, Gene: MAPK_0118	Ser279fs
183039	180006	indel	1	A	1	-	61.5	8	13	-	61.5385	8	CDS: IlvD, Gene: ilvD	Ile203fs
197860	194609	indel	1	-	1	C	94.7	89	94	C	94.6809	89	CDS: hypothetical protein, Gene: MAPK_0152	Ser445fs
214651	211103	indel	5	CTTCC	1	-----	82.7	67	81	-----	82.716	67
214688	211135	indel	6	------	1	TTGATA	65.3	66	101	TTGATA	65.3465	66
226212	222151	indel	1	G	1	-	57.9	11	19	-	57.8947	11	CDS: formyl-coenzyme A transferase, Gene: fctA	Thr40fs
226217	222155	indel	1	-	1	A	61.1	11	18	A	61.1111	11	CDS: formyl-coenzyme A transferase, Gene: fctA	Pro39fs
229277	225216	indel	1	T	1	-	100	58	58	-	100	58	CDS: Acyl-CoA thioesterase, Gene: MAPK_0185	Ile285fs
332674	326285	indel	1	A	1	-	80.4	86	107	-	80.3738	86	CDS: conserved hypothetical protein, Gene: MAPK_0280	Lys22fs
352356	345101	indel	1	-	1	A	100	35	35	A	100	35
367598	359761	indel	1	-	1	T	96.9	157	162	T	96.9136	157	CDS: conserved hypothetical protein, Gene: MAPK_0308	Asn59fs
367602	359766	indel	1	C	1	-	96.9	157	162	-	96.9136	157	CDS: conserved hypothetical protein, Gene: MAPK_0308	Leu61fs
393807	385336	indel	1	-	1	C	88.1	669	759	C	88.1423	669	CDS: transcription regulator, Gene: MAPK_0331	Pro130fs
396359	387889	indel	1	T	1	-	84.9	62	73	-	84.9315	62	CDS: hypothetical protein, Gene: MAPK_0334	Lys284fs
420280	410705	indel	2	GC	1	--	93.4	85	91	--	93.4066	85	CDS: Lhr, Gene: lhr	Ala354fs
428141	418383	indel	1	-	1	C	99.9	730	731	C	99.8632	730	CDS: RsbW, Gene: rsbW	Lys29fs
452128	441832	indel	1	T	1	-	97.2	35	36	-	97.2222	35	CDS: CtpC, Gene: ctpC	Glu548fs
470006	458833	indel	1	G	1	-	78.6	11	14	-	78.5714	11	CDS: 2-polyprenyl-6-methoxyphenol hydroxylase and related FAD-dependent oxidoreductases, Gene: MAPK_0402	Leu321fs
483330	472062	indel	2	GG	1	--	97.1	68	70	--	97.1429	68
500610	488731	indel	1	-	1	A	78.9	71	90	A	78.8889	71	CDS: Transcriptional regulator, Gene: MAPK_0427	Trp121fs
530526	518032	indel	1	C	1	-	96.6	420	435	-	96.5517	420	CDS: conserved hypothetical protein, Gene: MAPK_0459	Val15fs
593524	579035	indel	1	A	1	-	98.5	192	195	-	98.4615	192	CDS: hypothetical protein, Gene: MAPK_0510	Leu23fs
594282	579792	indel	1	G	1	-	92.5	49	53	-	92.4528	49
623559	607698	indel	1	G	1	-	89.2	289	324	-	89.1975	289	CDS: methyltransferase, Gene: MAPK_0535	Trp536fs
638511	621843	indel	3	---	1	CGC	52.3	69	132	CGC	52.2727	69	CDS: conserved hypothetical protein, Gene: MAPK_0548	Val21fs
641209	624411	indel	1	-	1	C	100	26	26	C	100	26	CDS: moxR3, Gene: MAPK_0551	Gly73fs
677883	660717	indel	1	C	1	-	96	48	50	-	96	48	CDS: conserved hypothetical protein, Gene: MAPK_0586	Ala155fs
680166	662999	indel	1	-	1	G	81.9	104	127	G	81.8898	104	Gene: norB
694811	677632	indel	1	G	1	-	95.4	311	326	-	95.3988	311	CDS: conserved hypothetical protein, Gene: MAPK_0605	Arg181fs
702516	685268	indel	1	G	1	-	97.7	211	216	-	97.6852	211	CDS: conserved hypothetical protein, Gene: MAPK_0614	Leu368fs
719211	701723	indel	1	G	1	-	84.9	309	364	-	84.8901	309	CDS: short chain dehydrogenase, Gene: MAPK_0631	Trp129fs
730432	712829	indel	1	C	1	-	98.7	156	158	-	98.7342	156	CDS: conserved hypothetical protein, Gene: MAPK_0639	Thr121fs
748625	730542	indel	1	C	1	-	90	9	10	-	90	9	CDS: ltp2, Gene: MAPK_0654	Gly105fs
850289	830563	indel	1	-	2	-/A	50.0/50.0	8/8	16	-	50	8	CDS: hypothetical protein, Gene: MAPK_0747	Pro124fs
876275	855505	indel	1	C	1	-	94.9	37	39	-	94.8718	37	CDS: conserved hypothetical protein, Gene: MAPK_0770	Cys147fs
892667	871112	indel	1	-	1	C	95	19	20	C	95	19	CDS: DNA or RNA helicases of superfamily II, Gene: MAPK_0783	Pro11fs
910938	889122	indel	1	G	1	-	84.8	949	1119	-	84.8079	949	CDS: conserved hypothetical protein, Gene: MAPK_0805	Ala88fs
957155	933604	indel	1	G	1	-	61.4	591	963	-	61.3707	591
957208	933656	indel	1	G	1	-	79.5	1385	1742	-	79.5063	1385
957261	933708	indel	1	G	1	-	59.1	701	1187	-	59.0564	701
976483	951822	indel	2	CC	1	--	95	19	20	--	95	19	CDS: EchA16_2, Gene: echA16_2	Ala98fs
985753	960935	indel	2	--	1	CG	82.4	122	148	CG	82.4324	122	CDS: transcriptional repressor SirR, Gene: MAPK_0874	Gly82fs
997107	972148	indel	1	-	1	T	83.3	15	18	T	83.3333	15	CDS: Short-chain dehydrogenases of various substrate specificities, Gene: MAPK_0883	Ser569fs
1027444	1001538	indel	1	C	1	-	90.6	222	245	-	90.6122	222
1043223	1016334	indel	3	CCG	1	---	95.5	294	308	---	95.4545	294	CDS: FadE20_2, Gene: fadE20_2	Pro59del
1043589	1016697	indel	1	-	1	A	93.4	899	963	A	93.3541	899	CDS: FadE20_2, Gene: fadE20_2	Ile181fs
1060264	1033230	indel	1	C	1	-	96.3	52	54	-	96.2963	52	CDS: hypothetical protein, Gene: MAPK_0946	Ala7fs
1073794	1046301	indel	4	----	1	GTGT	72.1	150	208	GTGT	72.1154	150	CDS: SAM-dependent methyltransferases related to tRNA (uracil-5-)-methyltransferase, Gene: MAPK_0962	Gly352fs
1095886	1067359	indel	1	C	1	-	97.4	74	76	-	97.3684	74	CDS: translation initiation factor IF-2, Gene: MAPK_0985	Ala68fs
1107221	1078636	indel	2	--	1	CT	90.2	120	133	CT	90.2256	120
1120423	1091822	indel	1	T	1	-	99.8	1280	1283	-	99.7662	1280
1137027	1108109	indel	1	-	1	T	88.9	295	332	T	88.8554	295
1139897	1110938	indel	1	-	1	A	80	8	10	A	80	8	CDS: Transcriptional regulator, Gene: MAPK_1030	Ala224fs
1144841	1115658	indel	3	---	1	AGC	73.3	159	217	AGC	73.2719	159	CDS: ring-hydroxylating dioxygenase,_large terminal subunit, Gene: MAPK_1035	Glu306fs
1198969	1168039	indel	2	--	1	TG	87.1	61	70	TG	87.1429	61
1229562	1197599	indel	1	-	1	A	99.2	633	638	A	99.2163	633	Gene: MAPK_1120
1237307	1205072	indel	1	-	1	G	81	85	105	G	80.9524	85	CDS: EchA11, Gene: echA11	Phe259fs
1255581	1222772	indel	3	TGC	1	---	78.9	15	19	---	78.9474	15	CDS: NarG, Gene: narG	Val949fs
1336558	1301350	indel	1	-	1	G	89.5	17	19	G	89.4737	17
1381115	1345030	indel	1	C	1	-	98.5	66	67	-	98.5075	66	CDS: Cytochrome P450, Gene: MAPK_1250	Ala239fs
1419529	1382628	indel	1	-	1	T	90.6	629	694	T	90.634	629
1423785	1386885	indel	1	-	1	G	69.5	251	361	G	69.5291	251	CDS: RrF2 family protein, Gene: MAPK_1285	Glu62fs
1480137	1442761	indel	1	-	1	T	87.9	398	453	T	87.8587	398
1488392	1450459	indel	1	C	1	-	100	22	22	-	100	22	CDS: L-aminopeptidase/D-esterase, Gene: MAPK_1341	Ala344fs
1497366	1459367	indel	1	G	1	-	84.6	11	13	-	84.6154	11
1550486	1512220	indel	1	-	1	C	95	874	920	C	95	874	CDS: adhD, Gene: MAPK_1402	Ser363fs
1564665	1526397	indel	1	-	1	C	89.6	369	412	C	89.5631	369	Gene: MAPK_1414
1568187	1529784	indel	1	C	1	-	99.7	364	365	-	99.726	364	CDS: fadE30, Gene: MAPK_1417	Leu170fs
1572302	1533693	indel	1	-	1	A	95.9	210	219	A	95.8904	210
1613183	1574301	indel	1	-	2	A/-	50.0/50.0	8/8	16	A	50	8	CDS: conserved hypothetical protein, Gene: MAPK_1452	Pro131fs
1627684	1588574	indel	1	C	1	-	84.9	585	689	-	84.9057	585
1645935	1605691	indel	1	G	1	-	88.3	573	649	-	88.2897	573
1656565	1616228	indel	1	-	1	G	71.4	40	56	G	71.4286	40
1710454	1669308	indel	1	-	1	C	85.6	459	536	C	85.6343	459	CDS: Uncharacterized conserved protein related to dihydrodipicolinate reductase, Gene: MAPK_1531	Ala228fs
1715325	1674143	indel	1	-	1	G	90.5	866	957	G	90.4911	866	CDS: MmpL10, Gene: mmpL10	Cys818fs
1717855	1676674	indel	3	---	1	CGG	59.2	42	71	CGG	59.1549	42
1744267	1702586	indel	1	C	1	-	93.9	387	412	-	93.932	387	CDS: conserved hypothetical protein, Gene: MAPK_1550	Ala15fs
1755373	1713668	indel	1	A	1	-	100	50	50	-	100	50	CDS: FERREDOXIN-DEPENDENT NITRITE/SULPHITE REDUCTASE NirA_2, Gene: nirA_2	Val230fs
1756155	1714449	indel	1	-	1	G	84.6	441	521	G	84.6449	441
1757178	1715473	indel	1	-	1	A	100	18	18	A	100	18	CDS: HemN, Gene: hemN	Asn260fs
1766757	1725053	indel	1	G	1	-	94	732	779	-	93.9666	732	CDS: conserved hypothetical reductase, Gene: MAPK_1569	Ala79fs
1802110	1759846	indel	1	-	1	C	99.2	119	120	C	99.1667	119	CDS: MbtE, Gene: mbtE	Ala1309fs
1811471	1769026	indel	1	C	1	-	87.9	434	494	-	87.8543	434
1828405	1785650	indel	2	--	1	TT	98.7	236	239	TT	98.7448	236
1828406	1785653	indel	2	--	1	AA	97.1	232	239	AA	97.0711	232
1830975	1788224	indel	1	-	1	G	82.9	392	473	G	82.8753	392	CDS: conserved hypothetical protein, Gene: MAPK_1619	Ala178fs
1867174	1823508	indel	1	C	1	-	87	308	354	-	87.0056	308
1894734	1850882	indel	1	A	1	-	97.1	33	34	-	97.0588	33	CDS: RocD1, Gene: rocD1	Glu207fs
1952918	1908558	indel	1	-	1	G	99.3	433	436	G	99.3119	433	CDS: hydrolase,_alpha-beta fold family, Gene: MAPK_1719	Stp330fs
1996631	1951621	indel	1	C	1	-	100	47	47	-	100	47	CDS: Sphingosine kinase and enzymes related to eukaryotic diacylglycerol kinase, Gene: MAPK_1763	Ser300fs
2008505	1963435	indel	1	C	1	-	95.3	123	129	-	95.3488	123	CDS: Regulator of polyketide synthase expression, Gene: MAPK_1773	Gly437fs
2080590	2033060	indel	3	GCG	1	---	90.6	348	384	---	90.625	348	CDS: conserved hypothetical protein, Gene: MAPK_1839	Ala63del
2090758	2042834	indel	3	GGC	1	---	63.2	24	38	---	63.1579	24	CDS: mannosyltransferase, Gene: MAPK_1849	Ala32del
2091150	2043223	indel	1	-	1	T	58.2	146	251	T	58.1673	146	CDS: conserved hypothetical protein, Gene: MAPK_1850	Gly43fs
2140904	2090737	indel	2	GG	1	--	92.4	109	118	--	92.3729	109	CDS: Response regulator containing a CheY-like receiver domain and an HTH DNA-binding domain, Gene: MAPK_1893	Ala811fs
2149090	2098875	indel	1	G	1	-	88.3	550	623	-	88.2825	550	CDS: Non-ribosomal peptide synthetase modules and related proteins, Gene: MAPK_1897	Gly688fs
2153392	2103176	indel	1	C	1	-	91.4	670	733	-	91.4052	670	CDS: Non-ribosomal peptide synthetase modules and related proteins, Gene: MAPK_1898	Ile1428fs
2156278	2106061	indel	7	-------	1	AGCGGGA	53.3	259	486	AGCGGGA	53.2922	259	CDS: Pks5, Gene: pks5	Arg58fs
2165372	2115002	indel	1	-	1	G	84.3	403	478	G	84.3096	403	Gene: MAPK_1905
2245487	2193111	indel	1	-	1	A	100	29	29	A	100	29	CDS: Pks12, Gene: pks12	Thr2269fs
2245493	2193118	indel	1	G	1	-	100	27	27	-	100	27	CDS: Pks12, Gene: pks12	Thr2271fs
2260914	2208421	indel	1	-	1	G	96.5	83	86	G	96.5116	83	CDS: 7-alpha-hydroxysteroid dehydrogenase, Gene: MAPK_1981	Arg76fs
2295294	2242277	indel	1	-	1	G	100	20	20	G	100	20	CDS: oxidoreductase, Gene: MAPK_2016	Gly71fs
2328837	2257029	indel	1	-	1	C	97.5	1007	1033	C	97.4831	1007
2330512	2258705	indel	1	-	1	T	99.1	210	212	T	99.0566	210
2331354	2259548	indel	1	C	1	-	95.8	729	761	-	95.795	729
2340042	2268235	indel	1	-	1	A	95.2	316	332	A	95.1807	316	CDS: far, Gene: MAPK_2056	Ser229fs
2354347	2282514	indel	2	GT	1	--	93.2	469	503	--	93.2406	469	CDS: Hsp18_1, Gene: hsp18_1	Val17fs
2356845	2284982	indel	1	-	1	T	89.3	732	820	T	89.2683	732	CDS: PapA2, Gene: papA2	Ala30fs
2381307	2308811	indel	1	-	2	-/T	50.0/50.0	5/5	10	-	50	5	CDS: Glycosyl transferases,_related to UDP-glucuronosyltransferase, Gene: MAPK_2094	Ala153fs
2399860	2327028	indel	1	-	1	T	93.8	15	16	T	93.75	15	CDS: aldehyde dehydrogenase family protein, Gene: MAPK_2110	Ala203fs
2400260	2327429	indel	1	-	1	G	79.1	129	163	G	79.1411	129	CDS: aldehyde dehydrogenase family protein, Gene: MAPK_2110	Ala69fs
2417126	2343973	indel	1	C	1	-	92.1	430	467	-	92.0771	430	CDS: conserved hypothetical protein, Gene: MAPK_2129	Ala34fs
2434784	2361520	indel	1	T	1	-	95.2	629	661	-	95.1589	629	CDS: flavoprotein, Gene: MAPK_2148	Gln645fs
2493297	2419364	indel	1	G	1	-	86.8	577	665	-	86.7669	577	CDS: Coenzyme F420-dependent N5,N10-methylene tetrahydromethanopterin reductase and related flavin-dependent oxidoreductases, Gene: MAPK_2205	Leu66fs
2501632	2427486	indel	1	T	1	-	98.7	76	77	-	98.7013	76	CDS: acyl carrier protein, Gene: MAPK_2213	Leu22fs
2504838	2430611	indel	1	G	1	-	91.1	82	90	-	91.1111	82	Gene: MAPK_2216
2556905	2481659	indel	3	CAC	1	---	81.8	9	11	---	81.8182	9	CDS: PPE-repeat proteins, Gene: MAPK_2262	Gly315fs
2590407	2506910	indel	1	G	2	G/-	50.0/50.0	5/5	10	G	50	5	CDS: Superfamily II DNA and RNA helicases, Gene: MAPK_2287	Ala496fs
2591136	2507625	indel	1	C	1	-	100	15	15	-	100	15	CDS: conserved hypothetical protein, Gene: MAPK_2289	Pro11fs
2605212	2521560	indel	1	-	1	T	99.2	120	121	T	99.1736	120	CDS: conserved hypothetical protein, Gene: MAPK_2303	Asn59fs
2605216	2521565	indel	1	C	1	-	99.2	120	121	-	99.1736	120	CDS: conserved hypothetical protein, Gene: MAPK_2303	Leu61fs
2621042	2537059	indel	1	G	1	-	76.2	16	21	-	76.1905	16	CDS: conserved hypothetical protein, Gene: MAPK_2314	Pro21fs
2629211	2545205	indel	2	CG	1	--	77.8	70	90	--	77.7778	70
2645452	2561364	indel	1	-	1	T	90.6	29	32	T	90.625	29	CDS: conserved hypothetical protein, Gene: MAPK_2336	Ala428fs
2648981	2564761	indel	3	TGG	1	---	72.2	70	97	---	72.1649	70	CDS: conserved hypothetical protein, Gene: MAPK_2339	Thr115fs
2679222	2588146	indel	1	-	1	T	62.9	22	35	T	62.8571	22
2679223	2588148	indel	4	----	1	CTAT	62.9	22	35	CTAT	62.8571	22
2694333	2603029	indel	2	--	1	AA	76.5	173	226	AA	76.5487	173
2709048	2616757	indel	1	-	1	C	75	27	36	C	75	27
2723442	2630722	indel	1	G	1	-	77.8	21	27	-	77.7778	21	CDS: conserved hypothetical protein, Gene: MAPK_2393	Lys222fs
2726411	2633525	indel	5	ACCCT	1	-----	98.1	53	54	-----	98.1481	53	CDS: Cytochrome P450, Gene: MAPK_2395	Thr291fs
2737189	2644114	indel	2	TC	1	--	100	22	22	--	100	22	CDS: Pks7, Gene: pks7	Arg68fs
2737280	2644203	indel	1	C	1	-	100	50	50	-	100	50	CDS: Pks7, Gene: pks7	Arg38fs
2781660	2687542	indel	1	T	1	-	79	293	371	-	78.9757	293	CDS: conserved hypothetical protein, Gene: MAPK_2435	Lys235fs
2782364	2688245	indel	1	G	1	-	90	36	40	-	90	36
2818513	2723673	indel	1	C	1	-	83.1	49	59	-	83.0508	49	CDS: conserved hypothetical protein, Gene: MAPK_2464	Gly138fs
2846213	2750609	indel	2	--	1	GA	82.1	23	28	GA	82.1429	23
2875704	2779161	indel	1	C	1	-	82.1	64	78	-	82.0513	64	CDS: Short-chain dehydrogenases of various substrate specificities, Gene: MAPK_2513	Ala136fs
2912021	2814895	indel	1	-	1	T	94.4	678	718	T	94.429	678
2918467	2821341	indel	1	G	1	-	80.9	483	597	-	80.9045	483	CDS: Uncharacterized protein conserved in bacteria, Gene: MAPK_2538	Leu278fs
2918472	2821345	indel	1	-	1	C	83.9	547	652	C	83.8957	547	CDS: Uncharacterized protein conserved in bacteria, Gene: MAPK_2538	Asp276fs
2936796	2839214	indel	1	-	1	C	97.9	184	188	C	97.8723	184	CDS: Membrane protein implicated in regulation of membrane protease activity, Gene: MAPK_2555	Ala54fs
2997158	2897431	indel	1	-	1	T	99.3	140	141	T	99.2908	140	CDS: conserved hypothetical protein, Gene: MAPK_2611	Pro13fs
2997810	2898084	indel	1	-	1	G	89.4	202	226	G	89.3805	202	CDS: conserved hypothetical protein, Gene: MAPK_2611	Val231fs
3012643	2912497	indel	1	A	1	-	86.5	32	37	-	86.4865	32	CDS: PPE-repeat proteins, Gene: MAPK_2624	Lys168fs
3034934	2933589	indel	1	-	1	G	75.4	129	171	G	75.4386	129
3051521	2949370	indel	1	-	1	T	97.6	205	210	T	97.619	205	CDS: ABC-type nitrate/sulfonate/bicarbonate transport systems,_periplasmic components, Gene: MAPK_2661	Arg148fs
3094301	2990140	indel	1	-	1	C	66.2	290	438	C	66.21	290
3094732	2990572	indel	1	A	1	-	94.5	293	310	-	94.5161	293
3100748	2996438	indel	2	--	1	GC	88.1	37	42	GC	88.0952	37
3144722	3039439	indel	1	-	1	G	96.2	75	78	G	96.1538	75	Gene: MAPK_2747
3158358	3052869	indel	1	-	1	T	94.5	998	1056	T	94.5076	998
3170597	3064918	indel	1	G	1	-	100	20	20	-	100	20	Gene: MAPK_2769
3170836	3065156	indel	1	A	1	-	96.3	78	81	-	96.2963	78	Gene: MAPK_2769
3175788	3070089	indel	1	A	1	-	92.4	439	475	-	92.4211	439	CDS: KdpE, Gene: kdpE	Lys212fs
3194930	3089176	indel	1	A	1	-	96.8	448	463	-	96.7603	448	CDS: Pks16, Gene: pks16	Phe231fs
3248072	3141275	indel	3	CCC	1	---	99.3	301	303	---	99.3399	301	CDS: Phenylpropionate dioxygenase and related ring-hydroxylating dioxygenases,_large terminal subunit, Gene: MAPK_2835	Gly113fs
3279594	3172493	indel	1	-	1	T	83.3	10	12	T	83.3333	10	CDS: PurN, Gene: purN	Val44fs
3296010	3188767	indel	2	GC	1	--	96.9	95	98	--	96.9388	95	CDS: Precorrin-2 methylase, Gene: MAPK_2880	Ala113fs
3339647	3232233	indel	8	AACCCAGA	1	--------	98.6	365	370	--------	98.6486	365
3391989	3283363	indel	1	T	1	-	97.6	40	41	-	97.561	40
3424695	3315972	indel	1	-	1	A	98.9	892	902	A	98.8914	892	CDS: ABC-type transport system involved in resistance to organic solvents,_periplasmic component, Gene: MAPK_3006	Arg234fs
3425318	3316596	indel	1	A	1	-	94.4	403	427	-	94.3794	403	CDS: ABC-type transport system involved in resistance to organic solvents,_periplasmic component, Gene: MAPK_3006	Phe26fs
3428110	3319387	indel	1	G	1	-	94.2	851	903	-	94.2414	851	CDS: mce3, Gene: MAPK_3009	Ala236fs
3435047	3326323	indel	1	-	1	G	93.3	640	686	G	93.2945	640	CDS: Cytochrome P450, Gene: MAPK_3016	Ala4fs
3485661	3376571	indel	1	-	1	T	99.7	304	305	T	99.6721	304	CDS: alcohol dehydrogenase-like protein~contains EST AU165528, Gene: MAPK_3066	Gly81fs
3524069	3414838	indel	1	-	1	G	99.3	565	569	G	99.297	565
3524071	3414841	indel	1	-	1	C	99.6	566	568	C	99.6479	566
3524075	3414846	indel	1	A	1	-	100	568	568	-	100	568
3542483	3432983	indel	1	-	1	A	64.3	9	14	A	64.2857	9	CDS: Integral membrane protein, Gene: MAPK_3122	Gly80fs
3599079	3488475	indel	1	C	1	-	94.8	55	58	-	94.8276	55	CDS: Membrane-bound lytic murein transglycosylase B, Gene: MAPK_3182	Ala12fs
3603193	3492387	indel	2	GC	1	--	90.9	10	11	--	90.9091	10
3627238	3515961	indel	3	CGG	1	---	67.1	108	161	---	67.0807	108	CDS: FadE26_1, Gene: fadE26_1	Phe369fs
3630943	3519550	indel	1	-	1	G	92.9	26	28	G	92.8571	26	CDS: conserved hypothetical protein, Gene: MAPK_3214	Trp215fs
3646765	3535123	indel	1	G	1	-	94.1	160	170	-	94.1176	160	CDS: conserved hypothetical protein, Gene: MAPK_3230	Ala55fs
3646769	3535126	indel	1	G	1	-	92.4	157	170	-	92.3529	157	CDS: conserved hypothetical protein, Gene: MAPK_3230	Ala57fs
3648807	3537163	indel	1	-	1	G	84.5	224	265	G	84.5283	224	CDS: Dehydrogenases with different specificities (related to short-chain alcohol dehydrogenases), Gene: MAPK_3232	Arg57fs
3650325	3538682	indel	1	G	1	-	89.8	237	264	-	89.7727	237	CDS: conserved hypothetical protein, Gene: MAPK_3234	Pro59fs
3741191	3626701	indel	1	C	1	-	80	56	70	-	80	56	CDS: PPE-repeat proteins, Gene: MAPK_3326	Gly255fs
3742494	3627931	indel	3	---	1	CGG	61.8	204	330	CGG	61.8182	204
3755667	3640818	indel	2	--	1	AC	98.1	309	315	AC	98.0952	309
3770954	3654410	indel	1	-	1	T	54.5	6	11	T	54.5455	6	CDS: ATPases involved in chromosome partitioning, Gene: MAPK_3353	Arg13fs
3831217	3712252	indel	1	-	1	T	92.1	93	101	T	92.0792	93
3839655	3720623	indel	1	-	1	A	98.5	66	67	A	98.5075	66	CDS: conserved hypothetical protein, Gene: MAPK_3421	Gly450fs
3851391	3732317	indel	1	C	1	-	68.4	158	231	-	68.3983	158	CDS: Cytochrome P450, Gene: MAPK_3432	Thr245fs
3851396	3732321	indel	1	-	1	A	69.9	160	229	A	69.869	160	CDS: Cytochrome P450, Gene: MAPK_3432	Arg247fs
3851411	3732337	indel	1	-	1	A	71.6	161	225	A	71.5556	161	CDS: Cytochrome P450, Gene: MAPK_3432	Leu252fs
3851415	3732342	indel	1	C	1	-	73	162	222	-	72.973	162	CDS: Cytochrome P450, Gene: MAPK_3432	Ala253fs
3863503	3743898	indel	1	-	1	C	87.6	367	419	C	87.5895	367
3868603	3748910	indel	1	C	1	-	88	205	233	-	87.9828	205	CDS: FAD/FMN-containing dehydrogenases, Gene: MAPK_3448	Trp401fs
3929519	3808836	indel	1	C	1	-	96.1	440	458	-	96.0699	440	CDS: hydrolase, Gene: MAPK_3506	Asp26fs
3998798	3877162	indel	3	TCG	1	---	81.8	9	11	---	81.8182	9	CDS: conserved hypothetical protein, Gene: MAPK_3560	Asp20fs
4041621	3918728	indel	1	G	1	-	59.5	25	42	-	59.5238	25	CDS: Uncharacterized protein conserved in bacteria, Gene: MAPK_3602	Pro171fs
4079331	3955995	indel	1	-	1	C	83.3	25	30	C	83.3333	25	CDS: PPE-repeat proteins, Gene: MAPK_3645	Gly184fs
4105355	3981945	indel	1	-	1	T	94.3	362	384	T	94.2708	362
4105700	3982291	indel	1	-	1	G	92.2	364	395	G	92.1519	364	CDS: Transcriptional regulator, Gene: MAPK_3670	Gly77fs
4120429	3997021	indel	1	G	1	-	100	31	31	-	100	31	CDS: oxidoreductase, Gene: MAPK_3687	Thr32fs
4127617	4004150	indel	1	-	1	G	93.6	996	1064	G	93.609	996
4146442	4022838	indel	1	-	1	C	91.7	99	108	C	91.6667	99	CDS: conserved hypothetical protein, Gene: MAPK_3710	Thr187fs
4149178	4025533	indel	1	T	1	-	98.8	324	328	-	98.7805	324	CDS: hydrolase, Gene: MAPK_3713	Gly29fs
4183385	4059307	indel	1	G	1	-	88.2	372	422	-	88.1517	372
4196287	4071791	indel	1	A	1	-	94.6	592	626	-	94.5687	592
4198737	4074067	indel	1	A	1	-	94.5	499	528	-	94.5076	499	CDS: cytochrome P450, Gene: MAPK_3759	Ser110fs
4199888	4075217	indel	8	TCTGGGTT	1	--------	97.4	113	116	--------	97.4138	113
4210954	4086275	indel	1	C	1	-	97.4	113	116	-	97.4138	113	CDS: Pks2, Gene: pks2	Gly236fs
4259670	4133913	indel	3	CGT	1	---	63.3	69	109	---	63.3028	69	CDS: conserved hypothetical protein, Gene: MAPK_3811	Asp263fs
4261213	4135453	indel	1	-	1	G	100	10	10	G	100	10
4267176	4141186	indel	1	C	1	-	79.4	737	928	-	79.4181	737
4274559	4148179	indel	1	G	1	-	85.6	304	355	-	85.6338	304	CDS: conserved hypothetical protein, Gene: MAPK_3824	Arg15fs
4274734	4148353	indel	1	G	1	-	91.8	345	376	-	91.7553	345	CDS: conserved hypothetical protein, Gene: MAPK_3824	Ser73fs
4281392	4154555	indel	1	-	1	C	100	14	14	C	100	14	CDS: conserved hypothetical protein, Gene: MAPK_3829	Val70fs
4310139	4182900	indel	1	T	1	-	97.4	37	38	-	97.3684	37	CDS: conserved hypothetical protein, Gene: MAPK_3850	Phe132fs
4310448	4183208	indel	1	-	1	T	100	16	16	T	100	16	CDS: conserved hypothetical protein, Gene: MAPK_3850	Phe235fs
4400601	4270481	indel	1	T	1	-	93.5	29	31	-	93.5484	29	CDS: conserved hypothetical protein, Gene: MAPK_3939	Leu1fs
4423355	4292888	indel	1	-	1	C	90.7	549	605	C	90.7438	549	CDS: Acyl-ACP thioesterase, Gene: MAPK_3962	Thr124fs
4432196	4301689	indel	1	C	1	-	98.8	488	494	-	98.7854	488	CDS: conserved transmembrane protein, Gene: MAPK_3971	Ala62fs
4459228	4328175	indel	1	G	1	-	93.7	1054	1125	-	93.6889	1054
4478280	4346621	indel	1	-	1	C	96.8	30	31	C	96.7742	30	CDS: Coenzyme F420-dependent N5,N10-methylene tetrahydromethanopterin reductase and related flavin-dependent oxidoreductases, Gene: MAPK_4015	Gly361fs
4484499	4352481	indel	1	C	1	-	64.3	9	14	-	64.2857	9	CDS: HemL, Gene: hemL	Ala114fs
4539878	4405371	indel	1	-	1	A	51.5	17	33	A	51.5152	17	CDS: conserved hypothetical membrane protein, Gene: MAPK_4072	Arg114fs
4543097	4408395	indel	2	CG	1	--	97.8	89	91	--	97.8022	89	CDS: conserved hypothetical protein, Gene: MAPK_4075	Asn197fs
4551321	4416586	indel	1	T	1	-	92.9	79	85	-	92.9412	79
4552076	4417340	indel	2	GG	1	--	55	11	20	--	55	11	CDS: O-Methyltransferase involved in polyketide biosynthesis, Gene: MAPK_4081	Arg240fs
4576131	4440785	indel	3	---	1	CGG	94.4	168	178	CGG	94.382	168	CDS: conserved hypothetical transmembrane protein, Gene: MAPK_4101	Ser16fs
4602929	4466741	indel	1	C	1	-	98.3	58	59	-	98.3051	58
4618852	4482534	indel	3	GGT	1	---	88.2	60	68	---	88.2353	60	CDS: conserved hypothetical protein, Gene: MAPK_4139	Thr85del
4667420	4529895	indel	3	CCA	1	---	90	18	20	---	90	18	CDS: D-3-phosphoglycerate dehydrogenase, Gene: MAPK_4196	Val61fs
4693920	4555042	indel	1	G	1	-	90	9	10	-	90	9	CDS: acyltransferase, Gene: MAPK_4223	Pro305fs
4694854	4555947	indel	1	-	1	C	51.2	21	41	C	51.2195	21
4711482	4571476	indel	1	-	1	C	100	38	38	C	100	38	CDS: DNA segregation ATPase FtsK/SpoIIIE and related proteins, Gene: MAPK_4243	Gly33fs
4740818	4599426	indel	1	-	1	C	98	150	153	C	98.0392	150
4779133	4636504	indel	1	-	1	C	91.1	397	436	C	91.055	397	CDS: conserved hypothetical protein, Gene: MAPK_4308	Ser147fs
